# Supplementary material for: First Insights on the Presence of the Unfolded Protein Response in Human Spermatozoa
Source: Int J Mol Sci. 2019 Nov 5;20(21):5518. doi: 10.3390/ijms20215518 (PMC6861958; doi:10.3390/ijms20215518)
Supplement: Supplementary file 1 [file ijms-20-05518-s001.zip]

Archive with 8 entries (8 files):
- Supplementary files/Supplementary Data 1 - Human Sperm Proteome.xlsx
- Supplementary files/Supplementary Data 2- UPR-reated proteins.xlsx
- Supplementary files/Supplementary Data 3- Sperm UPR-reated proteins.xlsx
- Supplementary files/Supplementary Data 4 - UPR-specific processes.xlsx
- Supplementary files/Supplementary Data 5 - Impact of H2O2 on sperm motility, viability ans UPR-related protein levels.xlsx
- Supplementary files/Supplementary File 1 - Positive controls used in immunoblotting.pdf
- Supplementary files/Supplementary File 3 - Original Images Figure 4.pdf
- Supplementary files/Supplemetary File 2 - Original Images Figure 2.pdf
