# Supplementary material for: First Insights on the Presence of the Unfolded Protein Response in Human Spermatozoa
Source: Int J Mol Sci. 2019 Nov 5;20(21):5518. doi: 10.3390/ijms20215518 (PMC6861958; doi:10.3390/ijms20215518)
Supplement: Supplementary file 1 [file ijms-20-05518-s001.zip › Supplementary files/Supplementary Data 1 - Human Sperm Proteome.xlsx]

## Sheet: Sperm proteome
UniprotKB/Swiss-Prot accession number	Protein name	References
P07339	Cathepsin D	F. Liu et al., 2015
P10909	Clusterin	McReynolds et al., 2014
P12429	Annexin A3	F. Liu et al., 2015
P12821	Angiotensin-converting enzyme	McReynolds et al., 2014
P30042	ES1 protein homolog, mitochondrial	McReynolds et al., 2014
Q53HV2	Chaperonin containing TCP1, subunit 7 (Eta)	F. Liu et al., 2015
A0A024R644	Ceroid-lipofuscinosis neuronal protein 5 (Ceroid-lipofuscinosis, neuronal 5, isoform CRA_a)	Wang et al. 2016
A0A080YUZ6	Epididymis secretory sperm binding protein Li 6a (Lysozyme B) (Lysozyme-like 6) (Lysozyme-like protein 6)	Wang et al. 2016
A0A087WTK0	Receptor-type tyrosine-protein phosphatase eta	Wang et al. 2016
A0A087WVM2	CD177 antigen	Wang et al. 2016
A0A087WXZ5	Anthrax toxin receptor-like	Wang et al. 2016
A0A087WY53	Amine oxidase (EC 1.4.3.-)	Wang et al. 2016
A0A087WZ50	Signal peptide peptidase-like 2B	Wang et al. 2016
A0A087X054	Hypoxia up-regulated protein 1	Wang et al. 2016
A0A087X0T8	Cell adhesion molecule 1	Wang et al. 2016
A0A087X2E2	Carcinoembryonic antigen-related cell adhesion molecule 8	Wang et al. 2016
A0A087X2I2	Glutathione peroxidase	Wang et al. 2016
A0A0A0MRP1	Choline transporter-like protein 5 (Solute carrier family 44, member 5, isoform CRA_a)	Wang et al. 2016
A0A0A0MRU7	Tectonic-1	Wang et al. 2016
A0A0A0MSD6	Teneurin-3	Wang et al. 2016
A0A0A0MSE5	Glycosyltransferase 8 domain-containing protein 1	Wang et al. 2016
A0A0A0MSN4	Angiotensin-converting enzyme	Wang et al. 2016
A0A0A0MT16	ATP-binding cassette sub-family A member 13	Wang et al. 2016
A0A0A0MT32	Lysosomal acid lipase/cholesteryl ester hydrolase	Wang et al. 2016
A0A0C4DFN5	Chromosome 10 open reading frame 61 (Tectonic-3)	Wang et al. 2016
A0A0C4DGX7	GDP-fucose protein O-fucosyltransferase 2	Wang et al. 2016
A0A0C4DGZ9	Tripeptidyl-peptidase 1	Wang et al. 2016
A0A0G2JP19	Leucine-rich repeat-containing protein 37A2	Wang et al. 2016
A0A0G2JP90	Nodal modulator 1	Wang et al. 2016
A0A0G2JRN3	Alpha-1-antitrypsin	Wang et al. 2016
A0A0J9YWQ2	Phosphatidylserine synthase 2 (Fragment)	Wang et al. 2016
A0A0J9YX77	Maltase-glucoamylase, intestinal (Fragment)	Wang et al. 2016
A0AV96	RNA-binding protein 47 (RNA-binding motif protein 47)	Wang et al., 2013
A0AVF1	Tetratricopeptide repeat protein 26 (TPR repeat protein 26)	Wang et al., 2013; Y. Liu et al., 2014
A0AVI2	Fer-1-like protein 5	Wang et al., 2013; Vanderbrouk et al., 2016
A0AVK2	AAT1-alpha	Y. Liu et al., 2014
A0AVT1	Ubiquitin-like modifier-activating enzyme 6 (Ubiquitin-activating enzyme 6) (Monocyte protein 4) (MOP-4) (Ubiquitin-activating enzyme E1-like protein 2) (E1-L2)	Baker et al., 2007; Amaral et al., 2013; Wang; A.Amaral et al., 2014; Wang et al. 2016; Y. Liu et al., 2014 et al., 2013
A0FGR8	Extended synaptotagmin-2 (E-Syt2) (Chr2Syt)	Gu et al., 2011
A0JLP2	SEMG1 protein (Fragment)	Vigodner et al., 2013
A0JLP3	SEMG2 protein (Fragment)	Vigodner et al., 2013
A0JNW5	UHRF1-binding protein 1-like	Baker et al., 2013
A0MZ66	Shootin-1 (Shootin1)	Wang et al., 2013; Y. Liu et al., 2014; Wang et al. 2016
A1A4S6	Rho GTPase-activating protein 10 (GTPase regulator associated with focal adhesion kinase 2) (Graf-related protein 2) (Rho-type GTPase-activating protein 10)	Baker et al., 2013
A1A4V9	Coiled-coil domain-containing protein C16orf93	Wang et al., 2013; A.Amaral et al., 2014; Vanderbrouk et al., 2016
A1A519	Protein FAM170A (Zinc finger domain-containing protein) (Zinc finger protein ZNFD)	Amaral et al., 2013; Wang et al., 2013; A.Amaral et al., 2014 Wang et al. 2016; Bogle et al., 2016
A1A519-1	Isoform 1 of Protein FAM170A	Y. Liu et al., 2014
A1A5C7	Solute carrier family 22 member 23	Gu et al., 2011
A1IGU5	Rho guanine nucleotide exchange factor 37	Wang et al., 2013
A1KZ92	Peroxidasin-like protein (EC 1.11.1.7) (Cardiac peroxidase) (Vascular peroxidase 2) (polysomal ribonuclease 1) (PRM1)	Wang et al., 2013
A1L0T0	Acetolactate synthase-like protein (EC 2.2.1.-) (IlvB-like protein)	Wang et al., 2013
A1L162	Glutamate-rich protein 2	Wang et al., 2013
A1L2Z2	MYH14 protein (Myosin-14)	Wang et al. 2016
A1L453	Serine protease 38	Vanderbrouk et al., 2016
A1XBS5	Protein FAM92A1	Wang et al., 2013
A2A274	Aconitase 2, mitochondrial	Y. Liu et al., 2014; Wang et al. 2016
A2A3K4	Protein tyrosine phosphatase domain-containing protein 1 (EC 3.1.3.-)	Baker et al., 2007
A2A3L6	Tetratricopeptide repeat protein 24 (TPR repeat protein 24)	Baker et al., 2013
A2A3N6	Putative PIP5K1A and PSMD4-like protein (PIP5K1A-PSMD4)	Wang et al., 2013
A2A3R7	40S ribosomal protein S6	Wang et al., 2013
A2ICT2	Heat shock 70kDa protein 4-like, isoform CRA_b	Y. Liu et al., 2014
A2RRP1	Neuroblastoma-amplified sequence (Neuroblastoma-amplified gene protein)	Wang et al., 2013
A2RTX5	Probable threonine--tRNA ligase 2, cytoplasmic (EC 6.1.1.3) (Threonyl-tRNA synthetase) (ThrRS) (Threonyl-tRNA synthetase-like protein 2)	Wang et al., 2013;Wang et al. 2016
A2RTY3	Uncharacterized protein C17orf66	Wang et al., 2013
A2RU49	Hydroxylysine kinase (5-hydroxy-L-lysine kinase) (EC 2.7.1.81) (Aminoglycoside phosphotransferase domain-containing protein 1)	Wang et al., 2013
A2RUB1	Uncharacterized protein C17orf104	Wang et al., 2013
A2RUC4	tRNA wybutosine-synthesizing protein 5 (hTYW5) (EC 1.14.11.-)	Wang et al., 2013
A2RUT3	Transmembrane protein 89	de Mateo et al., 2011; Baker et al., 2013;Y. Liu et al., 2014; A.Amaral et al., 2014 Wang et al., 2013
A2RUU4	Colipase-like protein 1	Vanderbrouk et al., 2016
A2VCT3	OGDH protein	Y. Liu et al., 2014
A2VDJ0	Transmembrane protein 131-like	Gu et al., 2011
A2VEC9	SCO-spondin	Gu et al., 2011
A3R095	ATP synthase protein 8	Y. Liu et al., 2014
A4D0S4	Laminin subunit beta-4 (Laminin beta-1-related protein)	Gu et al., 2011; Baker et al., 2013
A4D0Z6	inosine monophosphate dehydrogenase 1 isoform a	Y. Liu et al., 2014
A4D126	Isoprenoid synthase domain-containing protein (EC 2.7.7.-) (2-C-methyl-D-erythritol 4- phosphate cytidylyltransferase-like protein)	Wang et al., 2013
A4D1E1	Zinc finger protein 804B	Wang et al. 2016
A4D1F6	Leucine-rich repeat and death domain-containing protein 1	Baker et al., 2013; Wang et al., 2013; Wang et al. 2016; Vanderbrouk et al., 2016
A4D1P6	WD repeat-containing protein 91	Wang et al., 2013
A4D1T9	Probable inactive serine protease 37	A.Amaral et al., 2014; Wang et al. 2016; de Mateo et al., 2011; Wang et al., 2013
A4D225	Similar to vasoactive intestinal peptide receptor 2	Baker et al., 2007
A4D256	Dual specificity protein phosphatase CDC14C	Vanderbrouk et al., 2016
A4D263	Uncharacterized protein C7orf72	Amaral et al., 2013; Baker et al., 2013; Wang; A.Amaral et al., 2014; Y. Liu et al., 2014; Jumeau et al., 2015; Wang et al. 2016; Garin-Muga et al., 2016 et al., 2013
A4D2P6	Delphilin (Glutamate receptor, ionotropic, delta 2-interacting protein 1)	Baker et al., 2013
A4FU49	SH3 domain-containing protein 21	Wang et al. 2016
A4FU69	EF-hand calcium-binding domain-containing protein 5	Baker et al., 2013; Wang et al., 2013; A.Amaral et al., 2014; Wang et al. 2016
A4QMS7	Uncharacterized protein C5orf49	Amaral et al., 2013; Wang et al., 2013; A.Amaral et al., 2014; Jumeau et al., 2015; Wang et al. 2016; Vanderbrouk et al., 2016; Garin-Muga et al., 2016
A4QMX9	hypothetical protein LOC84226	Y. Liu et al., 2014
A4UGR9	Xin actin-binding repeat-containing protein 2 (Beta-xin) (Cardiomyopathy-associated protein 3) (Xeplin)	Baker et al., 2007; 2013
A5A3E0	POTE ankyrin domain family member F (ANKRD26-like family C member 1B) (Chimeric POTE-actin protein)	Parte et al., 2012; Amaral et al., 2013; Sharma et al., 2013
A5D8V6	Vacuolar protein sorting-associated protein 37C (hVps37C) (ESCRT-I complex subunit VPS37C)	Wang et al., 2013
A5D8V7	Coiled-coil domain-containing protein 151	Baker et al., 2013; Wang et al., 2013; A.Amaral et al., 2014; Y. Liu et al., 2014; Wang et al., 2016
A5D8W1	Cilia- and flagella-associated protein 69	Wang et al., 2013; Y. Liu et al., 2014; Wang et al. 2016; Vanderbrouk et al., 2016
A5JGZ4	Non-functional aryl hydrocarbon receptor interacting protein (Fragment)	Y. Liu et al., 2014
A5PLK6	Regulator of G-protein signaling protein-like	Wang et al., 2013; Wang et al. 2016;Vanderbrouk et al., 2016
A5PLL0	CPT1B protein	Y. Liu et al., 2014
A5YKK6	CCR4-NOT transcription complex subunit 1 (CCR4-associated factor 1) (Negative regulator of transcription subunit 1 homolog) (NOT1H) (hNOT1)	Wang et al., 2013; Y. Liu et al., 2014
A5YVE9	Mitochondrial PDHA1	Y. Liu et al., 2014
A6H8Z2	Protein FAM221B	Wang et al., 2013; Y. Liu et al., 2014; A.Amaral et al., 2014; Vanderbrouk et al., 2016
A6NC05	Glutaredoxin-like protein C5orf63	Wang et al. 2016
A6NC98	Coiled-coil domain-containing protein 88B (Brain leucine zipper domain-containing protein) (Hook-related protein 3) (HkRP3)	Wang et al., 2013
A6NCJ1	Uncharacterized protein C19orf71	Amaral et al., 2013; Baker et al., 2013; Wang et al. 2013; A.Amaral et al., 2014; Y. Liu et al., 2014 Wang et al. 2016; Vanderbrouk et al., 2016; Garin-Muga et al., 2016 et al., 2013
A6NCL2	Leucine-rich colipase-like protein 1	Vanderbrouk et al., 2016
A6NCM1	Putative IQ and AAA domain-containing protein 1-like (Putative IQ and AAA domain containing protein 1 pseudogene 1)	Wang et al., 2013; Vanderbrouk et al., 2016
A6NCN8	Uncharacterized protein ENSP00000372125	Wang et al., 2013; Vanderbrouk et al., 2016
A6NCW0	Ubiquitin carboxyl-terminal hydrolase 17-like protein 3 (EC 3.4.19.12) (Deubiquitinating enzyme 17-like protein 3) (Ubiquitin thioesterase 17-like protein 3) (Ubiquitin-specific-processing protease 17-like protein 3)	Baker et al., 2013
A6ND82	A-kinase anchor protein 4	Baker et al., 2007
A6NDA9	Leucine-rich repeat, immunoglobulin-like domain and transmembrane domain containing protein 2 (Leucine-rich repeat-containing protein 22)	Gu et al., 2011
A6NDF3	Protein PBDC1	Wang et al., 2013
A6NDG6	Phosphoglycolate phosphatase	Baker et al., 2007; Amaral et al., 2013; Wang et al., 2013; A.Amaral et al., 2014; Y. Liu et al., 2014; Wang et al. 2016
A6NDJ8	Putative Rab-43-like protein ENSP00000330714	Amaral et al., 2013
A6NDK9	Putative golgin subfamily A member 6C	Wang et al., 2013
A6NDM0	DNA topoisomerase 2 (Fragment)	Y. Liu et al., 2014
A6NDN3	Putative golgin subfamily A member 6B	Wang et al. 2016
A6NDU8	UPF0600 protein C5orf51	Baker et al., 2013; Wang et al., 2013
A6NDZ0	vesicle-associated membrane protein-associated protein A isoform 1	Y. Liu et al., 2014
A6NDZ4	Putative uncharacterized protein CCDC147	Y. Liu et al., 2014
A6NE01	Protein FAM186A	Wang et al., 2013; Vanderbrouk et al., 2016
A6NE05	Putative uncharacterized protein RPL26	Y. Liu et al., 2014
A6NE09	40S ribosomal protein SA (37 kDa laminin receptor precursor) (37/67 kDa laminin receptor) (67 kDa laminin receptor) (Laminin receptor 1) (Laminin-binding protein precursor p40)	Wang et al. 2016; Y. Liu et al., 2014
A6NE52	WD repeat-containing protein KIAA1875	Wang et al., 2013; Wang et al. 2016; Vanderbrouk et al., 2016
A6NED2	RCC1 domain-containing protein 1	Wang et al., 2013
A6NEK1	Arrestin domain-containing protein 5	Wang et al., 2013; Wang et al. 2016
A6NEN9	Uncharacterized protein CXorf65	Wang et al., 2013; Vanderbrouk et al., 2016
A6NET4	Olfactory receptor 5K3	Gu et al., 2011
A6NF04	Putative uncharacterized protein LRRC37B	Y. Liu et al., 2014
A6NF34	Anthrax toxin receptor-like	Wang et al., 2013; Vanderbrouk et al., 2016
A6NFA0	Transmembrane protein ENSP00000340100	Baker et al., 2013; Wang et al., 2013; A.Amaral et al., 2014; Y. Liu et al., 2014; Wang et al., 2016; Jumeau et al., 2015; Garin-Muga et al., 2016
A6NFE2	Single-pass membrane and coiled-coil domain-containing protein 2	Wang et al. 2016
A6NFE3	EF-hand calcium-binding domain-containing protein 10	Wang et al., 2013; Y. Liu et al., 2014; Garin-Muga et al., 2016
A6NFM4	acid alpha-glucosidase preproprotein	Y. Liu et al., 2014
A6NFR6	Putative uncharacterized protein C5orf60	Baker et al., 2013; Wang et al., 2013; A.Amaral et al., 2014; Wang et al. 2016
A6NFR6-1	Isoform 1 of Putative uncharacterized protein LOC285679	Y. Liu et al., 2014
A6NFU0	Ig-like V-type domain-containing protein FAM187A	Wang et al., 2013; Vanderbrouk et al., 2016
A6NFZ4	Protein FAM24A	Vanderbrouk et al., 2016; Wang et al. 2016; Garin-Muga et al., 2016
A6NG51	Putative uncharacterized protein SPTAN1	Y. Liu et al., 2014
A6NGB0	Transmembrane protein 191C	Wang et al., 2013; Y. Liu et al., 2014; Wang et al. 2016; Vanderbrouk et al., 2016
A6NGH7	Coiled-coil domain-containing protein 160	Baker et al., 2013
A6NGY3	Uncharacterized protein C5orf52	Vanderbrouk et al., 2016
A6NHG4	D-dopachrome decarboxylase-like protein	A.Amaral et al., 2014
A6NHL2	Tubulin alpha chain-like 3	Amaral et al., 2013; Wang et al., 2013
A6NHN6	Nuclear pore complex-interacting protein family member B15	A.Amaral et al., 2014; Garin-Muga et al., 2016
A6NHP3	Speedy protein E2B	Wang et al., 2013; Wang et al. 2016
A6NHP6	NPIP-like protein LOC729602	Wang et al., 2013
A6NHR9	Structural maintenance of chromosomes flexible hinge domain-containing protein 1 (SMC hinge domain-containing protein 1)	Wang et al., 2013
A6NI79	Coiled-coil domain-containing protein 69	Baker et al., 2013
A6NI87	Protein chibby homolog 3	Amaral et al., 2013; Wang et al., 2013; Wang et al. 2016; Vanderbrouk et al., 2016
A6NIH7	Protein unc-119 homolog B	Baker et al., 2013
A6NII8	Putative uncharacterized protein LCN2	Y. Liu et al., 2014
A6NIV6	Leucine-rich repeat and IQ domain-containing protein 4 (Leucine-rich repeat containing protein 64)	Baker et al., 2007; 2013; Wang et al., 2013;Wang et al. 2016; Vanderbrouk et al., 2016
A6NJ64	NPIP-like protein LOC729978	Wang et al., 2013
A6NJI9	Leucine-rich repeat-containing protein 72	Wang et al., 2013; Wang et al. 2016; Vanderbrouk et al., 2016
A6NJJ0	Putative uncharacterized protein PRDX4	Y. Liu et al., 2014
A6NJV1	UPF0573 protein C2orf70	de Mateo et al., 2011; Amaral et al., 2013;A.Amaral et al., 2014; Y. Liu et al., 2014; Jumeau et al., 2015; Wang et al. 2016; Bogle et al., 2016; Garin-Muga et al., 2016 Baker et al., 2013; Wang et al., 2013
A6NJZ7	RIMS-binding protein 3C (RIM-BP3.C) (RIMS-binding protein 3.3) (RIM-BP3.3)	Wang et al. 2016
A6NK58	Putative lipoyltransferase 2, mitochondrial (EC 2.3.1.181) (Lipoate-protein ligase B) (Lipoyl/octanoyl transferase) (Octanoyl-[acyl-carrier-protein]-protein N octanoyltransferase)	Amaral et al., 2013; Wang et al., 2013; A.Amaral et al., 2014; Y. Liu et al., 2014 Wang et al. 2016
A6NKB8	Putative uncharacterized protein RNPEP	Y. Liu et al., 2014
A6NKH4	sorting nexin 1 isoform c	Y. Liu et al., 2014
A6NKQ3	Uncharacterized protein ENSP00000361571	Y. Liu et al., 2014
A6NKT7	RANBP2-like and GRIP domain-containing protein 3	Y. Liu et al., 2014; Wang et al. 2016
A6NKZ8	Putative tubulin beta chain-like protein ENSP00000290377	Parte et al., 2012; Amaral et al., 2013
A6NL82	Protein FAM183A	Wang et al., 2013
A6NL99	Similar to Aquaporin-7	Y. Liu et al., 2014
A6NLX4	Transmembrane protein 210	Vanderbrouk et al., 2016
A6NM11	Leucine-rich repeat-containing protein 37A2	Amaral et al., 2013; Baker et al., 2013; Wang; A.Amaral et al., 2014; Bogle et al., 2016; Vanderbrouk et al., 2016
A6NMN0	Putative uncharacterized protein PHKA1	Y. Liu et al., 2014
A6NMS3	Olfactory receptor 5K4	Gu et al., 2011
A6NMS7	Leucine-rich repeat-containing protein 37A	Nixon et al., 2010; Wang et al., 2013; Y. Liu et al., 2014; Wang et al. 2016; Vanderbrouk et al., 2016; Intasqui et al., 2017
A6NMY6	Putative annexin A2-like protein (Annexin A2 pseudogene 2) (Lipocortin II pseudogene)	Baker et al., 2007
A6NN80	annexin VI isoform 2	Y. Liu et al., 2014
A6NN90	Uncharacterized protein C2orf81	Wang et al., 2013; Vanderbrouk et al., 2016
A6NNC1	Putative POM121-like protein 1-like	Wang et al. 2016
A6NNE7	Peptidyl-prolyl cis-trans isomerase (EC 5.2.1.8)	Wang et al., 2013
A6NNE9	E3 ubiquitin-protein ligase MARCH11	Vanderbrouk et al., 2016
A6NNT2	Uncharacterized protein C16orf96	Wang et al., 2013; Wang et al. 2016
A6NNV3	Putative speedy protein-like protein 2	Wang et al., 2013
A6NNW6	Enolase-like protein ENO4	Wang et al., 2013; Jumeau et al., 2015; Wang et al. 2016; Vanderbrouk et al., 2016; Garin-Muga et al., 2016
A6NNX1	RIIa domain-containing protein 1	Jumeau et al., 2015; Wang et al. 2016; Vanderbrouk et al., 2016; Garin-Muga et al., 2016
A6PVS8	Leucine-rich repeat and IQ domain-containing protein 3 (Leucine-rich repeat containing protein 44)	Wang et al., 2013; Wang et al. 2016
A6PW82	Putative uncharacterized protein CXorf30	Wang et al., 2013; Jumeau et al., 2015
A6PZH2	UDP-N-acetylglucosamine-2-epimerase/N-acetylmannosamine kinase isoform 1	Y. Liu et al., 2014
A6XGL0	YjeF N-terminal domain-containing protein 3 (YjeF_N3) (hYjeF_N3)	Baker et al., 2013
A6XND5	Ribonuclease T2	Y. Liu et al., 2014
A7E2U8	UPF0602 protein C4orf47	Baker et al., 2013; Wang et al., 2013; Jumeau et al., 2015; Vanderbrouk et al., 2016
A7E2V4	Zinc finger SWIM domain-containing protein 8	Wang et al., 2013
A7E2Y1-1	myosin, heavy polypeptide 7B, cardiac muscle, beta	Y. Liu et al., 2014
A7Y9J9	Mucin 5AC, oligomeric mucus/gel-forming	Y. Liu et al., 2014
A8CGI3	Putative uncharacterized protein NAP1L4	Y. Liu et al., 2014
A8K0A4	HLA-B associated transcript 5, isoform CRA_b	Y. Liu et al., 2014
A8K140	APG9 autophagy 9-like 1	Y. Liu et al., 2014
A8K1M2	21 kDa protein	Y. Liu et al., 2014
A8K2U0	Alpha-2-macroglobulin-like protein 1 (C3 and PZP-like alpha-2-macroglobulin domain containing protein 9)	Wang et al., 2013
A8K2W7	G1 to S phase transition 1 isoform 1	Y. Liu et al., 2014
A8K3A8	cDNA FLJ75085, highly similar to Homo sapiens glutaminyl-tRNA synthetase (QARS), mRNA	Y. Liu et al., 2014
A8K3B4	cytochrome P450 reductase	Y. Liu et al., 2014
A8K3K1	cDNA FLJ78096, highly similar to Homo sapiens actin, alpha, cardiac muscle (ACTC), mRNA	Y. Liu et al., 2014
A8K554	Putative protein ZNF815	Baker et al., 2007
A8K607	exportin 7 isoform a	Y. Liu et al., 2014
A8K674	ubiquitin C	Y. Liu et al., 2014
A8K6Z8	transmembrane protease, serine 2 isoform 1	Y. Liu et al., 2014
A8K7I4	Calcium-activated chloride channel regulator 1 (Calcium-activated chloride channel family member 1) (hCLCA1) (Calcium-activated chloride channel protein 1) (CaCC-1) (hCaCC-1)	Gu et al., 2011
A8K7Q2	Heat shock cognate 71 kDa protein (cDNA FLJ77848)	Wang et al., 2013
A8K7V4	zinc finger protein 9 isoform 1	Y. Liu et al., 2014
A8K856	Putative uncharacterized protein PHF7	Y. Liu et al., 2014
A8K878	mesencephalic astrocyte-derived neurotrophic factor	Y. Liu et al., 2014
A8K8F0	Uncharacterized protein C17orf25	Y. Liu et al., 2014
A8K8P3	Protein SFI1 homolog (hSFI1)	Baker et al., 2013
A8MPX8	Protein phosphatase 2C-like domain-containing protein 1	Wang et al., 2013
A8MQT2	Golgin subfamily A member 8B (Golgin-67)	Baker et al., 2013
A8MTJ3	Guanine nucleotide-binding protein G(t) subunit alpha-3 (Gustducin alpha-3 chain)	Wang et al., 2013
A8MTL0	IQ domain-containing protein F5	Wang et al., 2013; A.Amaral et al., 2014; Vanderbrouk et al., 2016
A8MTT3	HCG1988162 (Uncharacterized protein)	Wang et al., 2013
A8MTW9	Putative uncharacterized protein ENSP00000380674	Gu et al., 2011
A8MTZ7	Uncharacterized protein C12orf71	Wang et al. 2016; Vanderbrouk et al., 2016
A8MU24	prolylcarboxypeptidase isoform 2 preproprotein	Y. Liu et al., 2014
A8MU27	Putative uncharacterized protein SUMO3	Y. Liu et al., 2014
A8MU50	Putative uncharacterized protein SMOC2	Y. Liu et al., 2014
A8MUI5	Leucine-rich repeat-containing protein 37A	Wang et al. 2016
A8MUM1	Protein TSSC1	Wang et al. 2016
A8MUS3	Ribosomal protein L23a, isoform CRA_a	Y. Liu et al., 2014
A8MV24	Uncharacterized protein C17orf98	Amaral et al., 2013; Wang et al., 2013; A.Amaral et al., 2014; Y. Liu et al., 2014; Jumeau et al., 2015; Vanderbrouk et al., 2016; Garin-Muga et al., 2016
A8MVA9	Putative uncharacterized protein WDR1	Y. Liu et al., 2014
A8MVJ7	Putative uncharacterized protein SCFD1	Y. Liu et al., 2014
A8MVS5	Protein HIDE1	Wang et al., 2013; Wang et al. 2016
A8MVT9	Putative uncharacterized protein ACAA2 (Fragment)	Y. Liu et al., 2014
A8MVW5	HEPACAM family member 2 (Mitotic kinetics regulator)	Gu et al., 2011
A8MWD6	Putative uncharacterized protein MRPS36	Y. Liu et al., 2014
A8MWQ4	Putative uncharacterized protein GLIPR2	Y. Liu et al., 2014
A8MXN1	Putative uncharacterized protein REEP6	Y. Liu et al., 2014
A8MXT2	Melanoma-associated antigen B17	Garin-Muga et al., 2016
A8MXV6	CMT1A duplicated region transcript 15 protein-like protein	Garin-Muga et al., 2016
A8MY04	Putative uncharacterized protein RPL7P32 (Fragment)	Y. Liu et al., 2014
A8MY36	Putative uncharacterized protein DCTN1	Y. Liu et al., 2014
A8MYA5	Ubiquitin carboxyl-terminal hydrolase (Fragment)	Y. Liu et al., 2014
A8MYH0	Putative uncharacterized protein PAFAH1B1 (Fragment)	Y. Liu et al., 2014
A8MYP8	Outer dense fiber protein 3B	A.Amaral et al., 2014; Wang et al. 2016; Baker et al., 2013; Wang et al., 2013; Y. Liu et al., 2014
A8MYU2	Potassium channel subfamily U member 1 (Calcium-activated potassium channel subunit alpha-3) (Calcium-activated potassium channel, subfamily M subunit alpha-3) (KCa5) (Slowpoke homolog 3)	Wang et al., 2013; Wang et al. 2016
A8MYV0	Doublecortin domain-containing protein 2C	Baker et al., 2007; Amaral et al., 2013; Wang; A.Amaral et al., 2014; Jumeau et al., 2015; Garin-Muga et al., 2016
A8MYX5	Putative uncharacterized protein RPL30 (Fragment)	Y. Liu et al., 2014
A8MYY8	Putative uncharacterized protein ARPC3 (Fragment)	Y. Liu et al., 2014
A8MYZ5	IQ domain-containing protein F6	Vanderbrouk et al., 2016
A8MZ26	EF-hand calcium-binding domain-containing protein 9	Wang et al., 2013; Vanderbrouk et al., 2016
A8MZ97	Uncharacterized protein C2orf74	Baker et al., 2013; Wang et al., 2013; Garin-Muga et al., 2016
A8MZI2	Putative uncharacterized protein SAMM50	Y. Liu et al., 2014
A9NIU9	Peptidyl-prolyl cis-trans isomerase-like variant b	Y. Liu et al., 2014
A9Z1W8	SUN domain-containing protein 5	Wang et al. 2016
B0I1S2	myosin, heavy chain 14 isoform 3	Y. Liu et al., 2014
B0I1T2	Unconventional myosin-Ig [Cleaved into: Minor histocompatibility antigen HA-2 (mHag HA-2)]	Wang et al., 2013
B0QY89	Eukaryotic translation initiation factor 3, subunit E interacting protein	Y. Liu et al., 2014; Wang et al. 2016
B0QZ18	copine I isoform b	Y. Liu et al., 2014
B0QZ43	Erlin-1 (Fragment)	Wang et al. 2016
B0UX85	HLA-B associated transcript 3	Y. Liu et al., 2014
B0UZT9	62 kDa protein	Y. Liu et al., 2014
B0V043	Valyl-tRNA synthetase	Y. Liu et al., 2014
B0YIW6	Coatomer subunit delta variant 2	Y. Liu et al., 2014
B0YJB4	Tetratricopeptide repeat protein 12 variant 1	Y. Liu et al., 2014
B1AH57	RAB, member of RAS oncogene family-like 4	Y. Liu et al., 2014
B1AH89	Tubulin tyrosine ligase-like family, member 12	F. Liu et al., 2015
B1AJQ6	Syntaxin 12	Y. Liu et al., 2014
B1AJZ9		Vanderbrouk et al., 2016
B1AJZ9	Forkhead-associated domain-containing protein 1 (FHA domain-containing protein 1)	Wang et al., 2013
B1AK88	cDNA FLJ60094, highly similar to F-actin capping protein subunit beta	Y. Liu et al., 2014
B1AKJ5	nardilysin isoform a	Y. Liu et al., 2014; Wang et al. 2016
B1AKZ3	Phosphoprotein enriched in astrocytes 15, isoform CRA_b	Y. Liu et al., 2014
B1ANS9	WD repeat-containing protein 64	Wang et al., 2013;Jumeau et al., 2015;Wang et al. 2016; Vanderbrouk et al., 2016; Garin-Muga et al., 2016
B1APP7	Phosphofructokinase, platelet	Y. Liu et al., 2014
B1AQM6	Uncharacterized protein C1orf101 (Fragment)	Wang et al. 2016
B1AVU8	Prosaposin	Y. Liu et al., 2014
B2MV14	cDNA FLJ36533 fis, clone TRACH2004428, highly similar to Lactotransferrin (Fragment)	Y. Liu et al., 2014
B2R4K7	60S ribosomal protein L6	Y. Liu et al., 2014
B2R4R0	Histone H4	Vigodner et al., 2013
B2R5M9	cDNA, FLJ79184, highly similar to Procollagen-lysine, 2-oxoglutarate 5-dioxygenase 1	Y. Liu et al., 2014
B2R5Y2	cDNA FLJ56016, highly similar to C-1-tetrahydrofolate synthase, cytoplasmic	Y. Liu et al., 2014
B2R6D7	CSNK2A1 protein	Y. Liu et al., 2014
B2R7D7	AGR2	Y. Liu et al., 2014
B2R7M3	cDNA, FLJ93510, highly similar to Homo sapiens JTV1 gene (JTV1), mRNA	Y. Liu et al., 2014
B2R7N7	Mitogen-activated protein kinase kinase 4, isoform CRA_c	Y. Liu et al., 2014
B2R7U0	cDNA, FLJ93600, highly similar to Homo sapiens left-right determination factor 1 (LEFTY1), mRNA	Y. Liu et al., 2014
B2R8E4	protein phosphatase 1A isoform 3	Y. Liu et al., 2014
B2R960	cDNA, FLJ94230, highly similar to Homo sapiens thioredoxin-like 1 (TXNL1), mRNA	Y. Liu et al., 2014
B2R9S4	gelsolin-like capping protein	Y. Liu et al., 2014
B2RAN1	cDNA FLJ56155, highly similar to UTP--glucose-1-phosphate uridylyltransferase 2	Y. Liu et al., 2014
B2RBA8	Putative uncharacterized protein DKFZp686I04222	Y. Liu et al., 2014
B2RC85	Radial spoke head 10 homolog B2	Wang et al. 2016;Vanderbrouk et al., 2016
B2RC85	Radial spoke head 10 homolog B2	Baker et al., 2013
B2RDK6	ER lipid raft associated 1	Y. Liu et al., 2014
B2RTY4	Unconventional myosin-IXa (Unconventional myosin-9a)	Baker et al., 2013; Wang et al., 2013
B2RUZ4	Small integral membrane protein 1 (Vel blood group antigen)	Wang et al. 2016
B2RV13	Uncharacterized protein C17orf105	A.Amaral et al., 2014;Y. Liu et al., 2014; Wang et al. 2016; Vanderbrouk et al., 2016; Wang et al., 2013
B2RXF8	LOC728741 protein	Y. Liu et al., 2014
B2ZZ83	filamin B isoform 1	Y. Liu et al., 2014
B2ZZ89	Spectrin beta non-erythrocytic 1 (Spectrin, beta, non-erythrocytic 1, isoform CRA_d)	Vigodner et al., 2013
B3GLJ2	Prostate and testis expressed protein 3 (Acrosomal vesicle protein HEL-127) (PATE-like protein DJ) (PATE-DJ)	Vigodner et al., 2013; Wang et al., 2013; A.Amaral et al., 2014;Y. Liu et al., 2014; Jumeau et al., 2015;Garin-Muga et al., 2016
B3KN28	cDNA FLJ55543, highly similar to Phosphoacetylglucosamine mutase	Y. Liu et al., 2014
B3KNH5	adaptor-related protein complex 1, mu 1 subunit isoform 1	Y. Liu et al., 2014
B3KNW1	cDNA FLJ46199 fis, clone TESTI4007965, highly similar to AP-1 complex subunit gamma-1	Y. Liu et al., 2014
B3KP52	mercaptopyruvate sulfurtransferase isoform 1	Y. Liu et al., 2014
B3KQ79	B-cell receptor-associated protein 31 isoform a	Y. Liu et al., 2014
B3KRN9	cDNA FLJ34642 fis, clone KIDNE2016918, highly similar to UROMODULIN	Y. Liu et al., 2014
B3KS98	Eukaryotic translation initiation factor 3, subunit 3 gamma, 40kDa, isoform CRA_b	Y. Liu et al., 2014
B3KSP9	alanyl-tRNA synthetase domain containing 1 isoform 1	Y. Liu et al., 2014
B3KSY9	E3 SUMO-protein ligase PIAS1 (cDNA FLJ37322 fis, clone BRAMY2018126, highly similar to Protein inhibitor of activated STAT protein 1)	Baker et al., 2007
B3KT15	proteasome 26S non-ATPase subunit 13 isoform 2	Y. Liu et al., 2014
B3KTT5	cDNA FLJ54408, highly similar to Heat shock 70 kDa protein 1	Y. Liu et al., 2014
B3KUY2	Prostaglandin E synthase 3 (Cytosolic), isoform CRA_c	Y. Liu et al., 2014
B3KVK0	ring finger protein 190	Y. Liu et al., 2014
B3KYA7	cDNA FLJ16404 fis, clone UTERU2008019, highly similar to Serine/threonine-protein kinase 3	Y. Liu et al., 2014
B4DE31	cDNA FLJ54957, highly similar to Transketolase	Y. Liu et al., 2014
B4DE36	Glucose-6-phosphate isomerase	Y. Liu et al., 2014
B4DE59	cDNA FLJ60424, highly similar to Junction plakoglobin	Y. Liu et al., 2014
B4DEA8	cDNA FLJ56425, highly similar to Very-long-chain specific acyl-CoAdehydrogenase, mitochondrial	Y. Liu et al., 2014
B4DEP9	ribosomal protein L28 isoform 3	Y. Liu et al., 2014
B4DGG0	cDNA FLJ58989, moderately similar to ADP-ribosylation factor-like protein 2	Y. Liu et al., 2014
B4DGG1	Uncharacterized protein (cDNA FLJ60496)	Wang et al. 2016
B4DGP8	cDNA FLJ55574, highly similar to Calnexin	Baker et al., 2007; Y. Liu et al., 2014
B4DGU9	G protein-coupled receptor kinase interactor 1 isoform 1	Y. Liu et al., 2014
B4DH58	magnesium transporter 1	Y. Liu et al., 2014
B4DHD2	programmed cell death 6 interacting protein isoform 2	Y. Liu et al., 2014
B4DHK9	actin-related protein 2 isoform a	Y. Liu et al., 2014
B4DIH5	COP9 signalosome complex subunit 2 (cDNA FLJ52928, highly similar to COP9 signalosome complex subunit 2)	Wang et al. 2016
B4DIM0	cDNA FLJ56442, highly similar to ATP-citrate synthase	Y. Liu et al., 2014
B4DJA0	NADH-ubiquinone oxidoreductase 75 kDa subunit	Y. Liu et al., 2014
B4DJQ5	cDNA FLJ59211, highly similar to Glucosidase 2 subunit beta	Y. Liu et al., 2014
B4DJV9	cDNA FLJ60607, highly similar to Acyl-protein thioesterase 1	Y. Liu et al., 2014
B4DK64	cDNA FLJ58193, highly similar to Protein phosphatase Slingshot homolog 2 (EC 3.1.3.48)	Baker et al., 2007
B4DKR3	cDNA FLJ58868	Y. Liu et al., 2014
B4DL77	amidohydrolase domain containing 2 isoform 2	Y. Liu et al., 2014
B4DLV7	cDNA FLJ60299, highly similar to Rab GDP dissociation inhibitor beta	Y. Liu et al., 2014
B4DLZ5	N-acetylglucosamine kinase	Y. Liu et al., 2014
B4DLZ8	cDNA FLJ55789, highly similar to Rattus norvegicus basic leucine zipper and W2 domains 1 (Bzw1), mRNA	Y. Liu et al., 2014
B4DM01	superkiller viralicidic activity 2-like homolog	Y. Liu et al., 2014
B4DN31	cDNA FLJ55809	Y. Liu et al., 2014
B4DN80	cDNA FLJ60725, highly similar to Peptidyl-prolyl cis-trans isomerase-like 3	Y. Liu et al., 2014
B4DNH1	Profilin	Y. Liu et al., 2014
B4DNJ6	cDNA FLJ51909, highly similar to Serine-threonine kinase receptor-associatedprotein	Y. Liu et al., 2014
B4DP80	cDNA FLJ56357, highly similar to Homo sapiens apolipoprotein A-I binding protein (APOA1BP), mRNA	Y. Liu et al., 2014
B4DPD5	cDNA FLJ56307, highly similar to Ubiquitin thioesterase protein OTUB1	Y. Liu et al., 2014
B4DPG9	cDNA FLJ59630, highly similar to Growth hormone-inducible transmembrane protein	Y. Liu et al., 2014
B4DPV7	cysteinyl-tRNA synthetase isoform c	Y. Liu et al., 2014
B4DQL5	cDNA FLJ52245, highly similar to Homo sapiens estrogen-related receptor beta like 1 (ESRRBL1), mRNA	Y. Liu et al., 2014
B4DQN9	Tubulin, beta	Y. Liu et al., 2014
B4DQP1	cDNA FLJ58045, highly similar to NADH dehydrogenase (ubiquinone) 1 alpha subcomplex subunit 13	Y. Liu et al., 2014
B4DQX2	cDNA FLJ55586, highly similar to MMS19-like protein	Y. Liu et al., 2014
B4DR61	cDNA FLJ59739, highly similar to Protein transport protein Sec61 subunit alpha isoform 1	Y. Liu et al., 2014
B4DRL5	cDNA FLJ60834, highly similar to Engulfment and cell motility protein 2	Y. Liu et al., 2014
B4DRS3	cDNA FLJ54645	Y. Liu et al., 2014
B4DS14	cDNA FLJ55519, highly similar to Kinesin light chain 1	Y. Liu et al., 2014
B4DTR8	Endothelial lipase (cDNA FLJ57818, highly similar to Endothelial lipase (EC 3.1.1.3))	Wang et al. 2016
B4DUI4	Ies6-similar protein isoform 1	Y. Liu et al., 2014
B4DUR8	T-complex protein 1 subunit gamma	Wang et al. 2016
B4DUT8	Calponin	Wang et al. 2016
B4DV10	cDNA FLJ59142, highly similar to Epididymal secretory protein E1	Y. Liu et al., 2014
B4DV85	Putative uncharacterized protein ARAF	Y. Liu et al., 2014
B4DVA7	cDNA FLJ53927, highly similar to Beta-hexosaminidase alpha chain	Y. Liu et al., 2014
B4DVB8	cDNA FLJ60076, highly similar to ELAV-like protein 1	Y. Liu et al., 2014
B4DW28	ribosomal protein S20 isoform 1	Y. Liu et al., 2014
B4DW73	mitochondrial phosphoenolpyruvate carboxykinase 2 isoform 1 precursor	Y. Liu et al., 2014
B4DX18	proteasome 26S non-ATPase subunit 8	Y. Liu et al., 2014
B4DX78	cDNA FLJ55484, highly similar to ATP-dependent RNA helicase DDX39	Y. Liu et al., 2014
B4DXD0	Translin-associated factor X-interacting protein 1 (cDNA FLJ56264, highly similar to Homo sapiens translin-associated factor X interacting protein 1 (TSNAXIP1), mRNA)	Wang et al. 2016
B4DXJ1	cDNA FLJ56334, highly similar to SEC13-related protein	Y. Liu et al., 2014
B4DXM8	cDNA FLJ60942, highly similar to Phosphatidylinositol 3-kinase regulatory subunit gamma	Y. Liu et al., 2014
B4DXT6	cDNA FLJ55263	Y. Liu et al., 2014
B4DY89	sperm associated antigen 8 isoform 1	Y. Liu et al., 2014
B4DYD1	Lysozyme C	Y. Liu et al., 2014
B4DYH1	Heat shock 105kDa/110kDa protein 1, isoform CRA_b	Y. Liu et al., 2014
B4DYI2	Spermatogenesis-associated protein 31C2 (Protein FAM75C2)	Y. Liu et al., 2014;Wang et al. 2016; Vanderbrouk et al., 2016
B4DYR6	cDNA FLJ56381, highly similar to Dynamin-1-like protein	Y. Liu et al., 2014
B4DZ00	cDNA FLJ58648, highly similar to Homo sapiens nuclear protein in testis (NUT), mRNA	Baker et al., 2007
B4DZ86	cDNA FLJ53251, highly similar to Cytosolic 5'-nucleotidase 1B	Y. Liu et al., 2014
B4DZF8	cDNA FLJ54705, highly similar to Serine/threonine-protein phosphatase 2A regulatory subunit B'	Y. Liu et al., 2014
B4DZJ2	cDNA FLJ52813, highly similar to Homo sapiens ELOVL family member 5, elongation of long chain fatty acids, mRNA	Y. Liu et al., 2014
B4DZK0	cDNA FLJ56391, highly similar to Cysteine protease ATG4B	Y. Liu et al., 2014
B4DZN8	cDNA FLJ50739	Y. Liu et al., 2014
B4E0X1	cDNA FLJ57067, highly similar to Beta-2-microglobulin	Y. Liu et al., 2014
B4E175	cDNA FLJ54775, highly similar to Syntaxin-binding protein 2	Y. Liu et al., 2014
B4E1G6	cDNA FLJ56840, highly similar to Galactokinase	Y. Liu et al., 2014
B4E1J8	cDNA FLJ56285, highly similar to ADP-ribosylation factor-like protein 8B	Y. Liu et al., 2014
B4E1S7	small inducible cytokine subfamily E, member 1 isoform b precursor	Y. Liu et al., 2014
B4E1T7	cDNA FLJ58665, highly similar to Serine/threonine-protein phosphatase 2A 55 kDa regulatory subunit B alpha isoform	Y. Liu et al., 2014
B4E1U9	cDNA FLJ54776, highly similar to Cell division control protein 42 homolog	Y. Liu et al., 2014
B4E222	cDNA FLJ50107, highly similar to Mus musculus vitamin K epoxide reductase complex, subunit 1-like 1, transcript variant 2, mRNA	Y. Liu et al., 2014
B4E2P2	cDNA FLJ52061, highly similar to Translocon-associated protein subunit gamma	Y. Liu et al., 2014
B4E2R0	cDNA FLJ52090, highly similar to Homo sapiens spermatogenesis associated 18 homolog (SPATA18), mRNA	Y. Liu et al., 2014
B4E323	hypothetical protein LOC84221 isoform 1	Y. Liu et al., 2014
B5BTZ7	Serine/threonine-protein phosphatase 2A 56 kDa regulatory subunit epsilon isoform	Y. Liu et al., 2014
B5MC82	D-dopachrome decarboxylase	Wang et al. 2016
B5MCG7	Putative uncharacterized protein FLJ13305	Y. Liu et al., 2014
B5MD87	pyrroline-5-carboxylate reductase-like	Y. Liu et al., 2014
B5MDF5	GTP-binding nuclear protein Ran (RAN, member RAS oncogene family, isoform CRA_c)	Y. Liu et al., 2014;Wang et al. 2016
B5ME19	Eukaryotic translation initiation factor 3 subunit C-like protein	A.Amaral et al., 2014; Y. Liu et al., 2014
B5ME97	Septin 10, isoform CRA_c (Septin-10)	Wang et al. 2016
B6A8C7	T-cell-interacting, activating receptor on myeloid cells protein 1 (OSCAR-like transcript- 2 protein) (OLT-2)	Gu et al., 2011
B7TY16	Actinin alpha 1 isoform 3	Y. Liu et al., 2014
B7WPD3	elongin B isoform b	Y. Liu et al., 2014
B7XD04	Arylsulfatase A	Y. Liu et al., 2014
B7Z1F9	Glutathione S-transferase	Y. Liu et al., 2014
B7Z2T5	Na+/K+ -ATPase alpha 1 subunit isoform c	Y. Liu et al., 2014
B7Z2W9	protein phosphatase 6, catalytic subunit isoform a	Y. Liu et al., 2014
B7Z484	cDNA FLJ56036, highly similar to Homo sapiens kinesin family member C3 (KIFC3), mRNA	Y. Liu et al., 2014
B7Z4L4	Dolichyl-diphosphooligosaccharide--protein glycosyltransferase subunit 1 (EC 2.4.99.18)	Wang et al. 2016
B7Z5E3	lactate dehydrogenase A isoform 3	Y. Liu et al., 2014
B7Z5J8	cDNA FLJ56136, highly similar to Solute carrier family 2, facilitated glucosetransporter member 14	Y. Liu et al., 2014
B7Z6C0	cDNA FLJ56946, highly similar to Cysteine-rich protein 2	Y. Liu et al., 2014
B7Z6Q4	inositol(myo)-1(or 4)-monophosphatase 1 isoform 2	Y. Liu et al., 2014
B7Z6Q5	Beta-galactosidase	Y. Liu et al., 2014
B7Z6T9	fibulin 2 isoform a precursor	Y. Liu et al., 2014
B7Z6Z4	cDNA FLJ56329, highly similar to Myosin light polypeptide 6	Y. Liu et al., 2014
B7Z793	four and a half LIM domains 1 isoform 3	Y. Liu et al., 2014
B7Z7H5	Putative uncharacterized protein FLJ36046	Y. Liu et al., 2014
B7Z7R3	cDNA FLJ55165, highly similar to Particularly interesting new Cys-His protein	Y. Liu et al., 2014
B7Z8T0	cDNA FLJ56198, highly similar to Serine/threonine-protein kinase PCTAIRE-1	Y. Liu et al., 2014
B7Z955	cDNA FLJ54731, highly similar to 6-phosphofructo-2-kinase/fructose-2,6-biphosphatase 3	Y. Liu et al., 2014
B7ZAL5	cDNA, FLJ79229, highly similar to Lactotransferrin (EC 3.4.21.-)	de Mateo et al., 2011
B7ZBM2	Maestro heat-like repeat-containing protein family member 7	Wang et al. 2016
B7ZBM2	Maestro heat-like repeat-containing protein family member 7	Wang et al., 2013
B7ZKL8	TUBGCP2 protein	Y. Liu et al., 2014
B7ZME6	LRIT2 protein (Leucine-rich repeat, immunoglobulin-like domain and transmembrane domain-containing protein 2)	Baker et al., 2007
B9A064	Immunoglobulin lambda-like polypeptide 5 (G lambda-1) (Germline immunoglobulin lambda 1)	Wang et al., 2013
B9A6J0	Ecotropic viral integration site 5	Baker et al., 2007
C9IYQ7	Nucleoporin NUP53 (Fragment)	Wang et al. 2016
C9IZ36	Formyltetrahydrofolate dehydrogenase isoform a variant	Y. Liu et al., 2014
C9IZ47	Selenoprotein V	Wang et al. 2016
C9IZQ1	Putative uncharacterized protein SSR1	Y. Liu et al., 2014
C9IZR6	Cell division cycle-associated 7-like protein (Fragment)	Baker et al., 2007
C9J012	Ropporin-1A (Fragment)	Wang et al. 2016
C9J069	Uncharacterized protein C9orf172	Wang et al., 2013
C9J1E9	Putative uncharacterized protein MSLN	Y. Liu et al., 2014
C9J1J8	Putative uncharacterized protein ENSP00000392689	Y. Liu et al., 2014
C9J1J8	HCG1816075 (Uncharacterized protein)	de Mateo et al., 2011; Wang et al., 2013
C9J2C0	Tubulin alpha-8 chain (Fragment)	Wang et al. 2016
C9J2K4	Putative uncharacterized protein ATP6V1F	Y. Liu et al., 2014
C9J3L8	Translocon-associated protein subunit alpha	Wang et al. 2016
C9J3V5	Testis-expressed sequence 22 protein	Wang et al. 2016
C9J4Y6	Glypican-1 (Fragment)	Wang et al. 2016
C9J690	Putative uncharacterized protein ABP1	Y. Liu et al., 2014
C9J6K1		Vanderbrouk et al., 2016
C9J6K1	Putative uncharacterized protein C19orf81	Wang et al., 2013
C9J7E5	Transportin-3	Wang et al. 2016
C9J837	Putative uncharacterized protein RAB3GAP1	Y. Liu et al., 2014
C9J8I8	Protein Wnt (Fragment)	Wang et al. 2016
C9JB63	Enoyl-CoA delta isomerase 2, mitochondrial (Fragment)	Wang et al. 2016
C9JB68	Protein FAM3D (Fragment)	Wang et al. 2016
C9JBL2	Putative uncharacterized protein RPL32	Y. Liu et al., 2014
C9JBS0	Putative uncharacterized protein ENSP00000403698	Y. Liu et al., 2014
C9JBW9	Protein FAM166A (Fragment)	Wang et al. 2016
C9JC46	Armadillo repeat-containing protein 3 (Fragment)	Wang et al. 2016
C9JC87	AP-4 complex subunit mu-1	Wang et al. 2016
C9JE82	Voltage-dependent calcium channel subunit alpha-2/delta-2	Wang et al. 2016
C9JES6	Putative uncharacterized protein CAMK1	Y. Liu et al., 2014
C9JEV0	Zinc-alpha-2-glycoprotein	Wang et al. 2016
C9JF17	Putative uncharacterized protein APOD	Y. Liu et al., 2014
C9JFI1	Putative uncharacterized protein TBC1D4	Y. Liu et al., 2014
C9JG08	Putative uncharacterized protein ENSP00000403181	Y. Liu et al., 2014
C9JG08	Uncharacterized protein (Fragment)	Wang et al., 2013
C9JG49	Putative uncharacterized protein PTPN6	Y. Liu et al., 2014
C9JGE6	Putative uncharacterized protein LRP2BP	Y. Liu et al., 2014
C9JGV6	Ran-specific GTPase-activating protein (Fragment)	Wang et al. 2016
C9JGZ2	Protein FAM228B	Wang et al., 2013
C9JHA8	Putative uncharacterized protein ENSP00000404254	Y. Liu et al., 2014
C9JIF9	Acylamino-acid-releasing enzyme	Y. Liu et al., 2014;Wang et al. 2016
C9JIV0	Coiled-coil domain-containing protein 108 (Fragment)	Wang et al. 2016
C9JJ27	Putative uncharacterized protein ENSP00000395494	Y. Liu et al., 2014
C9JK28	Disintegrin and metalloproteinase domain-containing protein 7	Y. Liu et al., 2014; Wang et al. 2016
C9JKU1	Putative uncharacterized protein PDIA3	Y. Liu et al., 2014
C9JMR0	Putative uncharacterized protein ENSP00000408563	Y. Liu et al., 2014
C9JN37	19 kDa protein	Y. Liu et al., 2014
C9JNC2	Uncharacterized protein (Fragment)	Wang et al., 2013
C9JNC3	Butyrophilin subfamily 2 member A1 (Fragment)	Wang et al. 2016
C9JNU6	HIG1 domain family member 1A, mitochondrial	Y. Liu et al., 2014;Wang et al. 2016
C9JPK7	RIIa domain-containing protein 1	Wang et al., 2013
C9JQC5	Putative uncharacterized protein FBXO2	Y. Liu et al., 2014
C9JQI7	Transmembrane protein 232	Wang et al. 2016
C9JQI7	Transmembrane protein 232	Wang et al., 2013
C9JQZ6	Uncharacterized protein C7orf57	Wang et al. 2016
C9JRT2	Putative uncharacterized protein ENSP00000420093	Y. Liu et al., 2014
C9JRX8	LYR motif containing 4 isoform 2	Y. Liu et al., 2014
C9JRZ8	Aldo-keto reductase family 1 member B15 (EC 1.1.1.-)	Wang et al., 2013
C9JS35	Putative uncharacterized protein UFD1L	Y. Liu et al., 2014
C9JSU9	similar to hCG1732289	Y. Liu et al., 2014
C9JSZ5	Putative uncharacterized protein DDRGK1	Y. Liu et al., 2014
C9JU26	ATP synthase subunit f, mitochondrial	Wang et al. 2016
C9JUI0	isovaleryl Coenzyme A dehydrogenase isoform 1	Y. Liu et al., 2014
C9JV68	Zinc transporter 3 (Fragment)	Wang et al. 2016
C9JVT2	Putative uncharacterized protein SUCLG2	Y. Liu et al., 2014
C9JW89	Coiled-coil domain-containing protein 116 (Fragment)	Wang et al. 2016
C9JWM7	Putative uncharacterized protein ARPC4	Y. Liu et al., 2014
C9JX71	Apolipoprotein D (Fragment)	Wang et al. 2016
C9JXA7	Ragulator complex protein LAMTOR4	Wang et al. 2016
C9JXD3	Putative uncharacterized protein SCAMP4	Y. Liu et al., 2014
C9JXG8	Putative uncharacterized protein RANBP1	Y. Liu et al., 2014
C9JXY1	Putative uncharacterized protein ENSP00000401489	Y. Liu et al., 2014
C9JY47	HERV-H LTR-associating protein 1	Wang et al. 2016
C9JYN0	Synaptophysin-like protein 1	Wang et al. 2016
D6R956	Ubiquitin carboxyl-terminal hydrolase (EC 3.4.19.12)	Wang et al. 2016
D6REB5	Alpha-L-iduronidase	Wang et al. 2016
D6REC4	Cilia- and flagella-associated protein 99	Wang et al., 2013;Vanderbrouk et al., 2016
D6RF88	Carboxypeptidase E (Fragment)	Wang et al. 2016
D6RGV5	Cytochrome c oxidase subunit 7A2, mitochondrial (Fragment)	Wang et al. 2016
D6RIU4	Vesicular integral-membrane protein VIP36 (Fragment)	Wang et al. 2016
D9IDV3	Transient receptor potential cation channel subfamily M member 1 (Transient receptor potential melastatin family isoform 1 splice variant)	Baker et al., 2007
E5KLJ5	Dynamin-like 120 kDa protein, mitochondrial (Mitochondrial dynamin-like 120 kDa protein) (Optic atrophy 1 (Autosomal dominant), isoform CRA_g)	Wang et al. 2016
E5RFI0	Integrin beta (Fragment)	Wang et al. 2016
E5RG17	Putative deoxyribonuclease TATDN1 (Fragment)	Wang et al. 2016
E5RHN7	Lipoprotein lipase (Fragment)	Wang et al. 2016
E5RJ09	Erlin-2 (Fragment)	Wang et al. 2016
E5RJA6	Potassium channel subfamily U member 1	Wang et al. 2016
E5RJE6	Disintegrin and metalloproteinase domain-containing protein 32 (Fragment)	Wang et al. 2016
E7EMM4	Acid ceramidase	Wang et al. 2016
E7EPT4	NADH dehydrogenase [ubiquinone] flavoprotein 2, mitochondrial	Wang et al. 2016
E7EQB2	Lactotransferrin (Fragment)	Wang et al. 2016
E7ER77	Endoplasmic reticulum metallopeptidase 1	Wang et al. 2016
E7ERU0	Dystonin	Wang et al. 2016
E7ESC7	Macrophage erythroblast attacher	Wang et al. 2016
E7ESW6	WD repeat-containing protein 87	Wang et al. 2016
E7ESY4	Metastasis-associated protein MTA1	Wang et al. 2016
E7ESZ7	NADH dehydrogenase [ubiquinone] 1 alpha subcomplex subunit 10, mitochondrial	Wang et al. 2016
E7ETB3	Aspartyl aminopeptidase (Aspartyl aminopeptidase, isoform CRA_c)	Wang et al. 2016
E7EUC7	UTP--glucose-1-phosphate uridylyltransferase	Wang et al. 2016
E7EVA0	Microtubule-associated protein	Wang et al. 2016
E7EW20	Unconventional myosin-VI	Wang et al. 2016
E7EWC6	DNA-directed RNA polymerase II subunit RPB11-b2 (Fragment)	Wang et al. 2016
E7EX90	Dynactin subunit 1	Wang et al. 2016
E9PAV3	Nascent polypeptide-associated complex subunit alpha, muscle-specific form (Alpha-NAC, muscle-specific form) (skNAC)	Wang et al. 2016
E9PB18	UPF0577 protein KIAA1324 (Fragment)	Wang et al. 2016
E9PBE3	Uncharacterized protein	Wang et al. 2016
E9PCR7	2-oxoglutarate dehydrogenase, mitochondrial	Wang et al. 2016
E9PF49	NADH dehydrogenase [ubiquinone] 1 beta subcomplex subunit 9	Wang et al. 2016
E9PGE5	TBC1 domain family member 23	Wang et al. 2016
E9PI87	Oxidoreductase HTATIP2	Wang et al. 2016
E9PJ23	Nuclear pore complex-interacting protein family member B6	A.Amaral et al., 2014;Wang et al. 2016
E9PJI5	Nuclear pore complex-interacting protein family member A7	Wang et al. 2016
E9PJX3	DC-STAMP domain-containing protein 1	Wang et al. 2016
E9PK25	Cofilin-1	Wang et al. 2016
E9PKT6	Pro-cathepsin H (Fragment)	Wang et al. 2016
E9PKW9	Lysosomal acid phosphatase	Wang et al. 2016
E9PL32	Cathepsin B (Fragment)	Wang et al. 2016
E9PMC3	SID1 transmembrane family member 2 (Fragment)	Wang et al. 2016
E9PNW4	CD59 glycoprotein	Wang et al. 2016
E9PPR2	Autophagy-related protein 13 (Fragment)	Wang et al. 2016
E9PQ53	NADH dehydrogenase [ubiquinone] 1 subunit C2, isoform 2	A.Amaral et al., 2014
E9PQ57	mRNA export factor	Wang et al. 2016
E9PQI4	Translocon-associated protein subunit beta (Fragment)	Wang et al. 2016
E9PQR5	Nuclear pore complex-interacting protein family member B8	A.Amaral et al., 2014
E9PR47	Mth938 domain-containing protein	Wang et al. 2016
E9PRY8	Elongation factor 1-delta	Wang et al. 2016
E9PRZ7	Stromal interaction molecule 1 (Fragment)	Wang et al. 2016
F5GX28	Lysine-specific demethylase 4B	Wang et al. 2016
F5GXD1	A-kinase anchor protein 7 isoform gamma	Wang et al. 2016
F5GZN3	Lactadherin	Wang et al. 2016
F5GZS6	4F2 cell-surface antigen heavy chain	Wang et al. 2016
F5H269	DmX-like protein 1	Wang et al. 2016
F5H385	Zinc transporter ZIP3	Wang et al. 2016
F5H4I6	Protein C15orf55	Baker et al., 2007
F5H5P2	Uncharacterized protein	Wang et al. 2016
F5H6I7	Atlastin-3	Wang et al. 2016
F5H7I0	BTB/POZ domain-containing protein KCTD6 (Fragment)	Wang et al. 2016
F5H7J8	Uncharacterized protein C7orf57	Wang et al. 2016
F8VTT5	ATP-dependent 6-phosphofructokinase, muscle type	Wang et al. 2016
F8VVA7	Coatomer subunit zeta-1	Wang et al. 2016
F8VWW8	Acid sphingomyelinase-like phosphodiesterase 3b	Wang et al. 2016
F8VWZ7	Ras-related protein Rab-5B (Fragment)	Wang et al. 2016
F8VXU5	Vacuolar protein sorting-associated protein 29 (Vesicle protein sorting 29)	Wang et al. 2016
F8W111	Carboxypeptidase M (Fragment)	Wang et al. 2016
F8W1P7	Natural resistance-associated macrophage protein 2	Wang et al. 2016
F8W1W9	Nuclear pore complex-interacting protein family member B9	A.Amaral et al., 2014
F8W543	Nucleosome assembly protein 1-like 1	Wang et al. 2016
F8W6G1	Nuclear receptor-binding protein	Wang et al. 2016
F8W6H5	Ectonucleotide pyrophosphatase/phosphodiesterase family member 3	Wang et al. 2016
F8W6M3	Palmitoyltransferase (EC 2.3.1.225)	Wang et al. 2016
F8W7F7	Transmembrane emp24 domain-containing protein 4	Wang et al. 2016
F8WBX2	Transmembrane protease serine 12	Wang et al. 2016
F8WCA0	Vesicle-associated membrane protein 2	Wang et al. 2016
F8WCC9	Solute carrier family 22 member 5	Wang et al. 2016
F8WEG0	Uncharacterized protein	Wang et al., 2013
G3V1E1	Sphingomyelin phosphodiesterase (Sphingomyelin phosphodiesterase 1, acid lysosomal (Acid sphingomyelinase), isoform CRA_d)	Wang et al. 2016
G3V1K0	Thioredoxin-like 1, isoform CRA_b (Thioredoxin-like protein 1)	Wang et al., 2013
G3V2F7	Ubiquitin-conjugating enzyme E2 variant 1	Wang et al. 2016
G3V2U7	Acylphosphatase (EC 3.6.1.7)	Wang et al. 2016
G3V2V8	Epididymal secretory protein E1 (Fragment)	Wang et al. 2016
G3V3A5	Tetratricopeptide repeat protein 6	Wang et al. 2016
G3V3G9	Uncharacterized protein	Wang et al. 2016
G3V3S9	Calcium permeable stress-gated cation channel 1 (Fragment)	Wang et al. 2016
G3V4K3	Spermatogenesis-defective protein 39 homolog	Wang et al. 2016
G3V556	6.8 kDa mitochondrial proteolipid	Wang et al. 2016
G3V599	Uncharacterized protein	Wang et al. 2016
G3V5E8	Galactocerebrosidase	Wang et al. 2016
G3V5Q9	Plasma serine protease inhibitor (Fragment)	Wang et al. 2016
G3V5T0	Maleylacetoacetate isomerase	Wang et al. 2016
G3XAA6	HCG40743, isoform CRA_a (Uncharacterized protein C2orf81)	Wang et al. 2016
G3XAH0	HCG2002594, isoform CRA_c (Septin-5)	Wang et al. 2016
G5E994	G protein-coupled receptor 107, isoform CRA_c (Protein GPR107)	Wang et al. 2016
G5E9W0	Phospholipase A1 member A (Phospholipase A1 member A, isoform CRA_b)	Wang et al. 2016
G5E9Z5	NYD-SP14 protein, isoform CRA_c (Tetratricopeptide repeat protein 29)	Wang et al. 2016
G8JLB6	Heterogeneous nuclear ribonucleoprotein H	Wang et al. 2016
H0Y2W4	Protein MROH8 (Fragment)	Wang et al. 2016
H0Y3Y3	ATP-dependent 6-phosphofructokinase, platelet type (Fragment)	Wang et al. 2016
H0Y4I5	Chondroadherin-like protein (Fragment)	Wang et al. 2016
H0Y512	Adipocyte plasma membrane-associated protein (Fragment)	Wang et al. 2016
H0Y7A7	Calmodulin (Fragment)	Wang et al. 2016
H0Y7R1	MYCBP-associated protein (Fragment)	Wang et al. 2016
H0Y7V4	Dynein heavy chain 8, axonemal	Wang et al. 2016
H0Y7W7	Transmembrane domain-containing protein TMIGD3	Wang et al. 2016
H0Y8G4	ADP-ribosyl cyclase/cyclic ADP-ribose hydrolase 2 (Fragment)	Wang et al. 2016
H0Y8X4	2'-deoxynucleoside 5'-phosphate N-hydrolase 1 (Fragment)	Wang et al. 2016
H0Y950	ADP-ribosyl cyclase/cyclic ADP-ribose hydrolase 1 (Fragment)	Wang et al. 2016
H0YAG7	THO complex subunit 3 (Fragment)	Wang et al. 2016
H0YB34	Ribonuclease UK114 (Fragment)	Wang et al. 2016
H0YCW6	Alpha-1,2-mannosyltransferase ALG9 (Fragment)	Wang et al. 2016
H0YF20	Seipin (Fragment)	Wang et al. 2016
H0YGE9	Cation-dependent mannose-6-phosphate receptor (Fragment)	Wang et al. 2016
H0YHJ8	Endoplasmic reticulum-Golgi intermediate compartment protein 2 (Fragment)	Wang et al. 2016
H0YIC9	5'-AMP-activated protein kinase subunit gamma-1 (Fragment)	Wang et al. 2016
H0YKD8	60S ribosomal protein L28	Wang et al. 2016
H0YKQ2	Alpha-mannosidase 2x (Fragment)	Wang et al. 2016
H0YL54	LIM/homeobox protein Lhx9	Wang et al. 2016
H0YNA7	Signal peptide peptidase-like 2A (Fragment)	Wang et al. 2016
H0YNW5	Deoxyuridine 5'-triphosphate nucleotidohydrolase, mitochondrial	Wang et al. 2016
H3BLV0	Complement decay-accelerating factor (Fragment)	Wang et al. 2016
H3BM95	Immunoglobulin superfamily-containing leucine-rich repeat protein 2 (Fragment)	Wang et al. 2016
H3BMF2	JmjC domain-containing protein 8	Wang et al. 2016
H3BNA5	Glycerophosphodiester phosphodiesterase 1 (Fragment)	Wang et al. 2016
H3BNC9	Uncharacterized protein (Fragment)	Wang et al. 2016
H3BNL8		Vanderbrouk et al., 2016
H3BNW8	Transmembrane channel-like protein	Wang et al. 2016
H3BNX8	Cytochrome c oxidase subunit 5A, mitochondrial	Wang et al. 2016
H3BNZ7	Uncharacterized protein C16orf95	Wang et al., 2013
H3BP66	N-acetylgalactosamine-6-sulfatase (Fragment)	Wang et al. 2016
H3BPS8	Fructose-bisphosphate aldolase A (Fragment)	Wang et al. 2016
H3BQ01	Protein NDRG4 (Fragment)	Wang et al. 2016
H3BQI1	Dynein light chain roadblock-type 2	Wang et al. 2016
H3BQJ8	Uncharacterized protein	Wang et al., 2013
H3BQS7	Inactive serine protease 54 (Fragment)	Wang et al. 2016
H3BR39	Protein LOC729059 (Fragment)	Wang et al., 2013
H3BR98	Zinc finger protein 19	Wang et al. 2016
H3BRF5	KIAA1970 protein, isoform CRA_c (Probable glutamate--tRNA ligase, mitochondrial)	Wang et al., 2013
H3BRN8	Uncharacterized protein C15orf65	A.Amaral et al., 2014;Jumeau et al., 2015;Garin-Muga et al., 2016
H3BRN8	HCG1820885 (Protein FLJ27352)	Wang et al., 2013
H3BSY6	Protein FAM192A (Fragment)	Wang et al. 2016
H3BTB6	COX assembly mitochondrial protein 2 homolog (Chromosome 16 open reading frame 61, isoform CRA_c)	Wang et al., 2013
H3BTG2-2	Testis-expressed protein 46	Vanderbrouk et al., 2016
H3BTN6	Transmembrane protein 231	Wang et al. 2016
H3BTQ9	Protein CCDC189	Wang et al. 2016
H3BU85	Beta-hexosaminidase subunit alpha (Fragment)	Wang et al. 2016
H3BU86	Protein STX16-NPEPL1	Wang et al., 2013
H3BUB6	Secretory carrier-associated membrane protein 2 (Fragment)	Wang et al. 2016
H3BVG0	Nuclear pore complex protein Nup93	Wang et al. 2016
H7BXF4	Sphingomyelin phosphodiesterase 4	Wang et al. 2016
H7BY13	Plasma membrane calcium-transporting ATPase 4 (Fragment)	Wang et al. 2016
H7BY58	Protein-L-isoaspartate O-methyltransferase (EC 2.1.1.77)	Wang et al. 2016
H7BYG8	E3 ubiquitin-protein ligase listerin	Wang et al., 2013
H7BZJ3	Protein disulfide-isomerase A3 (Fragment)	Wang et al. 2016
H7BZL0	MKI67 FHA domain-interacting nucleolar phosphoprotein (Fragment)	Wang et al. 2016
H7C1E4	AP-1 complex subunit sigma-1A (Fragment)	Wang et al. 2016
H7C1K3	Uncharacterized protein (Fragment)	Wang et al., 2013
H7C242	Doublecortin domain-containing protein 2C (Fragment)	Wang et al. 2016
H7C2N0	SUN domain-containing protein 3 (Fragment)	Wang et al. 2016
H7C2Y5	DnaJ homolog subfamily B member 11 (Fragment)	Wang et al. 2016
H7C2Z2	Putative uncharacterized protein FLJ40172 (Uncharacterized protein C2orf61)	Wang et al., 2013
H7C350	Protein LOC388849 (Fragment)	Wang et al., 2013
H7C3G9	N-acetyl-D-glucosamine kinase	Wang et al. 2016
H7C3P4	N-acetylglucosamine-6-sulfatase (EC 3.1.6.14) (Glucosamine-6-sulfatase)	Wang et al. 2016
H7C469	Uncharacterized protein (Fragment)	Wang et al. 2016
H7C4L0	Nectin-3 (Fragment)	Wang et al. 2016
H7C5G6	Uncharacterized protein KIAA2012 (Fragment)	Wang et al. 2016
I3L0B8	Solute carrier family 25 member 52	Wang et al. 2016
I3L0K6	A-kinase anchor protein 1, mitochondrial (Fragment)	Wang et al. 2016
I3L192	Basigin (Fragment)	Wang et al. 2016
I3L1S2	Solute carrier family 2, facilitated glucose transporter member 4	Wang et al. 2016
I3L3C7	Testisin (Fragment)	Wang et al. 2016
I3L4X3	NF-kappa-B inhibitor beta (Fragment)	Wang et al. 2016
I3L504	Eukaryotic translation initiation factor 5A-1	Wang et al. 2016
J3KN48	V-type proton ATPase subunit e 1	Wang et al. 2016
J3KPS3	Fructose-bisphosphate aldolase (EC 4.1.2.13)	Vigodner et al., 2013
J3KQB2	Tubulin monoglycylase TTLL3	Wang et al. 2016
J3KQE5	GTP-binding nuclear protein Ran (Fragment)	Wang et al. 2016
J3KRM0	Zona pellucida-binding protein 2	Wang et al. 2016
J3KRX0	Macrosialin (Fragment)	Wang et al. 2016
J3KSU4	Dipeptidase (EC 3.4.13.19) (Fragment)	Wang et al. 2016
J3QRJ3	Thy-1 membrane glycoprotein	Wang et al. 2016
J3QSU6	Tenascin	Wang et al. 2016
J9JIC5	Protein Njmu-R1	Wang et al. 2016
K7EK91	Dynein heavy chain 17, axonemal	Wang et al. 2016
K7EKC8	Kunitz-type protease inhibitor 2 (Fragment)	Wang et al. 2016
K7EKP3	Uncharacterized protein C10orf82	Wang et al. 2016
K7EKW2	Noelin-2 (Fragment)	Wang et al. 2016
K7EL50	Calreticulin (Fragment)	Wang et al. 2016
K7EM18	Eukaryotic translation initiation factor 1	Wang et al. 2016
K7EPV6	Choline transporter-like protein 2 (Fragment)	Wang et al. 2016
K7ES00	Histone H3.3 (Fragment)	Wang et al. 2016
K7ES70	Microfibril-associated glycoprotein 4	Wang et al. 2016
M0QXF9	Branched-chain-amino-acid aminotransferase (EC 2.6.1.42) (Fragment)	Wang et al. 2016
M0QZI8	Kallikrein-11 (Fragment)	Wang et al. 2016
M0QZP1	Dickkopf-like protein 1 (Fragment)	Wang et al. 2016
M0R0R2	40S ribosomal protein S5	Wang et al. 2016
M0R1F0	Prostate-specific antigen (Fragment)	Wang et al. 2016
M0R1Y6	Transporter (Fragment)	Wang et al. 2016
M0R2C6	Uncharacterized protein (Fragment)	Wang et al. 2016
M0R2L8	Izumo sperm-egg fusion protein 2 (Fragment)	Wang et al. 2016
O00116	Alkyldihydroxyacetonephosphate synthase, peroxisomal (Alkyl-DHAP synthase) (EC 2.5.1.26) (Aging-associated gene 5 protein) (Alkylglycerone-phosphate synthase)	Amaral et al., 2013; Wang et al., 2013;Y. Liu et al., 2014;Wang et al. 2016
O00124	UBX domain-containing protein 8 (Reproduction 8 protein) (Rep-8 protein) (UBX domain-containing protein 6)	Wang et al., 2013
O00142	Thymidine kinase 2, mitochondrial	Wang et al., 2013;A.Amaral et al., 2014
O00148	ATP-dependent RNA helicase DDX39A (EC 3.6.4.13) (DEAD box protein 39) (Nuclear RNA helicase URH49)	Wang et al., 2013;A.Amaral et al., 2014;Wang et al. 2016
O00154	Cytosolic acyl coenzyme A thioester hydrolase (EC 3.1.2.2) (Acyl-CoA thioesterase 7) (Brain acyl-CoA hydrolase) (BACH) (CTE-IIa) (CTE-II) (Long chain acyl-CoA thioester hydrolase)	Wang et al., 2013;A.Amaral et al., 2014;Wang et al. 2016
O00154-4	Cytosolic acyl coenzyme A thioester hydrolase (EC 3.1.2.2) (Acyl-CoA thioesterase 7) (Brain acyl-CoA hydrolase) (BACH) (CTE-IIa) (CTE-II) (Long chain acyl-CoA thioester hydrolase)	Wang et al. 2016
O00159	Unconventional myosin-Ic (Myosin I beta) (MMI-beta) (MMIb)	Wang et al., 2013
O00159-1	Isoform 1 of Myosin-Ic	Y. Liu et al., 2014
O00160	Unconventional myosin-If (Myosin-Ie)	Wang et al., 2013
O00161	Synaptosomal-associated protein 23 (SNAP-23) (Vesicle-membrane fusion protein SNAP-23)	Nixon et al., 2010; Wang et al., 2013;Wang et al. 2016
O00165	HCLS1-associated protein X-1 (HS1-associating protein X-1) (HAX-1) (HS1-binding protein 1) (HSP1BP-1)	Wang et al., 2013;Wang et al. 2016
O00170	AH receptor-interacting protein (AIP) (Aryl-hydrocarbon receptor-interacting protein) (HBV X-associated protein 2) (XAP-2) (Immunophilin homolog ARA9)	Wang et al., 2013;A.Amaral et al., 2014
O00178	GTP-binding protein 1	Wang et al., 2013;Y. Liu et al., 2014
O00186	Syntaxin-binding protein 3 (Platelet Sec1 protein) (PSP) (Protein unc-18 homolog 3) (Unc18-3) (Protein unc-18 homolog C) (Unc-18C)	Baker et al., 2013; Wang et al., 2013
O00194	Ras-related protein Rab-27B	Wang et al., 2013;Y. Liu et al., 2014;Intasqui et al., 2017
O00203	AP-3 complex subunit beta-1 (Adapter-related protein complex 3 subunit beta-1) (Adaptor protein complex AP-3 subunit beta-1) (Beta-3A-adaptin) (Clathrin assembly protein complex 3 beta-1 large chain)	Wang et al., 2013
O00204	Sulfotransferase family cytosolic 2B member 1 (ST2B1) (Sulfotransferase 2B1) (EC 2.8.2.2) (Alcohol sulfotransferase) (Hydroxysteroid sulfotransferase 2)	Wang et al., 2013;Wang et al. 2016
O00204-1	Isoform 1 of Sulfotransferase family cytosolic 2B member 1	Y. Liu et al., 2014
O00206	Toll-like receptor 4 (hToll) (CD antigen CD284)	Gu et al., 2011
O00212	Rho-related GTP-binding protein RhoD (Rho-related protein HP1) (RhoHP1)	Baker et al., 2007
O00217	NADH dehydrogenase [ubiquinone] iron-sulfur protein 8, mitochondrial (EC 1.6.5.3) (EC 1.6.99.3) (Complex I-23kD) (CI-23kD) (NADH-ubiquinone oxidoreductase 23 kDa subunit) (TYKY subunit)	Amaral et al., 2013; Wang et al., 2013;A.Amaral et al., 2014
O00220	Tumor necrosis factor receptor superfamily member 10A (Death receptor 4) (TNF related apoptosis-inducing ligand receptor 1) (TRAIL receptor 1) (TRAIL-R1) (CD antigen CD261)	Gu et al., 2011
O00222	Metabotropic glutamate receptor 8 (mGluR8)	Baker et al., 2013
O00231	26S proteasome non-ATPase regulatory subunit 11 (26S proteasome regulatory subunit RPN6) (26S proteasome regulatory subunit S9) (26S proteasome regulatory subunit p44.5)	Baker et al., 2007; de Mateo et al., 2011;A.Amaral et al., 2014;Y. Liu et al., 2014;Wang et al. 2016;Bogle et al., 2016 Amaral et al., 2013; Wang et al., 2013
O00232	26S proteasome non-ATPase regulatory subunit 12 (26S proteasome regulatory subunit RPN5) (26S proteasome regulatory subunit p55)	Amaral et al., 2013; Wang et al., 2013;A.Amaral et al., 2014;Y. Liu et al., 2014;Wang et al. 2016;Bogle et al., 2016
O00233	26S proteasome non-ATPase regulatory subunit 9 *	A.Amaral et al., 2014
O00253	Agouti-related protein	A.Amaral et al., 2014;Y. Liu et al., 2014;Wang et al., 2013
O00255	Menin	Baker et al., 2013
O00258	Tail-anchored protein insertion receptor WRB (Congenital heart disease 5 protein) (Tryptophan-rich basic protein) (WRB)	Gu et al., 2011
O00264	Membrane-associated progesterone receptor component 1	Wang et al., 2013;A.Amaral et al., 2014;Y. Liu et al., 2014;Wang et al. 2016
O00267	Transcription elongation factor SPT5 (hSPT5) (DRB sensitivity-inducing factor 160 kDa subunit) (DSIF p160) (DRB sensitivity-inducing factor large subunit) (DSIF large subunit) (Tat-cotransactivator 1 protein) (Tat-CT1 protein)	Wang et al., 2013;Wang et al. 2016
O00273	DNA fragmentation factor subunit alpha (DNA fragmentation factor 45 kDa subunit) (DFF-45) (Inhibitor of CAD) (ICAD)	Wang et al. 2016
O00291	Huntingtin-interacting protein 1	A.Amaral et al., 2014;Baker et al., 2007; Wang et al., 2013
O00292	Left-right determination factor 2 (Endometrial bleeding-associated factor) (Left-right determination factor A) (Protein lefty-2) (Protein lefty-A) (Transforming growth factor beta-4) (TGF-beta-4)	Amaral et al., 2013;A.Amaral et al., 2014
O00299	Chloride intracellular channel protein 1 (Chloride channel ABP) (Nuclear chloride ion channel 27) (NCC27) (Regulatory nuclear chloride ion channel protein) (hRNCC)	Amaral et al., 2013; Wang et al., 2013;Y. Liu et al., 2014;Wang et al. 2016;Bogle et al., 2016;Intasqui et al., 2017
O00303	Eukaryotic translation initiation factor 3 subunit F (eIF3f) (Deubiquitinating enzyme eIF3f) (EC 3.4.19.12) (Eukaryotic translation initiation factor 3 subunit 5) (eIF-3- epsilon) (eIF3 p47)	Amaral et al., 2013; Wang et al., 2013;Intasqui et al., 2017
O00308	NEDD4-like E3 ubiquitin-protein ligase WWP2 (EC 6.3.2.-) (Atrophin-1-interacting protein 2) (AIP2) (WW domain-containing protein 2)	Baker et al., 2013; Wang et al., 2013
O00330	Pyruvate dehydrogenase protein X component, mitochondrial (Dihydrolipoamide dehydrogenase-binding protein of pyruvate dehydrogenase complex) (E3-binding protein) (E3BP) (Lipoyl-containing pyruvate dehydrogenase complex component X) (proX)	Baker et al., 2007; 2013; de Mateo et al.,; A.Amaral et al., 2014; Y. Liu et al., 2014;Wang et al. 2016;Bogle et al., 2016;Intasqui et al., 2017 2007; Amaral et al., 2013; Wang et al., 2013
O00339-1	Isoform 1 of Matrilin-2	Y. Liu et al., 2014
O00391	Sulfhydryl oxidase 1 (hQSOX) (EC 1.8.3.2) (Quiescin Q6)	Gu et al., 2011; Wang et al., 2013
O00399	Dynactin subunit 6 (Dynactin subunit p27) (Protein WS-3)	Wang et al., 2013
O00400	Acetyl-coenzyme A transporter 1 (AT-1) (Acetyl-CoA transporter 1) (Solute carrier family 33 member 1)	Wang et al., 2013
O00401	Neural Wiskott-Aldrich syndrome protein (N-WASP)	Wang et al., 2013
O00410	Importin-5 (Imp5) (Importin subunit beta-3) (Karyopherin beta-3) (Ran-binding protein 5) (RanBP5)	Baker et al., 2007; 2013; Amaral et al., 2013;A.Amaral et al., 2014;Wang et al. 2016;Bogle et al., 2016;Intasqui et al., 2017 Wang et al., 2013
O00410-3	Isoform 3 of Importin-5	Y. Liu et al., 2014
O00418	Eukaryotic elongation factor 2 kinase (eEF-2 kinase) (eEF-2K) (EC 2.7.11.20) (Calcium/calmodulin-dependent eukaryotic elongation factor 2 kinase)	Wang et al., 2013
O00423	Echinoderm microtubule-associated protein-like 1 (EMAP-1) (HuEMAP-1)	Wang et al., 2013
O00429	Dynamin-1-like protein (EC 3.6.5.5) (Dnm1p/Vps1p-like protein) (DVLP) (Dynamin family member proline-rich carboxyl-terminal domain less) (Dymple) (Dynamin-like protein) (Dynamin-like protein 4) (Dynamin-like protein IV) (HdynIV) (Dynamin-related protein 1)	Wang et al., 2013;Wang et al. 2016
O00442	RNA 3'-terminal phosphate cyclase (RNA cyclase) (RNA-3'-phosphate cyclase) (EC 6.5.1.4) (RNA terminal phosphate cyclase domain-containing protein 1) (RTC domain containing protein 1)	Wang et al., 2013
O00443	Phosphatidylinositol 4-phosphate 3-kinase C2 domain-containing subunit alpha (PI3K C2-alpha) (PtdIns-3-kinase C2 subunit alpha) (EC 2.7.1.154) (Phosphoinositide 3-kinase C2-alpha)	Wang et al., 2013
O00444	Serine/threonine-protein kinase PLK4 (EC 2.7.11.21) (Polo-like kinase 4) (PLK-4) (Serine/threonine-protein kinase 18) (Serine/threonine-protein kinase Sak)	Baker et al., 2007
O00459	Phosphatidylinositol 3-kinase regulatory subunit beta (PI3-kinase regulatory subunit beta) (PI3K regulatory subunit beta) (PtdIns-3-kinase regulatory subunit beta) (Phosphatidylinositol 3-kinase 85 kDa regulatory subunit beta) (PI3-kinase subunit p85- beta) (PtdIns-3-kinase regulatory subunit p85-beta)	Baker et al., 2013
O00461	Golgi integral membrane protein 4 (Golgi integral membrane protein, cis) (GIMPc) (Golgi phosphoprotein 4) (Golgi-localized phosphoprotein of 130 kDa) (Golgi phosphoprotein of 130 kDa)	Gu et al., 2011
O00463	TNF receptor-associated factor 5 (RING finger protein 84)	Baker et al., 2013
O00468	Agrin [Cleaved into: Agrin N-terminal 110 kDa subunit; Agrin C-terminal 110 kDa subunit; Agrin C-terminal 90 kDa fragment (C90); Agrin C-terminal 22 kDa fragment (C22)]	Gu et al., 2011; Wang et al., 2013;A.Amaral et al., 2014;Y. Liu et al., 2014;Wang et al. 2016;Intasqui et al., 2017
O00471	Exocyst complex component 5 (Exocyst complex component Sec10) (hSec10)	Wang et al., 2013
O00478	Butyrophilin subfamily 3 member A3	Gu et al., 2011
O00483	NADH dehydrogenase [ubiquinone] 1 alpha subcomplex subunit 4 (Complex I-MLRQ) (CI-MLRQ) (NADH-ubiquinone oxidoreductase MLRQ subunit)	Amaral et al., 2013; Wang et al., 2013;Y. Liu et al., 2014
O00487	26S proteasome non-ATPase regulatory subunit 14 (EC 3.4.19.-) (26S proteasome regulatory subunit RPN11) (26S proteasome-associated PAD1 homolog 1)	Baker et al., 2007; 2013; de Mateo et al.,A.Amaral et al., 2014; Y. Liu et al., 2014;Intasqui et al., 2017 2011; Amaral et al., 2013; Wang et al., 2013
O00499	Myc box-dependent-interacting protein 1 (Amphiphysin II) (Amphiphysin-like protein) (Box-dependent myc-interacting protein 1) (Bridging integrator 1)	Wang et al., 2013
O00505	Importin subunit alpha-3 (Importin alpha Q2) (Qip2) (Karyopherin subunit alpha-3) (SRP1-gamma)	Amaral et al., 2013; Wang et al., 2013;A.Amaral et al., 2014;Y. Liu et al., 2014;Wang et al. 2016
O00507	Probable ubiquitin carboxyl-terminal hydrolase FAF-Y (EC 3.4.19.12) (Deubiquitinating enzyme FAF-Y) (Fat facets protein-related, Y-linked) (Ubiquitin thioesterase FAF-Y) (Ubiquitin-specific protease 9, Y chromosome) (Ubiquitin-specific-processing protease FAF-Y)	Gu et al., 2011; Wang et al., 2013
O00519	Fatty-acid amide hydrolase 1 (EC 3.5.1.99) (Anandamide amidohydrolase 1) (Oleamide hydrolase 1)	Amaral et al., 2013; Baker et al., 2013; Wang;A.Amaral et al., 2014;Y. Liu et al., 2014 et al., 2013
O00522	Krev interaction trapped protein 1 (Krev interaction trapped 1) (Cerebral cavernous malformations 1 protein)	Wang et al., 2013
O00559	Receptor-binding cancer antigen expressed on SiSo cells (Cancer-associated surface antigen RCAS1) (Estrogen receptor-binding fragment-associated gene 9 protein)	Wang et al. 2016
O00562	Membrane-associated phosphatidylinositol transfer protein 1 (Drosophila retinal degeneration B homolog) (Phosphatidylinositol transfer protein, membrane associated 1) (PITPnm 1) (Pyk2 N-terminal domain-interacting receptor 2) (NIR-2)	Wang et al., 2013
O00566	U3 small nucleolar ribonucleoprotein protein MPP10 (M phase phosphoprotein 10)	Wang et al. 2016
O00567	Nucleolar protein 56 (Nucleolar protein 5A)	Wang et al., 2013
O00571	ATP-dependent RNA helicase DDX3X (EC 3.6.4.13) (DEAD box protein 3, X chromosomal) (DEAD box, X isoform) (Helicase-like protein 2) (HLP2)	Wang et al., 2013;Y. Liu et al., 2014
O00584	Ribonuclease T2 (EC 3.1.27.-) (Ribonuclease 6)	Wang et al., 2013
O00623	Peroxisome assembly protein 12 (Peroxin-12) (Peroxisome assembly factor 3) (PAF-3)	Gu et al., 2011
O00624	Sodium-dependent phosphate transport protein 3 (Na(+)/PI cotransporter 3) (Sodium/phosphate cotransporter 3) (Solute carrier family 17 member 2)	Gu et al., 2011
O00629	Importin subunit alpha-4 (Importin alpha Q1) (Qip1) (Karyopherin subunit alpha-4)	Amaral et al., 2013; Wang et al., 2013;A.Amaral et al., 2014;Y. Liu et al., 2014;Wang et al. 2016
O00743	Serine/threonine-protein phosphatase 6 catalytic subunit	Amaral et al., 2013; Wang et al., 2013;A.Amaral et al., 2014;Wang et al. 2016
O00754	Lysosomal alpha-mannosidase (Laman) (EC 3.2.1.24) (Lysosomal acid alpha mannosidase) (Mannosidase alpha class 2B member 1) (Mannosidase alpha-B) [Cleaved into: Lysosomal alpha-mannosidase A peptide; Lysosomal alpha mannosidase B peptide; Lysosomal alpha-mannosidase C peptide; Lysosomal alpha mannosidase D peptide; Lysosomal alpha-mannosidase E peptide]	Wang et al., 2013;Wang et al. 2016
O00763	Acetyl-CoA carboxylase 2 (EC 6.4.1.2) (ACC-beta) [Includes: Biotin carboxylase (EC 6.3.4.14)]	Wang et al., 2013
O00764	Pyridoxal kinase (EC 2.7.1.35) (Pyridoxine kinase)	de Mateo et al., 2011; Amaral et al., 2013;A.Amaral et al., 2014 Wang et al., 2013
O00764-1	Isoform 1 of Pyridoxal kinase	Y. Liu et al., 2014
O00767	Acyl-CoA desaturase (EC 1.14.19.1) (Delta(9)-desaturase) (Delta-9 desaturase) (Fatty acid desaturase) (Stearoyl-CoA desaturase)	Gu et al., 2011
O14493	Claudin-4 (Clostridium perfringens enterotoxin receptor) (CPE-R) (CPE-receptor) (Williams-Beuren syndrome chromosomal region 8 protein)	Baker et al., 2007
O14494	Lipid phosphate phosphohydrolase 1 (EC 3.1.3.4) (PAP2-alpha) (Phosphatidate phosphohydrolase type 2a) (Phosphatidic acid phosphatase 2a) (PAP-2a) (PAP2a)	Gu et al., 2011; Baker et al., 2013; Wang et 2013;Y. Liu et al., 2014; Wang et al. 2016 al., 2013
O14520	Aquaporin-7 (AQP-7) (Aquaglyceroporin-7) (Aquaporin adipose) (AQPap) (Aquaporin-7- like)	Nixon et al., 2010; Wang et al., 2013;Wang et al. 2016
O14521	Succinate dehydrogenase [ubiquinone] cytochrome b small subunit, mitochondrial (CybS) (CII-4) (QPs3) (Succinate dehydrogenase complex subunit D) (Succinate ubiquinone oxidoreductase cytochrome b small subunit) (Succinate-ubiquinone reductase membrane anchor subunit)	Amaral et al., 2013
O14526	FCH domain only protein 1	Baker et al., 2013
O14529	Homeobox protein cut-like 2 (Homeobox protein cux-2)	Baker et al., 2007
O14545	TRAF-type zinc finger domain-containing protein 1 (Protein FLN29)	Wang et al. 2016
O14548	Cytochrome c oxidase subunit 7A-related protein, mitochondrial (COX7a-related protein) (Cytochrome c oxidase subunit VIIa-related protein) (EB1)	Baker et al., 2013;Wang et al. 2016
O14556	Glyceraldehyde-3-phosphate dehydrogenase, testis-specific (EC 1.2.1.12) (Spermatogenic cell-specific glyceraldehyde 3-phosphate dehydrogenase 2) (GAPDH- 2) (Spermatogenic glyceraldehyde-3-phosphate dehydrogenase)	Martinez-Heredia et al., 2006; Baker et al.,2013;Sharma et al., 2013;A.Amaral et al., 2014;Y. Liu et al., 2014;Wang et al. 2016;Intasqui et al., 2017 2007; 2013; de Mateo et al., 2007; Kim et al., 2007; Lefièvre et al, 2007; Secciani et al., 2009; Siva et al., 2010; de Mateo et al., 2011; Parte et al., 2012; Amaral et al., 2013; Wang et al., 2013
O14561	Acyl carrier protein, mitochondrial (ACP) (CI-SDAP) (NADH-ubiquinone oxidoreductase 9.6 kDa subunit)	Baker et al., 2013; Wang et al., 2013;Wang et al. 2016
O14569	Cytochrome b561 domain-containing protein 2 (Putative tumor suppressor protein 101F6)	Baker et al., 2007
O14579	Coatomer subunit epsilon	Y. Liu et al., 2014;Wang et al., 2013
O14602	Eukaryotic translation initiation factor 1A, Y-chromosomal *	A.Amaral et al., 2014
O14617	AP-3 complex subunit delta-1 (AP-3 complex subunit delta) (Adapter-related protein complex 3 subunit delta-1) (Delta-adaptin)	Wang et al., 2013;Y. Liu et al., 2014
O14618	Copper chaperone for superoxide dismutase (Superoxide dismutase copper chaperone)	Wang et al., 2013;A.Amaral et al., 2014
O14638	Ectonucleotide pyrophosphatase/phosphodiesterase family member 3 (E-NPP 3) (Phosphodiesterase I beta) (PD-Ibeta) (Phosphodiesterase I/nucleotide pyrophosphatase 3) (CD antigen CD203c) [Includes: Alkaline phosphodiesterase I (EC 3.1.4.1); Nucleotide pyrophosphatase (NPPase) (EC 3.6.1.9)]	Wang et al., 2013;Y. Liu et al., 2014;Intasqui et al., 2017
O14641	Segment polarity protein dishevelled homolog DVL-2 (Dishevelled-2) (DSH homolog 2)	Baker et al., 2013
O14645	Axonemal dynein light intermediate polypeptide 1 (Inner dynein arm light chain, axonemal) (hp28)	Lefièvre et al, 2007; Amaral et al., 2013;A.Amaral et al., 2014;Y. Liu et al., 2014;Wang et al. 2016;Intasqui et al., 2017 Baker et al., 2013; Wang et al., 2013
O14647	Chromodomain-helicase-DNA-binding protein 2 (CHD-2) (EC 3.6.4.12) (ATP-dependent helicase CHD2)	Baker et al., 2007; 2013
O14653	Golgi SNAP receptor complex member 2 (27 kDa Golgi SNARE protein) (Membrin)	Wang et al., 2013
O14656	Torsin-1A (Dystonia 1 protein) (Torsin family 1 member A)	Wang et al., 2013
O14657	Torsin-1B (Torsin family 1 member B)	Wang et al., 2013
O14684	Prostaglandin E synthase	Y. Liu et al., 2014
O14715	RANBP2-like and GRIP domain-containing protein 8 (Ran-binding protein 2-like 3) (RanBP2-like 3) (RanBP2L3)	Baker et al., 2007; Lefièvre et al, 2007; Wang et al., 2013; A.Amaral et al., 2014;Wang et al. 2016 et al., 2013
O14727	Apoptotic protease-activating factor 1 (APAF-1)	Baker et al., 2007; Wang et al., 2013
O14730	Serine/threonine-protein kinase RIO3 (EC 2.7.11.1) (RIO kinase 3) (sudD homolog)	Baker et al., 2013
O14734	Acyl-coenzyme A thioesterase 8 (Acyl-CoA thioesterase 8) (EC 3.1.2.27) (Choloyl coenzyme A thioesterase) (HIV-Nef-associated acyl-CoA thioesterase) (PTE-2) (Peroxisomal acyl-coenzyme A thioester hydrolase 1) (PTE-1) (Peroxisomal long-chain acyl-CoA thioesterase 1) (Thioesterase II) (hACTE-III) (hACTEIII) (hTE)	Amaral et al., 2013; Wang et al., 2013;A.Amaral et al., 2014
O14735	CDP-diacylglycerol--inositol 3-phosphatidyltransferase (EC 2.7.8.11) (Phosphatidylinositol synthase) (PI synthase) (PtdIns synthase)	Wang et al., 2013
O14737	Programmed cell death protein 5	A.Amaral et al., 2014;Wang et al. 2016
O14744	Protein arginine N-methyltransferase 5 (EC 2.1.1.-) (72 kDa ICln-binding protein) (Histone-arginine N-methyltransferase PRMT5) (EC 2.1.1.125) (Jak-binding protein 1) (Shk1 kinase-binding protein 1 homolog) (SKB1 homolog) (SKB1Hs) [Cleaved into: Protein arginine N-methyltransferase 5, N-terminally processed]	Amaral et al., 2013; Wang et al., 2013;A.Amaral et al., 2014;Y. Liu et al., 2014;Wang et al. 2016;Bogle et al., 2016
O14745	Na(+)/H(+) exchange regulatory cofactor NHE-RF1 (NHERF-1) (Ezrin-radixin-moesin binding phosphoprotein 50) (EBP50) (Regulatory cofactor of Na(+)/H(+) exchanger) (Sodium-hydrogen exchanger regulatory factor 1) (Solute carrier family 9 isoform A3 regulatory factor 1)	Wang et al., 2013;Y. Liu et al., 2014;Wang et al., 2016
O14763	Tumor necrosis factor receptor superfamily member 10B (Death receptor 5) (TNF-related apoptosis-inducing ligand receptor 2) (TRAIL receptor 2) (TRAIL-R2) (CD antigen CD262)	Wang et al. 2016
O14772	Fucose-1-phosphate guanylyltransferase (EC 2.7.7.30) (GDP-L-fucose diphosphorylase) (GDP-L-fucose pyrophosphorylase)	Wang et al., 2013
O14773	Tripeptidyl-peptidase 1 (TPP-1) (EC 3.4.14.9) (Cell growth-inhibiting gene 1 protein) (Lysosomal pepstatin-insensitive protease) (LPIC) (Tripeptidyl aminopeptidase) (Tripeptidyl-peptidase I) (TPP-I)	Wang et al., 2013
O14782	Kinesin-like protein KIF3C	Baker et al., 2013; Wang et al., 2013
O14786	Neuropilin-1 (Vascular endothelial cell growth factor 165 receptor) (CD antigen CD304)	Baker et al., 2013; Wang et al., 2013
O14787	Transportin-2 (Karyopherin beta-2b)	Amaral et al., 2013; Wang et al., 2013;Wang et al. 2016
O14792	Heparan sulfate glucosamine 3-O-sulfotransferase 1 (EC 2.8.2.23) (Heparan sulfate D glucosaminyl 3-O-sulfotransferase 1) (3-OST-1) (Heparan sulfate 3-O-sulfotransferase 1) (h3-OST-1)	Wang et al., 2013
O14795	Protein unc-13 homolog B (Munc13-2) (munc13)	Gu et al., 2011; Baker et al., 2013; Wang et al., 2013
O14818	Proteasome subunit alpha type-7 (EC 3.4.25.1) (Proteasome subunit RC6-1) (Proteasome subunit XAPC7)	Baker et al., 2007; 2013; de Mateo et al.,2011; Redgroove et al., 2011; Amaral et al.,2013; Wang et al., 2013;A.Amaral et al., 2014;Intasqui et al., 2017
O14818-1	Isoform 1 of Proteasome subunit alpha type-7	Y. Liu et al., 2014
O14828	Secretory carrier-associated membrane protein 3 (Secretory carrier membrane protein 3)	Wang et al., 2013;Y. Liu et al., 2014;Wang et al. 2016
O14829	Serine/threonine-protein phosphatase with EF-hands 1 (PPEF-1) (EC 3.1.3.16) (Protein phosphatase with EF calcium-binding domain) (PPEF) (Serine/threonine-protein phosphatase 7) (PP7)	Baker et al., 2007; Nixon et al., 2010; Wang et al., 2013;Y. Liu et al., 2014
O14841	5-oxoprolinase	Baker et al., 2007; Amaral et al., 2013; Wang et al., 2013A.Amaral et al., 2014;McReynolds et al., 2014;Y. Liu et al., 2014;Wang et al. 2016;Intasqui et al., 2017
O14862	Interferon-inducible protein AIM2 (Absent in melanoma 2)	Gu et al., 2011
O14867	Transcription regulator protein BACH1 (BTB and CNC homolog 1) (HA2303)	Wang et al., 2013;Wang et al. 2016
O14880	Microsomal glutathione S-transferase 3 (Microsomal GST-3) (EC 2.5.1.18) (Microsomal GST-III)	Amaral et al., 2013; Wang et al., 2013
O14893	Gem-associated protein 2 (Gemin-2) (Component of gems 2) (Survival of motor neuron protein-interacting protein 1) (SMN-interacting protein 1)	Wang et al., 2013
O14896	Interferon regulatory factor 6 (IRF-6)	Wang et al., 2013
O14905	Protein Wnt-9b (Protein Wnt-14b) (Protein Wnt-15)	Gu et al., 2011
O14908	PDZ domain-containing protein GIPC1 (GAIP C-terminus-interacting protein) (RGS GAIP-interacting protein) (RGS19-interacting protein 1) (Tax interaction protein 2) (TIP- 2)	Wang et al., 2013
O14910	Protein lin-7 homolog A (Lin-7A) (hLin-7) (Mammalian lin-seven protein 1) (MALS-1) (Tax interaction protein 33) (TIP-33) (Vertebrate lin-7 homolog 1) (Veli-1)	Wang et al., 2013;A.Amaral et al., 2014;Wang et al. 2016
O14917	Protocadherin-17 (Protocadherin-68)	Gu et al., 2011
O14925	Mitochondrial import inner membrane translocase subunit Tim23	Wang et al., 2013
O14933	Ubiquitin/ISG15-conjugating enzyme E2 L6 (EC 6.3.2.19) (Retinoic acid-induced gene B protein) (RIG-B) (UbcH8) (Ubiquitin carrier protein L6) (Ubiquitin-protein ligase L6)	Wang et al., 2013
O14949	Cytochrome b-c1 complex subunit 8 (Complex III subunit 8) (Complex III subunit VIII) (Ubiquinol-cytochrome c reductase complex 9.5 kDa protein) (Ubiquinol-cytochrome c reductase complex ubiquinone-binding protein QP-C)	Amaral et al., 2013; Baker et al., 2013; Wang et al., 2013; A.Amaral et al., 2014;Y. Liu et al., 2014;Wang et al. 2016
O14950	Myosin regulatory light chain 12B (MLC-2A) (MLC-2) (Myosin regulatory light chain 2- B, smooth muscle isoform) (Myosin regulatory light chain 20 kDa) (MLC20) (Myosin regulatory light chain MRLC2) (SHUJUN-1)	Baker et al., 2013; Wang et al., 2013;A.Amaral et al., 2014;Wang et al. 2016;Intasqui et al., 2017
O14957	Cytochrome b-c1 complex subunit 10 (Complex III subunit 10) (Complex III subunit XI) (Ubiquinol-cytochrome c reductase complex 6.4 kDa protein)	Wang et al., 2013
O14964	Hepatocyte growth factor-regulated tyrosine kinase substrate (Hrs) (Protein pp110)	Wang et al., 2013
O14966	Ras-related protein Rab-7L1 (Rab-7-like protein 1)	Wang et al., 2013
O14967	Calmegin	Gu et al., 2011; Wang et al., 2013;Y. Liu et al., 2014;Intasqui et al., 2017
O14972	Down syndrome critical region protein 3 (Down syndrome critical region protein A)	Wang et al., 2013
O14974	Protein phosphatase 1 regulatory subunit 12A (Myosin phosphatase-targeting subunit 1) (Myosin phosphatase target subunit 1) (Protein phosphatase myosin-binding subunit)	Wang et al., 2013
O14975	Very long-chain acyl-CoA synthetase (VLACS) (VLCS) (EC 6.2.1.-) (Fatty acid transport protein 2) (FATP-2) (Fatty-acid-coenzyme A ligase, very long-chain 1) (Long-chain-fatty acid--CoA ligase) (EC 6.2.1.3) (Solute carrier family 27 member 2) (THCA-CoA ligase) (Very long-chain-fatty-acid-CoA ligase)	Gu et al., 2011; Wang et al., 2013
O14976	Cyclin-G-associated kinase (EC 2.7.11.1)	Wang et al., 2013;Wang et al. 2016
O14979	Heterogeneous nuclear ribonucleoprotein D-like (hnRNP D-like) (hnRNP DL) (AU-rich element RNA-binding factor) (JKT41-binding protein) (Protein laAUF1)	Baker et al., 2007; Wang et al., 2013
O14980	Exportin-1	Baker et al., 2007; Amaral et al., 2013; Wang et al., 2013;A.Amaral et al., 2014;Y. Liu et al., 2014;Wang et al., 2016
O14986	Phosphatidylinositol 4-phosphate 5-kinase type-1 beta (PIP5K1-beta) (PtdIns(4)P-5- kinase 1 beta) (EC 2.7.1.68) (Phosphatidylinositol 4-phosphate 5-kinase type I beta) (PIP5KIbeta) (Protein STM-7) (Type I phosphatidylinositol 4-phosphate 5-kinase beta)	Wang et al., 2013
O15013	Rho guanine nucleotide exchange factor 10	Wang et al., 2013
O15014	Zinc finger protein 609	Amaral et al., 2013
O15018	PDZ domain-containing protein 2 (Activated in prostate cancer protein) (PDZ domain containing protein 3) [Cleaved into: Processed PDZ domain-containing protein 2]	Baker et al., 2007; Gu et al., 2011
O15020	Spectrin beta chain, non-erythrocytic 2 (Beta-III spectrin) (Spinocerebellar ataxia 5 protein)	Wang et al., 2013
O15027	Protein transport protein Sec16A (SEC16 homolog A)	Wang et al., 2013
O15033	Protein KIAA0317	Gu et al., 2011
O15034	RIMS-binding protein 2 (RIM-BP2)	Baker et al., 2013
O15040	Tectonin beta-propeller repeat-containing protein 2 (WD repeat-containing protein KIAA0329/KIAA0297)	Baker et al., 2013
O15041	Semaphorin-3E	Gu et al., 2011; Wang et al., 2013
O15042	U2 snRNP-associated SURP motif-containing protein	A.Amaral et al., 2014
O15050	TPR and ankyrin repeat-containing protein 1 (Lupus brain antigen 1 homolog)	Baker et al., 2007; Baker et al., 2013
O15056	Synaptojanin-2 (EC 3.1.3.36) (Synaptic inositol 1,4,5-trisphosphate 5-phosphatase 2)	Wang et al., 2013
O15066	Kinesin-like protein KIF3B (HH0048) (Microtubule plus end-directed kinesin motor 3B)	Wang et al., 2013
O15067	Phosphoribosylformylglycinamidine synthase (FGAM synthase) (FGAMS) (EC 6.3.5.3) (Formylglycinamide ribotide amidotransferase) (FGARAT) (Formylglycinamide ribotide synthetase)	Wang et al., 2013
O15083	ERC protein 2	Baker et al., 2013
O15084	Serine/threonine-protein phosphatase 6 regulatory ankyrin repeat subunit A (PP6-ARS A) (Serine/threonine-protein phosphatase 6 regulatory subunit ARS-A) (Ankyrin repeat domain-containing protein 28) (Phosphatase interactor targeting protein hnRNP K) (PITK)	Wang et al., 2013;A.Amaral et al., 2014;Wang et al. 2016
O15085	Rho guanine nucleotide exchange factor 11 (PDZ-RhoGEF)	Wang et al., 2013
O15111	Inhibitor of nuclear factor kappa-B kinase subunit alpha (I-kappa-B kinase alpha) (IKK A) (IKK-alpha) (IkBKA) (IkappaB kinase) (EC 2.7.11.10) (Conserved helix-loop-helix ubiquitous kinase) (I-kappa-B kinase 1) (IKK1) (Nuclear factor NF-kappa-B inhibitor kinase alpha) (NFKBIKA) (Transcription factor 16) (TCF-16)	Wang et al., 2013
O15118	Niemann-Pick C1 protein	Gu et al., 2011; Wang et al., 2013
O15120	1-acyl-sn-glycerol-3-phosphate acyltransferase beta (EC 2.3.1.51) (1-acylglycerol-3- phosphate O-acyltransferase 2) (1-AGP acyltransferase 2) (1-AGPAT 2) (Lysophosphatidic acid acyltransferase beta) (LPAAT-beta)	Wang et al., 2013;Wang et al. 2016
O15123	Angiopoietin-2 (ANG-2)	Gu et al., 2011
O15127	Secretory carrier-associated membrane protein 2 (Secretory carrier membrane protein 2)	Baker et al., 2013; Wang et al., 2013;A.Amaral et al., 2014
O15131	Importin subunit alpha-6 (Karyopherin subunit alpha-5)	Wang et al., 2013
O15143	Actin-related protein 2/3 complex subunit 1B (Arp2/3 complex 41 kDa subunit) (p41- ARC)	Baker et al., 2013; Wang et al., 2013; Y. Liu et al., 2014; Wang et al. 2016
O15144	Actin-related protein 2/3 complex subunit 2 (Arp2/3 complex 34 kDa subunit) (p34- ARC)	Wang et al., 2013; Y. Liu et al., 2014
O15145	Actin-related protein 2/3 complex subunit 3 (Arp2/3 complex 21 kDa subunit) (p21- ARC)	Amaral et al., 2013; Wang et al., 2013
O15155	BET1 homolog (hBET1) (Golgi vesicular membrane-trafficking protein p18)	Gu et al., 2011
O15173	Membrane-associated progesterone receptor component 2 (Progesterone membrane binding protein) (Steroid receptor protein DG6)	Baker et al., 2007; 2013; Amaral et al., 2013; Wang et al., 2013; A.Amaral et al., 2014; Y. Liu et al., 2014; Wang et al. 2016
O15195	Villin-like protein	Wang et al., 2013
O15204	ADAM DEC1 (EC 3.4.24.-) (A disintegrin and metalloproteinase domain-like protein decysin-1) (ADAM-like protein decysin-1)	Gu et al., 2011
O15211	Ral guanine nucleotide dissociation stimulator-like 2 (RalGDS-like 2) (RalGDS-like factor) (Ras-associated protein RAB2L)	Wang et al., 2013
O15212	Prefoldin subunit 6 *	A.Amaral et al., 2014
O15228	Dihydroxyacetone phosphate acyltransferase (DAP-AT) (DHAP-AT) (EC 2.3.1.42) (Acyl CoA:dihydroxyacetonephosphateacyltransferase) (Glycerone-phosphate O acyltransferase)	Wang et al., 2013; Y. Liu et al., 2014
O15230	Laminin subunit alpha-5 (Laminin-10 subunit alpha) (Laminin-11 subunit alpha) (Laminin-15 subunit alpha)	de Mateo et al., 2011; Gu et al., 2011; Wang et al., 2013; Y. Liu et al., 2014; Wang et al. 2016; Intasqui et al., 2017
O15231	Zinc finger protein 185 (LIM domain protein ZNF185) (P1-A)	Wang et al., 2013
O15239	NADH dehydrogenase [ubiquinone] 1 alpha subcomplex subunit 1 (Complex I-MWFE) (CI-MWFE) (NADH-ubiquinone oxidoreductase MWFE subunit)	Wang et al., 2013
O15254	Peroxisomal acyl-coenzyme A oxidase 3 (EC 1.3.3.6) (Branched-chain acyl-CoA oxidase) (BRCACox) (Pristanoyl-CoA oxidase)	Wang et al., 2013
O15258	RER1 protein	Y. Liu et al., 2014; Wang et al. 2016
O15260	Surfeit locus protein 4	Wang et al., 2013; Wang et al. 2016
O15260-1	Isoform 1 of Surfeit locus protein 4	Y. Liu et al., 2014
O15264	Mitogen-activated protein kinase 13 (MAP kinase 13) (MAPK 13) (EC 2.7.11.24) (Mitogen-activated protein kinase p38 delta) (MAP kinase p38 delta) (Stress-activated protein kinase 4)	Wang et al., 2013
O15269	Serine palmitoyltransferase 1 (EC 2.3.1.50) (Long chain base biosynthesis protein 1) (LCB 1) (Serine-palmitoyl-CoA transferase 1) (SPT 1) (SPT1)	Gu et al., 2011
O15294	UDP-N-acetylglucosamine--peptide N-acetylglucosaminyltransferase 110 kDa subunit (EC 2.4.1.255) (O-GlcNAc transferase subunit p110) (O-linked N-acetylglucosamine transferase 110 kDa subunit) (OGT)	Wang et al., 2013
O15296	Arachidonate 15-lipoxygenase B (15-LOX-B) (EC 1.13.11.33) (15-lipoxygenase 2) (15- LOX-2) (Arachidonate 15-lipoxygenase type II)	Amaral et al., 2013; Baker et al., 2013; Wang et al., 2013
O15296-1	Isoform A of Arachidonate 15-lipoxygenase type II	Y. Liu et al., 2014
O15303	Metabotropic glutamate receptor 6 (mGluR6)	Gu et al., 2011
O15304	Apoptosis regulatory protein Siva (CD27-binding protein) (CD27BP)	Gu et al., 2011
O15305	Phosphomannomutase 2	A.Amaral et al., 2014; Wang et al. 2016
O15305	Phosphomannomutase 2 (PMM 2) (EC 5.4.2.8)	Amaral et al., 2013; Wang et al., 2013
O15327	Type II inositol 3,4-bisphosphate 4-phosphatase (EC 3.1.3.66) (Inositol polyphosphate 4-phosphatase type II)	Wang et al., 2013
O15354	Probable G-protein coupled receptor 37 (Endothelin B receptor-like protein 1) (ETBR LP-1) (Parkin-associated endothelin receptor-like receptor) (PAELR)	Gu et al., 2011
O15355	Protein phosphatase 1G (EC 3.1.3.16) (Protein phosphatase 1C) (Protein phosphatase 2C isoform gamma) (PP2C-gamma) (Protein phosphatase magnesium-dependent 1 gamma)	Baker et al., 2013; Wang et al., 2013; Y. Liu et al., 2014; Wang et al. 2016
O15357	Phosphatidylinositol 3,4,5-trisphosphate 5-phosphatase 2 (EC 3.1.3.86) (Inositol polyphosphate phosphatase-like protein 1) (INPPL-1) (Protein 51C) (SH2 domain containing inositol 5'-phosphatase 2) (SH2 domain-containing inositol phosphatase 2) (SHIP-2)	Baker et al., 2013; Wang et al., 2013
O15371	Eukaryotic translation initiation factor 3 subunit D (eIF3d) (Eukaryotic translation initiation factor 3 subunit 7) (eIF-3-zeta) (eIF3 p66)	Wang et al., 2013; Wang et al. 2016
O15372	Eukaryotic translation initiation factor 3 subunit H (eIF3h) (Eukaryotic translation initiation factor 3 subunit 3) (eIF-3-gamma) (eIF3 p40 subunit)	Wang et al., 2013
O15375	Monocarboxylate transporter 6 (MCT 6) (Monocarboxylate transporter 5) (MCT 5) (Solute carrier family 16 member 5)	Gu et al., 2011
O15382	Branched-chain-amino-acid aminotransferase, mitochondrial (BCAT(m)) (EC 2.6.1.42) (Placental protein 18) (PP18)	Wang et al., 2013; A.Amaral et al., 2014; Wang et al. 2016
O15393	Transmembrane protease serine 2 (EC 3.4.21.-) (Serine protease 10) [Cleaved into: Transmembrane protease serine 2 non-catalytic chain; Transmembrane protease serine 2 catalytic chain]	Amaral et al., 2013; Baker et al., 2013; Wang et al., 2013
O15394	Neural cell adhesion molecule 2 (N-CAM-2) (NCAM-2)	Gu et al., 2011
O15397	Importin-8 (Imp8) (Ran-binding protein 8) (RanBP8)	Wang et al., 2013
O15400	Syntaxin-7	Wang et al. 2016
O15417	Trinucleotide repeat-containing gene 18 protein (Long CAG trinucleotide repeat containing gene 79 protein)	Baker et al., 2013
O15439	Multidrug resistance-associated protein 4 (ATP-binding cassette sub-family C member 4) (MRP/cMOAT-related ABC transporter) (Multi-specific organic anion transporter B) (MOAT-B)	Baker et al., 2013; Wang et al., 2013
O15440	Multidrug resistance-associated protein 5 (ATP-binding cassette sub-family C member 5) (Multi-specific organic anion transporter C) (MOAT-C) (SMRP) (pABC11)	Gu et al., 2011
O15455	Toll-like receptor 3 (CD antigen CD283)	Gu et al., 2011
O15482	Testis-specific protein TEX28	Baker et al., 2013
O15484	Calpain-5 (EC 3.4.22.-) (Calpain htra-3) (New calpain 3) (nCL-3)	Wang et al., 2013
O15498	Synaptobrevin homolog YKT6	Wang et al., 2013; A.Amaral et al., 2014
O15511	Actin-related protein 2/3 complex subunit 5 (Arp2/3 complex 16 kDa subunit) (p16- ARC)	Amaral et al., 2013; Wang et al., 2013
O15523	ATP-dependent RNA helicase DDX3Y (EC 3.6.4.13) (DEAD box protein 3, Y chromosomal)	Baker et al., 2013; Wang et al., 2013; Y. Liu et al., 2014
O15530	3-phosphoinositide-dependent protein kinase 1 (hPDK1) (EC 2.7.11.1)	Wang et al., 2013; Wang et al. 2016
O15537	Retinoschisin (X-linked juvenile retinoschisis protein)	Gu et al., 2011
O15547	P2X purinoceptor 6 (P2X6) (ATP receptor) (P2XM) (Purinergic receptor) (Purinergic receptor P2X-like 1)	Gu et al., 2011
O43143	Putative pre-mRNA-splicing factor ATP-dependent RNA helicase DHX15 (EC 3.6.4.13) (ATP-dependent RNA helicase #46) (DEAH box protein 15)	Wang et al., 2013
O43149	Zinc finger ZZ-type and EF-hand domain-containing protein 1	Baker et al., 2007; Wang et al., 2013
O43150	Arf-GAP with SH3 domain, ANK repeat and PH domain-containing protein 2 (Development and differentiation-enhancing factor 2) (Paxillin-associated protein with ARF GAP activity 3) (PAG3) (Pyk2 C-terminus-associated protein) (PAP)	Wang et al., 2013
O43156	TELO2-interacting protein 1 homolog (Protein SMG10)	Baker et al., 2013; Wang et al., 2013
O43169	Cytochrome b5 type B	Wang et al., 2013; A.Amaral et al., 2014; Y. Liu et al., 2014
O43175	D-3-phosphoglycerate dehydrogenase (3-PGDH) (EC 1.1.1.95)	Amaral et al., 2013; Wang et al., 2013; Sharma et al., 2013; A.Amaral et al., 2014; Y. Liu et al., 2014
O43181	NADH dehydrogenase [ubiquinone] iron-sulfur protein 4, mitochondrial (Complex I-18 kDa) (CI-18 kDa) (Complex I-AQDQ) (CI-AQDQ) (NADH-ubiquinone oxidoreductase 18 kDa subunit)	Amaral et al., 2013; Wang et al., 2013
O43182	Rho GTPase-activating protein 6 (Rho-type GTPase-activating protein 6) (Rho-type GTPase-activating protein RhoGAPX-1)	Wang et al., 2013
O43184	Disintegrin and metalloproteinase domain-containing protein 12 (ADAM 12) (EC 3.4.24.-) (Meltrin-alpha)	Gu et al., 2011
O43236	Septin-4 (Apoptosis-related protein in the TGF-beta signaling pathway) (ARTS) (Bradeion beta) (Brain protein H5) (CE5B3 beta) (Cell division control-related protein 2) (hCDCREL-2) (Cerebral protein 7) (Peanut-like protein 2)	Amaral et al., 2013; Baker et al., 2013; Wang et al., 2013; A.Amaral et al., 2014; Wang et al. 2016
O43236-4	Isoform 4 of Septin-4	Y. Liu et al., 2014
O43237	Cytoplasmic dynein 1 light intermediate chain 2 (Dynein light intermediate chain 2, cytosolic) (LIC-2) (LIC53/55)	Wang et al., 2013
O43242	26S proteasome non-ATPase regulatory subunit 3 (26S proteasome regulatory subunit RPN3) (26S proteasome regulatory subunit S3) (Proteasome subunit p58)	de Mateo et al., 2011; Amaral et al., 2013; Baker et al., 2013; Wang et al., 2013; Y. Liu et al., 2014; Intasqui et al., 2017
O43247	Testis-expressed sequence 33 protein	Wang et al., 2013; A.Amaral et al., 2014; Wang et al. 2016
O43264	Centromere/kinetochore protein zw10 homolog	Wang et al., 2013; Y. Liu et al., 2014; Wang et al. 2016
O43292	Glycosylphosphatidylinositol anchor attachment 1 protein (GPI anchor attachment protein 1) (GAA1 protein homolog) (hGAA1)	Wang et al., 2013
O43298	Zinc finger and BTB domain-containing protein 43 (Zinc finger and BTB domain containing protein 22B) (Zinc finger protein 297B) (ZnF-x)	Baker et al., 2013; Wang et al., 2013
O43300	Leucine-rich repeat transmembrane neuronal protein 2 (Leucine-rich repeat neuronal 2 protein)	Baker et al., 2013
O43303	Centriolar coiled-coil protein of 110 kDa (Centrosomal protein of 110 kDa) (CP110) (Cep110)	Wang et al. 2016
O43314	Inositol hexakisphosphate and diphosphoinositol-pentakisphosphate kinase 2 (EC 2.7.4.21) (EC 2.7.4.24) (Diphosphoinositol pentakisphosphate kinase 2) (Histidine acid phosphatase domain-containing protein 1) (InsP6 and PP-IP5 kinase 2) (VIP1 homolog 2) (hsVIP2)	Wang et al., 2013
O43318	Mitogen-activated protein kinase kinase kinase 7 (EC 2.7.11.25) (Transforming growth factor-beta-activated kinase 1) (TGF-beta-activated kinase 1)	de Mateo et al., 2011
O43323	Desert hedgehog protein (DHH) (HHG-3) [Cleaved into: Desert hedgehog protein N product; Desert hedgehog protein C-product]	Gu et al., 2011; Wang et al., 2013; A.Amaral et al., 2014
O43324	Eukaryotic translation elongation factor 1 epsilon-1 (Aminoacyl tRNA synthetase complex-interacting multifunctional protein 3) (Elongation factor p18) (Multisynthase complex auxiliary component p18)	Amaral et al., 2013; Baker et al., 2013; Wang et al., 2013; A.Amaral et al., 2014; Y. Liu et al., 2014; Wang et al. 2016; Intasqui et al., 2017
O43325	LYR motif-containing protein 1	Baker et al., 2013; Wang et al., 2013
O43379	WD repeat-containing protein 62	Wang et al., 2013; Wang et al. 2016
O43390	Heterogeneous nuclear ribonucleoprotein R (hnRNP R)	Wang et al., 2013
O43390-2	71 kDa protein	Y. Liu et al., 2014
O43396	Thioredoxin-like protein 1 (32 kDa thioredoxin-related protein)	Amaral et al., 2013; Wang et al., 2013; Wang et al. 2016
O43399	Tumor protein D54 (hD54) (Tumor protein D52-like 2)	Wang et al. 2016
O43414	ERI1 exoribonuclease 3 (EC 3.1.-.-) (Prion interactor 1) (Prion protein-interacting protein)	Wang et al. 2016
O43424	Glutamate receptor ionotropic, delta-2 (GluD2) (GluR delta-2 subunit)	Gu et al., 2011
O43426	Synaptojanin-1 (EC 3.1.3.36) (Synaptic inositol 1,4,5-trisphosphate 5-phosphatase 1)	Baker et al., 2013; Wang et al. 2016
O43427	Acidic fibroblast growth factor intracellular-binding protein (aFGF intracellular-binding protein) (FGF-1 intracellular-binding protein)	Wang et al., 2013; A.Amaral et al., 2014
O43432	Eukaryotic translation initiation factor 4 gamma 3 (eIF-4-gamma 3) (eIF-4G 3) (eIF4G 3) (eIF-4-gamma II) (eIF4GII)	Wang et al., 2013
O43435	T-box transcription factor TBX1 (T-box protein 1) (Testis-specific T-box protein)	Wang et al., 2013
O43451	Maltase-glucoamylase, intestinal [Includes: Maltase (EC 3.2.1.20) (Alpha-glucosidase); Glucoamylase (EC 3.2.1.3) (Glucan 1,4-alpha-glucosidase)]	Gu et al., 2011; Wang et al., 2013; Y. Liu et al., 2014; Intasqui et al., 2017
O43464	Serine protease HTRA2, mitochondrial (EC 3.4.21.108) (High temperature requirement protein A2) (HtrA2) (Omi stress-regulated endoprotease) (Serine protease 25) (Serine proteinase OMI)	Amaral et al., 2013; Wang et al., 2013; A.Amaral et al., 2014
O43464-1	Isoform 1 of Serine protease HTRA2, mitochondrial	Y. Liu et al., 2014
O43488	Aflatoxin B1 aldehyde reductase member 2 (EC 1.1.1.n11) (AFB1 aldehyde reductase 1) (AFB1-AR 1) (Aldoketoreductase 7) (Succinic semialdehyde reductase) (SSA reductase)	Baker et al., 2007; Amaral et al., 2013; Wang et al., 2013; Y. Liu et al., 2014; Wang et al. 2016
O43490	Prominin-1 (Antigen AC133) (Prominin-like protein 1) (CD antigen CD133)	Gu et al., 2011
O43497	Voltage-dependent T-type calcium channel subunit alpha-1G (Cav3.1c) (NBR13) (Voltage-gated calcium channel subunit alpha Cav3.1)	Gu et al., 2011
O43520	Probable phospholipid-transporting ATPase IC (EC 3.6.3.1) (ATPase class I type 8B member 1) (Familial intrahepatic cholestasis type 1)	Gu et al., 2011
O43525	Potassium voltage-gated channel subfamily KQT member 3 (KQT-like 3) (Potassium channel subunit alpha KvLQT3) (Voltage-gated potassium channel subunit Kv7.3)	Gu et al., 2011
O43556	Epsilon-sarcoglycan (Epsilon-SG)	Baker et al., 2007
O43581	Synaptotagmin-7 (IPCA-7) (Prostate cancer-associated protein 7) (Synaptotagmin VII) (SytVII)	Wang et al., 2013
O43592	Exportin-T (Exportin(tRNA)) (tRNA exportin)	Amaral et al., 2013; Wang et al., 2013; Y. Liu et al., 2014; Wang et al. 2016
O43598	2'-deoxynucleoside 5'-phosphate N-hydrolase 1 (EC 3.2.2.-) (c-Myc-responsive protein RCL)	Wang et al., 2013
O43602	Neuronal migration protein doublecortin (Doublin) (Lissencephalin-X) (Lis-X)	Baker et al., 2013
O43609	Protein sprouty homolog 1 (Spry-1)	Wang et al. 2016
O43615	Mitochondrial import inner membrane translocase subunit TIM44	Wang et al., 2013; Y. Liu et al., 2014
O43617	Trafficking protein particle complex subunit 3 (BET3 homolog)	Amaral et al., 2013; Wang et al., 2013; A.Amaral et al., 2014; Y. Liu et al., 2014
O43633	Charged multivesicular body protein 2a (Chromatin-modifying protein 2a) (CHMP2a) (Putative breast adenocarcinoma marker BC-2) (Vacuolar protein sorting-associated protein 2-1) (Vps2-1) (hVps2-1)	Wang et al. 2016
O43639	Cytoplasmic protein NCK2 (Growth factor receptor-bound protein 4) (NCK adaptor protein 2) (Nck-2) (SH2/SH3 adaptor protein NCK-beta)	Wang et al., 2013
O43653	Prostate stem cell antigen	Y. Liu et al., 2014
O43657	Tetraspanin-6 (Tspan-6) (A15 homolog) (Putative NF-kappa-B-activating protein 321) (T245 protein) (Tetraspanin TM4-D) (Transmembrane 4 superfamily member 6)	Gu et al., 2011
O43674	NADH dehydrogenase [ubiquinone] 1 beta subcomplex subunit 5, mitochondrial (Complex I-SGDH) (CI-SGDH) (NADH-ubiquinone oxidoreductase SGDH subunit)	Amaral et al., 2013; Baker et al., 2013; Wang et al., 2013; A.Amaral et al., 2014
O43676	NADH dehydrogenase [ubiquinone] 1 beta subcomplex subunit 3 (Complex I-B12) (CI B12) (NADH-ubiquinone oxidoreductase B12 subunit)	Baker et al., 2013Wang et al., 2013; Y. Liu et al., 2014; Wang et al. 2016
O43678	NADH dehydrogenase [ubiquinone] 1 alpha subcomplex subunit 2 (Complex I-B8) (CI B8) (NADH-ubiquinone oxidoreductase B8 subunit)	Amaral et al., 2013; Baker et al., 2013; Wang et al., 2013; A.Amaral et al., 2014; Y. Liu et al., 2014; Wang et al. 2016
O43679	LIM domain-binding protein 2 (LDB-2) (Carboxyl-terminal LIM domain-binding protein 1) (CLIM-1) (LIM domain-binding factor CLIM1)	Wang et al. 2016
O43679-3	LIM domain-binding protein 2 (LDB-2) (Carboxyl-terminal LIM domain-binding protein 1) (CLIM-1) (LIM domain-binding factor CLIM1)	Wang et al. 2016
O43681	ATPase ASNA1 (EC 3.6.-.-) (Arsenical pump-driving ATPase) (Arsenite-stimulated ATPase) (Transmembrane domain recognition complex 40 kDa ATPase subunit) (hARSA-I) (hASNA-I)	Wang et al., 2013; Y. Liu et al., 2014
O43684	Mitotic checkpoint protein BUB3	Wang et al., 2013
O43692	Peptidase inhibitor 15 (PI-15) (25 kDa trypsin inhibitor) (p25TI) (Cysteine-rich secretory protein 8) (CRISP-8) (SugarCrisp)	Wang et al., 2013
O43707	Alpha-actinin-4 (F-actin cross-linking protein) (Non-muscle alpha-actinin 4)	Wang et al., 2013; Y. Liu et al., 2014; Intasqui et al., 2017
O43708	Maleylacetoacetate isomerase (MAAI) (EC 5.2.1.2) (GSTZ1-1) (Glutathione S transferase zeta 1) (EC 2.5.1.18)	Amaral et al., 2013; Baker et al., 2013; Wang et al., 2013; A.Amaral et al., 2014; Wang et al. 2016
O43719	HIV Tat-specific factor 1 (Tat-SF1)	Baker et al., 2007; Lefièvre et al, 2007
O43747	AP-1 complex subunit gamma-1 (Adapter-related protein complex 1 subunit gamma- 1) (Adaptor protein complex AP-1 subunit gamma-1) (Clathrin assembly protein complex 1 gamma-1 large chain) (Gamma1-adaptin) (Golgi adaptor HA1/AP1 adaptin subunit gamma-1)	Wang et al., 2013
O43752	Syntaxin-6	Gu et al., 2011
O43759	Synaptogyrin-1	Wang et al., 2013
O43759-1	Isoform 1A of Synaptogyrin-1	Y. Liu et al., 2014
O43765	Small glutamine-rich tetratricopeptide repeat-containing protein alpha (Alpha-SGT) (Vpu-binding protein) (UBP)	Wang et al., 2013; A.Amaral et al., 2014
O43766	Lipoyl synthase, mitochondrial (EC 2.8.1.8) (Lipoate synthase) (LS) (Lip-syn) (Lipoic acid synthase)	Wang et al. 2016
O43772	Mitochondrial carnitine/acylcarnitine carrier protein (Carnitine/acylcarnitine translocase) (CAC) (Solute carrier family 25 member 20)	Amaral et al., 2013; Baker et al., 2013; Wang et al., 2013; A.Amaral et al., 2014; Y. Liu et al., 2014; Wang et al. 2016
O43776	Asparagine--tRNA ligase, cytoplasmic (EC 6.1.1.22) (Asparaginyl-tRNA synthetase) (AsnRS)	Amaral et al., 2013; Wang et al., 2013; Y. Liu et al., 2014
O43790	Keratin, type II cuticular Hb6 *	A.Amaral et al., 2014
O43795	Unconventional myosin-Ib (MYH-1c) (Myosin I alpha) (MMI-alpha) (MMIa)	Wang et al., 2013
O43795-1	Isoform 1 of Myosin-Ib	Y. Liu et al., 2014
O43805	Sjoegren syndrome nuclear autoantigen 1 (Nuclear autoantigen of 14 kDa)	Wang et al., 2013; A.Amaral et al., 2014; Y. Liu et al., 2014; Wang et al. 2016; Bogle et al., 2016; Intasqui et al., 2017
O43808	Peroxisomal membrane protein PMP34 (34 kDa peroxisomal membrane protein) (Solute carrier family 25 member 17)	Wang et al., 2013
O43809	Cleavage and polyadenylation specificity factor subunit 5 (Cleavage and polyadenylation specificity factor 25 kDa subunit) (CFIm25) (CPSF 25 kDa subunit) (Nucleoside diphosphate-linked moiety X motif 21) (Nudix motif 21) (Pre-mRNA cleavage factor Im 25 kDa subunit)	Wang et al. 2016
O43813	LanC-like protein 1 (40 kDa erythrocyte membrane protein) (p40)	Amaral et al., 2013; Baker et al., 2013; Wang et al., 2013; A.Amaral et al., 2014; Y. Liu et al., 2014
O43820	Hyaluronidase-3 (Hyal-3) (EC 3.2.1.35) (Hyaluronoglucosaminidase-3) (Lung carcinoma protein 3) (LuCa-3)	Wang et al., 2013
O43822	Protein C21orf2 (C21orf-HUMF09G8.5) (YF5/A2)	Amaral et al., 2013; A.Amaral et al., 2014; Wang et al. 2016
O43822-3	Protein C21orf2 (C21orf-HUMF09G8.5) (YF5/A2)	Wang et al. 2016
O43837	Isocitrate dehydrogenase [NAD] subunit beta, mitochondrial (EC 1.1.1.41) (Isocitric dehydrogenase subunit beta) (NAD(+)-specific ICDH subunit beta)	Baker et al., 2007; 2013; de Mateo et al., 2011; Amaral et al., 2013; Wang et al., 2013; A.Amaral et al., 2014; Wang et al. 2016; Intasqui et al., 2017
O43837-1	Isocitrate dehydrogenase 3, beta subunit isoform a precursor	Y. Liu et al., 2014
O43847	Nardilysin (EC 3.4.24.61) (N-arginine dibasic convertase) (NRD convertase) (NRD-C)	Baker et al., 2007; Gu et al., 2011; Amaral et al., 2013; Wang et al., 2013; A.Amaral et al., 2014
O43852	Calumenin (Crocalbin) (IEF SSP 9302)	Wang et al., 2013
O43854	EGF-like repeat and discoidin I-like domain-containing protein 3 (Developmentally regulated endothelial cell locus 1 protein) (Integrin-binding protein DEL1)	Nixon et al., 2010; Gu et al., 2011; Wang et al., 2013
O43861	Probable phospholipid-transporting ATPase IIB (EC 3.6.3.1) (ATPase class II type 9B)	Gu et al., 2011
O43865	Putative adenosylhomocysteinase 2 (AdoHcyase 2) (EC 3.3.1.1) (DC-expressed AHCY like molecule) (S-adenosyl-L-homocysteine hydrolase 2) (S-adenosylhomocysteine hydrolase-like protein 1)	Wang et al., 2013; Wang et al. 2016
O43895	Xaa-Pro aminopeptidase 2 (EC 3.4.11.9) (Aminoacylproline aminopeptidase) (Membrane-bound aminopeptidase P) (Membrane-bound APP) (Membrane-bound AmP) (mAmP) (X-Pro aminopeptidase 2)	Gu et al., 2011
O43896	Kinesin-like protein KIF1C	Baker et al., 2013
O43897	Tolloid-like protein 1 (EC 3.4.24.-)	Gu et al., 2011
O43920	NADH dehydrogenase [ubiquinone] iron-sulfur protein 5 (Complex I-15 kDa) (CI-15 kDa) (NADH-ubiquinone oxidoreductase 15 kDa subunit)	Wang et al., 2013; A.Amaral et al., 2014; Y. Liu et al., 2014; Intasqui et al., 2017
O43924	Retinal rod rhodopsin-sensitive cGMP 3',5'-cyclic phosphodiesterase subunit delta (GMP-PDE delta) (Protein p17)	Amaral et al., 2013; Wang et al., 2013; A.Amaral et al., 2014; Y. Liu et al., 2014
O43933	Peroxisome biogenesis factor 1 (Peroxin-1) (Peroxisome biogenesis disorder protein 1)	Baker et al., 2007; Lefièvre et al, 2007
O60218	Aldo-keto reductase family 1 member B10 (EC 1.1.1.-) (ARL-1) (Aldose reductase-like) (Aldose reductase-related protein) (ARP) (hARP) (Small intestine reductase) (SI reductase)	Baker et al., 2013
O60229	Kalirin (EC 2.7.11.1) (Huntingtin-associated protein-interacting protein) (Protein Duo) (Serine/threonine-protein kinase with Dbl- and pleckstrin homology domain)	Baker et al., 2013
O60232	Sjoegren syndrome/scleroderma autoantigen 1 (Autoantigen p27)	Wang et al., 2013; A.Amaral et al., 2014; Y. Liu et al., 2014; Wang et al. 2016
O60234	Glia maturation factor gamma (GMF-gamma)	Wang et al. 2016
O60238	BCL2/adenovirus E1B 19 kDa protein-interacting protein 3-like (Adenovirus E1B19K binding protein B5) (BCL2/adenovirus E1B 19 kDa protein-interacting protein 3A) (NIP3-like protein X) (NIP3L)	Wang et al., 2013
O60241	Brain-specific angiogenesis inhibitor 2	Gu et al., 2011
O60245	Protocadherin-7 (Brain-heart protocadherin) (BH-Pcdh)	Gu et al., 2011
O60256	Phosphoribosyl pyrophosphate synthase-associated protein 2 (PRPP synthase associated protein 2) (41 kDa phosphoribosypyrophosphate synthetase-associated protein) (PAP41)	Wang et al., 2013; Wang et al. 2016
O60258	Fibroblast growth factor 17 (FGF-17)	Gu et al., 2011
O60264	SWI/SNF-related matrix-associated actin-dependent regulator of chromatin subfamily A member 5 (SWI/SNF-related matrix-associated actin-dependent regulator of chromatin A5) (EC 3.6.4.-) (Sucrose nonfermenting protein 2 homolog) (hSNF2H)	Wang et al., 2013
O60271	C-Jun-amino-terminal kinase-interacting protein 4 (JIP-4) (JNK-interacting protein 4) (Cancer/testis antigen 89) (CT89) (Human lung cancer oncogene 6 protein) (HLC-6) (JNK-associated leucine-zipper protein) (JLP) (Mitogen-activated protein kinase 8- interacting protein 4) (Proliferation-inducing protein 6) (Protein highly expressed in testis) (PHET) (Sperm surface protein) (Sperm-associated antig…	Gu et al., 2011; Wang et al., 2013; Wang et al. 2016
O60279	Sushi domain-containing protein 5	Gu et al., 2011
O60282	Kinesin heavy chain isoform 5C (Kinesin heavy chain neuron-specific 2)	Wang et al., 2013
O60282-1	Isoform 1 of Kinesin heavy chain isoform 5C	Y. Liu et al., 2014
O60285	NUAK family SNF1-like kinase 1 (EC 2.7.11.1) (AMPK-related protein kinase 5) (ARK5) (Omphalocele kinase 1)	Baker et al., 2013
O60309	Leucine-rich repeat-containing protein 37A3	Baker et al., 2007; 2013; Lefièvre et al, 2007; Wang et al., 2013; A.Amaral et al., 2014; Jumeau et al., 2015; Wang et al. 2016; Garin-Muga et al., 2016
O60313	Dynamin-like 120 kDa protein, mitochondrial (EC 3.6.5.5) (Optic atrophy protein 1) [Cleaved into: Dynamin-like 120 kDa protein, form S1]	Gu et al., 2011; Amaral et al., 2013; Baker et al., 2013; Wang et al., 2013; A.Amaral et al., 2014
O60313-2	optic atrophy 1 isoform 8	Y. Liu et al., 2014
O60331	Phosphatidylinositol 4-phosphate 5-kinase type-1 gamma (PIP5K1-gamma) (PtdIns(4)P-5-kinase 1 gamma) (EC 2.7.1.68) (Phosphatidylinositol 4-phosphate 5- kinase type I gamma) (PIP5KIgamma)	Wang et al., 2013; Wang et al. 2016
O60333	Kinesin-like protein KIF1B (Klp)	Wang et al., 2013
O60343	TBC1 domain family member 4 (Akt substrate of 160 kDa) (AS160)	Wang et al., 2013
O60344	Endothelin-converting enzyme 2 (ECE-2) [Includes: Methyltransferase-like region (EC 2.1.1.-); Endothelin-converting enzyme 2 region (EC 3.4.24.71)]	Baker et al., 2007; Wang et al., 2013
O60361	Putative nucleoside diphosphate kinase (NDK) (NDP kinase) (EC 2.7.4.6)	de Mateo et al., 2011
O60423	Probable phospholipid-transporting ATPase IK (EC 3.6.3.1) (ATPase class I type 8B member 3)	Gu et al., 2011; Wang et al., 2013; Wang et al. 2016
O60437	Periplakin (190 kDa paraneoplastic pemphigus antigen) (195 kDa cornified envelope precursor protein)	Lefièvre et al, 2007; Wang et al., 2013
O60449	Lymphocyte antigen 75 (Ly-75) (C-type lectin domain family 13 member B) (DEC-205) (gp200-MR6) (CD antigen CD205)	Gu et al., 2011
O60469	Down syndrome cell adhesion molecule (CHD2)	Gu et al., 2011
O60493	Sorting nexin-3 (Protein SDP3)	Wang et al., 2013; A.Amaral et al., 2014
O60502	Bifunctional protein NCOAT (Meningioma-expressed antigen 5) (Nuclear cytoplasmic O-GlcNAcase and acetyltransferase) [Includes: Protein O-GlcNAcase (EC 3.2.1.169) (Glycoside hydrolase O-GlcNAcase) (Hexosaminidase C) (N-acetyl-beta-D glucosaminidase) (N-acetyl-beta-glucosaminidase) (O-GlcNAcase) (OGA); Histone acetyltransferase (HAT) (EC 2.3.1.48)]	Wang et al., 2013; Wang et al. 2016
O60503	Adenylate cyclase type 9 (EC 4.6.1.1) (ATP pyrophosphate-lyase 9) (Adenylate cyclase type IX) (Adenylyl cyclase 9)	Gu et al., 2011
O60504	Vinexin (SH3-containing adapter molecule 1) (SCAM-1) (Sorbin and SH3 domain containing protein 3)	Wang et al., 2013; Wang et al. 2016
O60506	Heterogeneous nuclear ribonucleoprotein Q (hnRNP Q) (Glycine- and tyrosine-rich RNA-binding protein) (GRY-RBP) (NS1-associated protein 1) (Synaptotagmin-binding, cytoplasmic RNA-interacting protein)	Wang et al., 2013
O60506-1	Isoform 1 of Heterogeneous nuclear ribonucleoprotein Q	Y. Liu et al., 2014
O60507	Protein-tyrosine sulfotransferase 1 (EC 2.8.2.20) (Tyrosylprotein sulfotransferase 1) (TPST-1)	Gu et al., 2011; Wang et al., 2013; Wang et al. 2016
O60512	Beta-1,4-galactosyltransferase 3 (Beta-1,4-GalTase 3) (Beta4Gal-T3) (b4Gal-T3) (EC 2.4.1.-) (UDP-Gal:beta-GlcNAc beta-1,4-galactosyltransferase 3) (UDP-galactose:beta N-acetylglucosamine beta-1,4-galactosyltransferase 3) [Includes: N-acetyllactosamine synthase (EC 2.4.1.90) (Nal synthase); Beta-N-acetylglucosaminylglycopeptide beta- 1,4-galactosyltransferase (EC 2.4.1.38); Beta-N-acetylglucosamin…	Wang et al., 2013
O60518	Ran-binding protein 6 (RanBP6)	Amaral et al., 2013
O60522	Tudor domain-containing protein 6 (Antigen NY-CO-45) (Cancer/testis antigen 41.2) (CT41.2)	Wang et al., 2013
O60547	GDP-mannose 4,6 dehydratase (EC 4.2.1.47) (GDP-D-mannose dehydratase) (GMD)	Wang et al., 2013; Wang et al. 2016
O60568	Procollagen-lysine,2-oxoglutarate 5-dioxygenase 3 (EC 1.14.11.4) (Lysyl hydroxylase 3) (LH3)	Wang et al., 2013
O60573	Eukaryotic translation initiation factor 4E type 2 (eIF-4E type 2) (eIF4E type 2) (Eukaryotic translation initiation factor 4E homologous protein) (Eukaryotic translation initiation factor 4E-like 3) (eIF4E-like protein 4E-LP) (mRNA cap-binding protein 4EHP) (mRNA cap-binding protein type 3)	Wang et al., 2013
O60603	Toll-like receptor 2 (Toll/interleukin-1 receptor-like protein 4) (CD antigen CD282)	Wang et al., 2013
O60609	GDNF family receptor alpha-3 (GDNF receptor alpha-3) (GDNFR-alpha-3) (GFR-alpha- 3)	Gu et al., 2011
O60610	Protein diaphanous homolog 1 (Diaphanous-related formin-1) (DRF1)	Wang et al., 2013
O60610-1	Isoform 1 of Protein diaphanous homolog 1	Y. Liu et al., 2014
O60613	15 kDa selenoprotein	Wang et al., 2013
O60613-1	15 kDa selenoprotein isoform 1 precursor	Y. Liu et al., 2014
O60635	Tetraspanin-1 (Tspan-1) (Tetraspan NET-1) (Tetraspanin TM4-C)	Wang et al., 2013; Wang et al. 2016
O60636	Tetraspanin-2	Y. Liu et al., 2014
O60645	Exocyst complex component 3 (Exocyst complex component Sec6)	Wang et al., 2013
O60658	High affinity cAMP-specific and IBMX-insensitive 3',5'-cyclic phosphodiesterase 8A (EC 3.1.4.17)	Baker et al., 2007; Nixon et al., 2010
O60664	Perilipin-3 (47 kDa mannose 6-phosphate receptor-binding protein) (47 kDa MPR binding protein) (Cargo selection protein TIP47) (Mannose-6-phosphate receptor binding protein 1) (Placental protein 17) (PP17)	Baker et al., 2007; Nixon et al., 2010; Wang et al., 2013; A.Amaral et al., 2014; McReynolds et al., 2014; Wang et al. 2016
O60664-1	Isoform B of Perilipin-3	Y. Liu et al., 2014
O60678	Protein arginine N-methyltransferase 3 (EC 2.1.1.-) (Heterogeneous nuclear ribonucleoprotein methyltransferase-like protein 3)	Wang et al., 2013
O60684	Importin subunit alpha-7	A.Amaral et al., 2014; Y. Liu et al., 2014
O60684	Importin subunit alpha-7 (Karyopherin subunit alpha-6)	Wang et al., 2013
O60687	Sushi repeat-containing protein SRPX2	Gu et al., 2011
O60701	UDP-glucose 6-dehydrogenase (UDP-Glc dehydrogenase) (UDP-GlcDH) (UDPGDH) (EC 1.1.1.22)	Wang et al., 2013; Y. Liu et al., 2014
O60704	Protein-tyrosine sulfotransferase 2 (EC 2.8.2.20) (Tyrosylprotein sulfotransferase 2) (TPST-2)	Gu et al., 2011
O60706	ATP-binding cassette sub-family C member 9 (Sulfonylurea receptor 2)	Gu et al., 2011
O60716	Catenin delta-1 (Cadherin-associated Src substrate) (CAS) (p120 catenin) (p120(ctn)) (p120(cas))	Wang et al., 2013
O60729	Dual specificity protein phosphatase CDC14B (EC 3.1.3.16) (EC 3.1.3.48) (CDC14 cell division cycle 14 homolog B)	Baker et al., 2013; Wang et al., 2013
O60732	Melanoma-associated antigen C1 (Cancer/testis antigen 7.1) (CT7.1) (MAGE-C1 antigen)	Wang et al., 2013
O60733	85/88 kDa calcium-independent phospholipase A2 (CaI-PLA2) (EC 3.1.1.4) (Group VI phospholipase A2) (GVI PLA2) (Intracellular membrane-associated calcium independent phospholipase A2 beta) (iPLA2-beta) (Patatin-like phospholipase domain containing protein 9) (PNPLA9)	Gu et al., 2011; Amaral et al., 2013; Wang et al., 2013; A.Amaral et al., 2014; Wang et al. 2016
O60733-1	Isoform LH-iPLA2 of 85 kDa calcium-independent phospholipase A2	Y. Liu et al., 2014
O60741	Potassium/sodium hyperpolarization-activated cyclic nucleotide-gated channel 1 (Brain cyclic nucleotide-gated channel 1) (BCNG-1)	Gu et al., 2011
O60749	Sorting nexin-2 (Transformation-related gene 9 protein) (TRG-9)	Wang et al., 2013
O60762	Dolichol-phosphate mannosyltransferase (EC 2.4.1.83) (Dolichol-phosphate mannose synthase) (DPM synthase) (Dolichyl-phosphate beta-D-mannosyltransferase) (Mannose-P-dolichol synthase) (MPD synthase)	de Mateo et al., 2011; Amaral et al., 2013; Wang et al., 2013
O60763	General vesicular transport factor p115 (Protein USO1 homolog) (Transcytosis associated protein) (TAP) (Vesicle-docking protein)	Amaral et al., 2013; Wang et al., 2013; A.Amaral et al., 2014; Y. Liu et al., 2014; Wang et al. 2016; Bogle et al., 2016
O60765	Zinc finger protein 354A (Transcription factor 17) (TCF-17) (Zinc finger protein eZNF)	de Mateo et al., 2011
O60784	Target of Myb protein 1	Wang et al., 2013; Wang et al. 2016
O60814	Histone H2B type 1-K (H2B K) (HIRA-interacting protein 1)	de Mateo et al., 2011; Amaral et al., 2013; A.Amaral et al., 2014
O60825	6-phosphofructo-2-kinase/fructose-2,6-bisphosphatase 2 (6PF-2-K/Fru-2,6-P2ase 2) (PFK/FBPase 2) (6PF-2-K/Fru-2,6-P2ase heart-type isozyme) [Includes: 6- phosphofructo-2-kinase (EC 2.7.1.105); Fructose-2,6-bisphosphatase (EC 3.1.3.46)]	Wang et al., 2013
O60831	PRA1 family protein 2	Wang et al., 2013; Y. Liu et al., 2014
O60841	Eukaryotic translation initiation factor 5B (eIF-5B) (Translation initiation factor IF-2)	Wang et al., 2013
O60879	Protein diaphanous homolog 2 (Diaphanous-related formin-2) (DRF2)	Wang et al., 2013
O60884	DnaJ homolog subfamily A member 2 (Cell cycle progression restoration gene 3 protein) (Dnj3) (Dj3) (HIRA-interacting protein 4) (Renal carcinoma antigen NY-REN- 14)	Baker et al., 2007; Amaral et al., 2013; Wang et al., 2013; Y. Liu et al., 2014; Wang et al. 2016; Intasqui et al., 2017
O60888	Protein CutA (Acetylcholinesterase-associated protein) (Brain acetylcholinesterase putative membrane anchor)	Wang et al., 2013
O60888-2	Isoform A of Protein CutA	Y. Liu et al., 2014
O60890	Oligophrenin-1	Wang et al., 2013
O60906	Sphingomyelin phosphodiesterase 2 (EC 3.1.4.12) (Lyso-platelet-activating factor phospholipase C) (Lyso-PAF-PLC) (Neutral sphingomyelinase) (N-SMase) (nSMase)	Wang et al., 2013
O60909	Beta-1,4-galactosyltransferase 2 (Beta-1,4-GalTase 2) (Beta4Gal-T2) (b4Gal-T2) (EC 2.4.1.-) (UDP-Gal:beta-GlcNAc beta-1,4-galactosyltransferase 2) (UDP-galactose:beta N-acetylglucosamine beta-1,4-galactosyltransferase 2) [Includes: Lactose synthase A protein (EC 2.4.1.22); N-acetyllactosamine synthase (EC 2.4.1.90) (Nal synthase); Beta N-acetylglucosaminylglycopeptide beta-1,4-galactosyltransfera…	Gu et al., 2011
O60925	Prefoldin subunit 1	Wang et al., 2013
O60927	Protein phosphatase 1 regulatory subunit 11 (Hemochromatosis candidate gene V protein) (HCG V) (Protein phosphatase inhibitor 3)	Wang et al., 2013; Wang et al. 2016
O60931-2	Cystinosin	Wang et al. 2016
O60936	Nucleolar protein 3 (Apoptosis repressor with CARD) (Muscle-enriched cytoplasmic protein) (Myp) (Nucleolar protein of 30 kDa) (Nop30)	Wang et al., 2013
O60942	mRNA-capping enzyme (HCAP1) (HCE) [Includes: Polynucleotide 5'-triphosphatase (EC 3.1.3.33) (mRNA 5'-triphosphatase) (TPase); mRNA guanylyltransferase (EC 2.7.7.50) (GTP--RNA guanylyltransferase) (GTase)]	Baker et al., 2013
O75015	Low affinity immunoglobulin gamma Fc region receptor III-B (Fc-gamma RIII-beta) (Fc gamma RIII) (Fc-gamma RIIIb) (FcRIII) (FcRIIIb) (FcR-10) (IgG Fc receptor III-1) (CD antigen CD16b)	Wang et al., 2013
O75027	ATP-binding cassette sub-family B member 7, mitochondrial (ATP-binding cassette transporter 7) (ABC transporter 7 protein)	Gu et al., 2011; Wang et al., 2013
O75030	Microphthalmia-associated transcription factor (Class E basic helix-loop-helix protein 32) (bHLHe32)	Baker et al., 2013
O75031	Heat shock factor 2-binding protein	Wang et al., 2013
O75037	Kinesin-like protein KIF21B	Baker et al., 2007; Lefièvre et al, 2007; Wang et al., 2013
O75054	Immunoglobulin superfamily member 3 (IgSF3) (Glu-Trp-Ile EWI motif-containing protein 3) (EWI-3)	Gu et al., 2011
O75063	Glycosaminoglycan xylosylkinase (EC 2.7.1.-) (Protein FAM20B) (Xylose kinase)	Gu et al., 2011
O75064	DENN domain-containing protein 4B	Wang et al., 2013
O75071	EF-hand calcium-binding domain-containing protein 14	Baker et al., 2013; Wang et al., 2013; Y. Liu et al., 2014; Wang et al. 2016
O75083	WD repeat-containing protein 1 (Actin-interacting protein 1) (AIP1) (NORI-1)	Wang et al., 2013; Wang et al. 2016
O75094	Slit homolog 3 protein (Slit-3) (Multiple epidermal growth factor-like domains protein 5) (Multiple EGF-like domains protein 5)	Gu et al., 2011
O75110	Probable phospholipid-transporting ATPase IIA (EC 3.6.3.1) (ATPase class II type 9A)	Baker et al., 2013
O75110-1	Isoform Long of Probable phospholipid-transporting ATPase IIA	Y. Liu et al., 2014
O75116	Rho-associated protein kinase 2 (EC 2.7.11.1) (Rho kinase 2) (Rho-associated, coiled coil-containing protein kinase 2) (Rho-associated, coiled-coil-containing protein kinase II) (ROCK-II) (p164 ROCK-2)	Baker et al., 2007; Gu et al., 2011
O75121	Microfibrillar-associated protein 3-like (Testis development protein NYD-SP9)	Gu et al., 2011; Wang et al., 2013
O75127	Pentatricopeptide repeat-containing protein 1, mitochondrial	Wang et al., 2013
O75129	Astrotactin-2	Gu et al., 2011
O75131	Copine-3 (Copine III)	Wang et al., 2013; Y. Liu et al., 2014
O75145	Liprin-alpha-3 (Protein tyrosine phosphatase receptor type f polypeptide-interacting protein alpha-3) (PTPRF-interacting protein alpha-3)	Gu et al., 2011
O75146	Huntingtin-interacting protein 1-related protein (HIP1-related protein) (Huntingtin interacting protein 12) (HIP-12)	Wang et al., 2013
O75155	Cullin-associated NEDD8-dissociated protein 2 (Cullin-associated and neddylation dissociated protein 2) (Epididymis tissue protein Li 169) (TBP-interacting protein of 120 kDa B) (TBP-interacting protein 120B) (p120 CAND2)	Wang et al., 2013
O75165	DnaJ homolog subfamily C member 13 (Required for receptor-mediated endocytosis 8) (RME-8)	Baker et al., 2013; Wang et al., 2013; Y. Liu et al., 2014
O75170	Serine/threonine-protein phosphatase 6 regulatory subunit 2 (SAPS domain family member 2)	Wang et al., 2013; Wang et al. 2016
O75170-1	Isoform 1 of Serine/threonine-protein phosphatase 6 regulatory subunit 2	Y. Liu et al., 2014
O75190	DnaJ homolog subfamily B member 6 (HHDJ1) (Heat shock protein J2) (HSJ-2) (MRJ) (MSJ-1)	Lefièvre et al, 2007; de Mateo et al., 2011; Amaral et al., 2013; Baker et al., 2013; Wang et al., 2013; A.Amaral et al., 2014; Wang et al. 2016
O75190-1	Isoform A of DnaJ homolog subfamily B member 6	Y. Liu et al., 2014
O75191	Xylulose kinase (Xylulokinase) (EC 2.7.1.17)	Baker et al., 2013
O75192	Peroxisomal membrane protein 11A (HsPEX11p) (28 kDa peroxisomal integral membrane protein) (PMP28) (Peroxin-11A) (Peroxisomal biogenesis factor 11A) (Protein PEX11 homolog alpha) (PEX11-alpha)	Gu et al., 2011
O75199	Putative uncharacterized protein A-761H5.4	Baker et al., 2007
O75200	Nuclear pore complex-interacting protein family member B7 *	A.Amaral et al., 2014
O75208	Ubiquinone biosynthesis protein COQ9, mitochondrial	Wang et al., 2013
O75251	NADH dehydrogenase [ubiquinone] iron-sulfur protein 7, mitochondrial (EC 1.6.5.3) (EC 1.6.99.3) (Complex I-20kD) (CI-20kD) (NADH-ubiquinone oxidoreductase 20 kDa subunit) (PSST subunit)	Amaral et al., 2013; Baker et al., 2013; Wang et al., 2013; A.Amaral et al., 2014
O75306	NADH dehydrogenase [ubiquinone] iron-sulfur protein 2, mitochondrial (EC 1.6.5.3) (EC 1.6.99.3) (Complex I-49kD) (CI-49kD) (NADH-ubiquinone oxidoreductase 49 kDa subunit)	Amaral et al., 2013; Wang et al., 2013; A.Amaral et al., 2014
O75309	Cadherin-16 (Kidney-specific cadherin) (Ksp-cadherin)	Gu et al., 2011
O75312	Zinc finger protein ZPR1	Y. Liu et al., 2014
O75323	Protein NipSnap homolog 2 (NipSnap2) (Glioblastoma-amplified sequence)	Wang et al., 2013; Wang et al. 2016
O75325	Leucine-rich repeat neuronal protein 2 (Glioma amplified on chromosome 1 protein) (Leucine-rich repeat neuronal protein 5)	Gu et al., 2011
O75330	Hyaluronan mediated motility receptor (Intracellular hyaluronic acid-binding protein) (Receptor for hyaluronan-mediated motility) (CD antigen CD168)	Gu et al., 2011
O75334	Liprin-alpha-2 (Protein tyrosine phosphatase receptor type f polypeptide-interacting protein alpha-2) (PTPRF-interacting protein alpha-2)	Nixon et al., 2010; Gu et al., 2011
O75339	Cartilage intermediate layer protein 1 (CILP-1) (Cartilage intermediate-layer protein) [Cleaved into: Cartilage intermediate layer protein 1 C1; Cartilage intermediate layer protein 1 C2]	Gu et al., 2011
O75340	Programmed cell death protein 6 (Apoptosis-linked gene 2 protein) (Probable calcium binding protein ALG-2)	Amaral et al., 2013; Baker et al., 2013; Wang et al., 2013; A.Amaral et al., 2014; Wang et al. 2016; Intasqui et al., 2017
O75347	Tubulin-specific chaperone A (TCP1-chaperonin cofactor A) (Tubulin-folding cofactor A) (CFA)	Wang et al., 2013
O75348	V-type proton ATPase subunit G 1 (V-ATPase subunit G 1) (V-ATPase 13 kDa subunit 1) (Vacuolar proton pump subunit G 1) (Vacuolar proton pump subunit M16)	Wang et al., 2013; A.Amaral et al., 2014; Wang et al. 2016
O75351	Vacuolar protein sorting-associated protein 4B (EC 3.6.4.6) (Cell migration-inducing gene 1 protein) (Suppressor of K(+) transport growth defect 1) (Protein SKD1)	Wang et al., 2013; Y. Liu et al., 2014
O75356	Ectonucleoside triphosphate diphosphohydrolase 5 (NTPDase 5) (EC 3.6.1.6) (CD39 antigen-like 4) (ER-UDPase) (Guanosine-diphosphatase ENTPD5) (GDPase ENTPD5) (EC 3.6.1.42) (Nucleoside diphosphatase) (Uridine-diphosphatase ENTPD5) (UDPase ENTPD5)	Wang et al., 2013
O75367	Core histone macro-H2A.1 (Histone macroH2A1) (mH2A1) (Histone H2A.y) (H2A/y) (Medulloblastoma antigen MU-MB-50.205)	de Mateo et al., 2011; Baker et al., 2013; Wang et al., 2013
O75367-1	Isoform 2 of Core histone macro-H2A.1	Y. Liu et al., 2014
O75369	Filamin-B (FLN-B) (ABP-278) (ABP-280 homolog) (Actin-binding-like protein) (Beta filamin) (Filamin homolog 1) (Fh1) (Filamin-3) (Thyroid autoantigen) (Truncated actin binding protein) (Truncated ABP)	Amaral et al., 2013; Wang et al., 2013; A.Amaral et al., 2014; Wang et al. 2016; Intasqui et al., 2017
O75376	Nuclear receptor corepressor 1 (N-CoR) (N-CoR1)	Baker et al., 2007; 2013; Wang et al. 2016
O75379	Vesicle-associated membrane protein 4 (VAMP-4)	Baker et al., 2013; Wang et al., 2013; A.Amaral et al., 2014; Wang et al. 2016
O75380	NADH dehydrogenase [ubiquinone] iron-sulfur protein 6, mitochondrial (Complex I- 13kD-A) (CI-13kD-A) (NADH-ubiquinone oxidoreductase 13 kDa-A subunit)	Amaral et al., 2013; Baker et al., 2013; Wang et al. 2016
O75381	Peroxisomal membrane protein PEX14 (PTS1 receptor-docking protein) (Peroxin-14) (Peroxisomal membrane anchor protein PEX14)	Wang et al., 2013; Wang et al. 2016
O75386	Tubby-related protein 3 (Tubby-like protein 3)	Baker et al., 2013
O75390	Citrate synthase, mitochondrial (EC 2.3.3.1)	Baker et al., 2007; 2013; Lefièvre et al, 2007; de Mateo et al., 2011; Amaral et al., 2013; Wang et al., 2013; A.Amaral et al., 2014; Y. Liu et al., 2014; Wang et al. 2016; Bogle et al., 2016
O75396	Vesicle-trafficking protein SEC22b (ER-Golgi SNARE of 24 kDa) (ERS-24) (ERS24) (SEC22 vesicle-trafficking protein homolog B) (SEC22 vesicle-trafficking protein-like 1)	Nixon et al., 2010; Amaral et al., 2013; Wang et al., 2013; A.Amaral et al., 2014; Y. Liu et al., 2014; Wang et al. 2016
O75398	Deformed epidermal autoregulatory factor 1 homolog (Nuclear DEAF-1-related transcriptional regulator) (NUDR) (Suppressin) (Zinc finger MYND domain-containing protein 5)	Gu et al., 2011
O75400	Pre-mRNA-processing factor 40 homolog A (Fas ligand-associated factor 1) (Formin binding protein 11) (Formin-binding protein 3) (Huntingtin yeast partner A) (Huntingtin-interacting protein 10) (HIP-10) (Huntingtin-interacting protein A) (Renal carcinoma antigen NY-REN-6)	Wang et al., 2013
O75420	PERQ amino acid-rich with GYF domain-containing protein 1 (GRB10-interacting GYF protein 1)	Baker et al., 2007
O75425	Motile sperm domain-containing protein 3	Gu et al., 2011; Baker et al., 2013; Wang et al., 2013; A.Amaral et al., 2014
O75425-1	Isoform 1 of Motile sperm domain-containing protein 3	Y. Liu et al., 2014
O75426	F-box only protein 24	Wang et al., 2013
O75431	Metaxin-2 (Mitochondrial outer membrane import complex protein 2)	Li et al., 2007; Siva et al., 2010; Amaral et al., 2013; Wang et al., 2013; Y. Liu et al., 2014; Wang et al. 2016
O75436	Vacuolar protein sorting-associated protein 26A (Vesicle protein sorting 26A) (hVPS26)	Wang et al., 2013
O75438	NADH dehydrogenase [ubiquinone] 1b subcomplex subunit 1	McReynolds et al., 2014
O75438-2	Isoform 2 of NADH dehydrogenase [ubiquinone] 1 beta subcomplex subunit 1	Y. Liu et al., 2014
O75439	Mitochondrial-processing peptidase subunit beta (EC 3.4.24.64) (Beta-MPP) (P-52)	Wang et al., 2013
O75443	Alpha-tectorin	Gu et al., 2011
O75445	Usherin (Usher syndrome type IIa protein) (Usher syndrome type-2A protein)	Baker et al., 2007; Gu et al., 2011
O75460-1	Isoform 1 of Serine/threonine-protein kinase/endoribonuclease IRE1	Y. Liu et al., 2014
O75475	PC4 and SFRS1-interacting protein (CLL-associated antigen KW-7) (Dense fine speckles 70 kDa protein) (DFS 70) (Lens epithelium-derived growth factor) (Transcriptional coactivator p75/p52)	Wang et al., 2013; Wang et al. 2016
O75477	Erlin-1 (Endoplasmic reticulum lipid raft-associated protein 1) (Protein KE04) (Stomatin-prohibitin-flotillin-HflC/K domain-containing protein 1) (SPFH domain containing protein 1)	Nixon et al., 2010; Amaral et al., 2013; Baker et al., 2013; Wang et al., 2013; A.Amaral et al., 2014; Wang et al. 2016
O75487	Glypican-4 (K-glypican) [Cleaved into: Secreted glypican-4]	de Mateo et al., 2011; Amaral et al., 2013; Baker et al., 2013; Wang et al., 2013; Y. Liu et al., 2014
O75489	NADH dehydrogenase [ubiquinone] iron-sulfur protein 3, mitochondrial (EC 1.6.5.3) (EC 1.6.99.3) (Complex I-30kD) (CI-30kD) (NADH-ubiquinone oxidoreductase 30 kDa subunit)	Baker et al., 2007; 2013; Amaral et al., 2013; Wang et al., 2013; A.Amaral et al., 2014; Y. Liu et al., 2014; Intasqui et al., 2017
O75494	Serine/arginine-rich splicing factor 10 (40 kDa SR-repressor protein) (SRrp40) (FUS interacting serine-arginine-rich protein 1) (Splicing factor SRp38) (Splicing factor, arginine/serine-rich 13A) (TLS-associated protein with Ser-Arg repeats) (TASR) (TLS associated protein with SR repeats) (TLS-associated serine-arginine protein) (TLS associated SR protein)	Wang et al., 2013
O75503	Ceroid-lipofuscinosis neuronal protein 5 (Protein CLN5)	Wang et al., 2013; Y. Liu et al., 2014
O75506	Heat shock factor-binding protein 1 (Nasopharyngeal carcinoma-associated antigen 13) (NPC-A-13)	Wang et al., 2013
O75521	Enoyl-CoA delta isomerase 2, mitochondrial (EC 5.3.3.8) (DRS-1) (Delta(3),delta(2)- enoyl-CoA isomerase) (D3,D2-enoyl-CoA isomerase) (Diazepam-binding inhibitor related protein 1) (DBI-related protein 1) (Dodecenoyl-CoA isomerase) (Hepatocellular carcinoma-associated antigen 88) (Peroxisomal 3,2-trans-enoyl-CoA isomerase) (pECI) (Renal carcinoma antigen NY-REN-1)	Baker et al., 2007; 2013; Amaral et al., 2013; Wang et al., 2013; A.Amaral et al., 2014; Wang et al. 2016
O75521-1	Isoform 1 of Peroxisomal 3,2-trans-enoyl-CoA isomerase	Y. Liu et al., 2014
O75526	RNA-binding motif protein, X-linked-like-2 (Testis-specific heterogeneous nuclear ribonucleoprotein G-T) (hnRNP G-T)	Wang et al., 2013
O75531	Barrier-to-autointegration factor (Breakpoint cluster region protein 1)	Baker et al., 2007; 2013; de Mateo et al., 2011; Wang et al., 2013; A.Amaral et al., 2014; Y. Liu et al., 2014; Bogle et al., 2016; Intasqui et al., 2017
O75534	Cold shock domain-containing protein E1 (N-ras upstream gene protein) (Protein UNR)	Wang et al., 2013
O75553	Disabled homolog 1	Baker et al., 2013
O75556	Mammaglobin-B (Lacryglobin) (Lipophilin-C) (Mammaglobin-2) (Secretoglobin family 2A member 1)	Wang et al., 2013
O75564	Jerky protein homolog	Baker et al., 2007
O75569	Interferon-inducible double stranded RNA-dependent protein kinase activator A (PKR associated protein X) (PKR-associating protein X) (Protein activator of the interferon induced protein kinase) (Protein kinase, interferon-inducible double stranded RNA dependent activator)	Amaral et al., 2013; Wang et al., 2013; A.Amaral et al., 2014; Wang et al. 2016
O75569-1	Isoform 1 of Interferon-inducible double stranded RNA-dependent protein kinase activator A	Y. Liu et al., 2014
O75569-2	Interferon-inducible double-stranded RNA-dependent protein kinase activator A (PKR-associated protein X) (PKR-associating protein X) (Protein activator of the interferon-induced protein kinase) (Protein kinase, interferon-inducible double-stranded RNA-dependent activator)	Wang et al. 2016
O75592	Probable E3 ubiquitin-protein ligase MYCBP2 (EC 6.3.2.-) (Myc-binding protein 2) (Pam/highwire/rpm-1 protein) (Protein associated with Myc)	Wang et al., 2013
O75602	Sperm-associated antigen 6 (Protein PF16 homolog) (Repro-SA-1) (Sperm flagellar protein)	de Mateo et al., 2011; Amaral et al., 2013; Baker et al., 2013; Wang et al., 2013; A.Amaral et al., 2014; Wang et al. 2016; Bogle et al., 2016; Intasqui et al., 2017
O75602-3	Isoform 3 of Sperm-associated antigen 6	Y. Liu et al., 2014
O75604	Ubiquitin carboxyl-terminal hydrolase 2 (EC 3.4.19.12) (41 kDa ubiquitin-specific protease) (Deubiquitinating enzyme 2) (Ubiquitin thioesterase 2) (Ubiquitin-specific processing protease 2)	Wang et al., 2013
O75604-1	Isoform 1 of Ubiquitin carboxyl-terminal hydrolase 2	Y. Liu et al., 2014
O75608	Acyl-protein thioesterase 1 (APT-1) (hAPT1) (EC 3.1.2.-) (Lysophospholipase 1) (Lysophospholipase I) (LPL-I) (LysoPLA I)	Amaral et al., 2013; Wang et al., 2013; A.Amaral et al., 2014; Bogle et al., 2016
O75610	Left-right determination factor 1	Wang et al., 2013; A.Amaral et al., 2014
O75629	Protein CREG1 (Cellular repressor of E1A-stimulated genes 1)	Gu et al., 2011; Wang et al., 2013
O75635	Serpin B7 (Megsin) (TP55)	Wang et al., 2013
O75643	U5 small nuclear ribonucleoprotein 200 kDa helicase (EC 3.6.4.13) (Activating signal cointegrator 1 complex subunit 3-like 1) (BRR2 homolog) (U5 snRNP-specific 200 kDa protein) (U5-200KD)	Wang et al., 2013
O75643-1	Isoform 1 of U5 small nuclear ribonucleoprotein 200 kDa helicase	Y. Liu et al., 2014
O75648	Mitochondrial tRNA-specific 2-thiouridylase 1 (EC 2.8.1.-) (MTO2 homolog)	Wang et al., 2013
O75663	TIP41-like protein (Putative MAPK-activating protein PM10) (Type 2A-interacting protein) (TIP)	Wang et al., 2013
O75665	Oral-facial-digital syndrome 1 protein (Protein 71-7A)	Wang et al., 2013; Wang et al. 2016
O75688	Protein phosphatase 1B (EC 3.1.3.16) (Protein phosphatase 2C isoform beta) (PP2C beta)	Wang et al., 2013
O75694	Nuclear pore complex protein Nup155 (155 kDa nucleoporin) (Nucleoporin Nup155)	Amaral et al., 2013; Baker et al., 2013; Wang et al., 2013; A.Amaral et al., 2014; Wang et al. 2016; Bogle et al., 2016; Intasqui et al., 2017
O75694-1	Isoform 1 of Nuclear pore complex protein Nup155	Y. Liu et al., 2014
O75694-2	Nuclear pore complex protein Nup155 (155 kDa nucleoporin) (Nucleoporin Nup155)	Wang et al. 2016
O75716	Serine/threonine-protein kinase 16 (EC 2.7.11.1) (Myristoylated and palmitoylated serine/threonine-protein kinase) (MPSK) (Protein kinase PKL12) (TGF-beta-stimulated factor 1) (TSF-1) (Tyrosine-protein kinase STK16) (EC 2.7.10.2) (hPSK)	Wang et al., 2013
O75717	WD repeat and HMG-box DNA-binding protein 1 (Acidic nucleoplasmic DNA-binding protein 1) (And-1)	Baker et al., 2007
O75718	Cartilage-associated protein	Wang et al., 2013
O75746	Calcium-binding mitochondrial carrier protein Aralar1 (Mitochondrial aspartate glutamate carrier 1) (Solute carrier family 25 member 12)	Amaral et al., 2013; Baker et al., 2013; Wang et al., 2013; Y. Liu et al., 2014
O75751	Solute carrier family 22 member 3 (Extraneuronal monoamine transporter) (EMT) (Organic cation transporter 3)	Gu et al., 2011
O75762	Transient receptor potential cation channel subfamily A member 1 (Ankyrin-like with transmembrane domains protein 1) (Transformation-sensitive protein p120)	Baker et al., 2013
O75787	Renin receptor (ATPase H(+)-transporting lysosomal accessory protein 2) (ATPase H(+)- transporting lysosomal-interacting protein 2) (ER-localized type I transmembrane adaptor) (Embryonic liver differentiation factor 10) (N14F) (Renin/prorenin receptor) (Vacuolar ATP synthase membrane sector-associated protein M8-9) (ATP6M8-9) (V ATPase M8.9 subunit)	Amaral et al., 2013; Wang et al., 2013; Y. Liu et al., 2014
O75794	Cell division cycle protein 123 homolog (Protein D123) (HT-1080) (PZ32)	Wang et al., 2013
O75795	UDP-glucuronosyltransferase 2B17 (UDPGT 2B17) (EC 2.4.1.17) (C19-steroid-specific UDP-glucuronosyltransferase) (C19-steroid-specific UDPGT)	Gu et al., 2011
O75800	Zinc finger MYND domain-containing protein 10 (Protein BLu)	Amaral et al., 2013; Wang et al., 2013; Wang et al. 2016
O75821	Eukaryotic translation initiation factor 3 subunit G (eIF3g) (Eukaryotic translation initiation factor 3 RNA-binding subunit) (eIF-3 RNA-binding subunit) (Eukaryotic translation initiation factor 3 subunit 4) (eIF-3-delta) (eIF3 p42) (eIF3 p44)	Wang et al., 2013; Wang et al. 2016
O75822	Eukaryotic translation initiation factor 3 subunit J (eIF3j) (Eukaryotic translation initiation factor 3 subunit 1) (eIF-3-alpha) (eIF3 p35)	Wang et al. 2016
O75828	Carbonyl reductase [NADPH] 3	Y. Liu et al., 2014
O75832	26S proteasome non-ATPase regulatory subunit 10 (26S proteasome regulatory subunit p28) (Gankyrin) (p28(GANK))	Wang et al., 2013
O75843	AP-1 complex subunit gamma-like 2 (Gamma2-adaptin) (G2ad)	Wang et al., 2013
O75844	CAAX prenyl protease 1 homolog (EC 3.4.24.84) (Farnesylated proteins-converting enzyme 1) (FACE-1) (Prenyl protein-specific endoprotease 1) (Zinc metalloproteinase Ste24 homolog)	Baker et al., 2013; Wang et al., 2013
O75874	Isocitrate dehydrogenase [NADP] cytoplasmic (IDH) (EC 1.1.1.42) (Cytosolic NADP isocitrate dehydrogenase) (IDP) (NADP(+)-specific ICDH) (Oxalosuccinate decarboxylase)	Baker et al., 2007; Amaral et al., 2013; Wang et al., 2013; A.Amaral et al., 2014; Y. Liu et al., 2014; Wang et al. 2016; Intasqui et al., 2017
O75880	Protein SCO1 homolog, mitochondrial	Wang et al., 2013
O75882	Attractin (DPPT-L) (Mahogany homolog)	Wang et al., 2013; A.Amaral et al., 2014; Wang et al. 2016
O75884	Putative hydrolase RBBP9 (EC 3.-.-.-) (B5T-overexpressed gene protein) (Protein BOG) (Retinoblastoma-binding protein 10) (RBBP-10) (Retinoblastoma-binding protein 9) (RBBP-9)	Wang et al., 2013
O75886-1	Isoform 1 of Signal transducing adapter molecule 2	Y. Liu et al., 2014
O75891	Cytosolic 10-formyltetrahydrofolate dehydrogenase (10-FTHFDH) (FDH) (EC 1.5.1.6) (Aldehyde dehydrogenase family 1 member L1)	Wang et al., 2013
O75896	Tumor suppressor candidate 2 (Fusion 1 protein) (Fus-1 protein) (PDGFA-associated protein 2)	Wang et al., 2013
O75915	PRA1 family protein 3 (ADP-ribosylation factor-like protein 6-interacting protein 5) (ARL-6-interacting protein 5) (Aip-5) (Cytoskeleton-related vitamin A-responsive protein) (Dermal papilla-derived protein 11) (GTRAP3-18) (Glutamate transporter EAAC1-interacting protein) (JM5) (Prenylated Rab acceptor protein 2) (Protein JWa) (Putative MAPK-activating protein PM27)	Wang et al., 2013; Y. Liu et al., 2014; Wang et al. 2016
O75923	Dysferlin (Dystrophy-associated fer-1-like protein) (Fer-1-like protein 1)	Gu et al., 2011; Wang et al., 2013
O75925	cDNA FLJ37322 fis, clone BRAMY2018126, highly similar to Protein inhibitor of activated STAT protein 1	Y. Liu et al., 2014
O75928	E3 SUMO-protein ligase PIAS2 (EC 6.3.2.-) (Androgen receptor-interacting protein 3) (ARIP3) (DAB2-interacting protein) (DIP) (Msx-interacting zinc finger protein) (Miz1) (PIAS-NY protein) (Protein inhibitor of activated STAT x) (Protein inhibitor of activated STAT2)	de Mateo et al., 2011; Baker et al., 2013; Wang et al., 2013; A.Amaral et al., 2014
O75935	Dynactin subunit 3 (Dynactin complex subunit 22 kDa subunit) (p22)	Amaral et al., 2013; Wang et al., 2013; A.Amaral et al., 2014; Wang et al. 2016
O75935-1	Isoform 1 of Dynactin subunit 3	Y. Liu et al., 2014
O7594	ATP synthase subunit d, mitochondrial	McReynolds et al., 2014
O75942	Major prion protein	Y. Liu et al., 2014
O75947	ATP synthase subunit d, mitochondrial (ATPase subunit d)	Martinez-Heredia et al., 2006; Baker et al., 2007; 2013; de Mateo et al., 2007; Li et al., 2007; Siva et al., 2010; Amaral et al., 2013; Wang et al., 2013; Wang et al. 2016; Intasqui et al., 2017
O75947-1	Isoform 1 of ATP synthase subunit d, mitochondrial	Y. Liu et al., 2014
O75951	Lysozyme-like protein 6 (EC 3.2.1.17)	Wang et al., 2013; A.Amaral et al., 2014; Y. Liu et al., 2014
O75952	Calcium-binding tyrosine phosphorylation-regulated protein (Calcium-binding protein 86) (Cancer/testis antigen 88) (CT88) (Fibrousheathin II) (Fibrousheathin-2) (FSP-2) (Testis-specific calcium-binding protein CBP86)	Baker et al., 2007; 2013; Lefièvre et al, 2007; Naaby-Hansen et al., 2010; de Mateo et al., 2011; Amaral et al., 2013; Wang et al., 2013; A.Amaral et al., 2014; Wang et al. 2016; Intasqui et al., 2017
O75952-1	Isoform 1 of Calcium-binding tyrosine phosphorylation-regulated protein	Y. Liu et al., 2014
O75952-3	Isoform 3 of Calcium-binding tyrosine phosphorylation-regulated protein	Y. Liu et al., 2014; Wang et al. 2016
O75955	Flotillin-1	Nixon et al., 2010; Wang et al., 2013; A.Amaral et al., 2014
O75962	Triple functional domain protein (EC 2.7.11.1) (PTPRF-interacting protein)	Wang et al., 2013
O75964	ATP synthase subunit g, mitochondrial (ATPase subunit g)	Baker et al., 2007; 2013; Amaral et al., 2013; Wang et al., 2013; Y. Liu et al., 2014; Wang et al. 2016; Bogle et al., 2016
O75969	A-kinase anchor protein 3 (AKAP-3) (A-kinase anchor protein 110 kDa) (AKAP 110) (Cancer/testis antigen 82) (CT82) (Fibrous sheath protein of 95 kDa) (FSP95) (Fibrousheathin I) (Fibrousheathin-1) (Protein kinase A-anchoring protein 3) (PRKA3) (Sperm oocyte-binding protein)	Ficarro et al, 2003; Baker et al., 2007; 2013; Lefièvre et al, 2007; de Mateo et al., 2011; Parte et al., 2012; Amaral et al., 2013;Vigodner et al., 2013; Wang et al., 2013; A.Amaral et al., 2014; Y. Liu et al., 2014; Wang et al. 2016
O75970-2	Isoform 2 of Multiple PDZ domain protein	Y. Liu et al., 2014
O75976	Carboxypeptidase D (EC 3.4.17.22) (Metallocarboxypeptidase D) (gp180)	Baker et al., 2007; Gu et al., 2011; Baker et al., 2013; Wang et al., 2013; A.Amaral et al., 2014; Y. Liu et al., 2014; Wang et al. 2016
O76003	Glutaredoxin-3 (PKC-interacting cousin of thioredoxin) (PICOT) (PKC-theta-interacting protein) (PKCq-interacting protein) (Thioredoxin-like protein 2)	Amaral et al., 2013; Baker et al., 2013; Wang et al., 2013; Y. Liu et al., 2014; Wang et al. 2016
O76024	Wolframin	Wang et al., 2013; Wang et al. 2016
O76031	ATP-dependent Clp protease ATP-binding subunit clpX-like, mitochondrial	Wang et al., 2013
O76038	Secretagogin	Wang et al., 2013
O76050	Neuralized-like protein 1A (h-neu) (h-neuralized 1) (EC 6.3.2.-) (RING finger protein 67)	Wang et al., 2013
O76054	SEC14-like protein 2 (Alpha-tocopherol-associated protein) (TAP) (hTAP) (Squalene transfer protein) (Supernatant protein factor) (SPF)	Wang et al., 2013
O76071	Probable cytosolic iron-sulfur protein assembly protein CIAO1 (WD repeat-containing protein 39)	Wang et al., 2013
O76093	Fibroblast growth factor 18 (FGF-18) (zFGF5)	Gu et al., 2011
O76094	Signal recognition particle subunit SRP72 (SRP72) (Signal recognition particle 72 kDa protein)	Wang et al., 2013; Y. Liu et al., 2014; Wang et al. 2016
O77932	Protein Dom3Z (Dom-3 homolog Z)	Wang et al., 2013
O94760	N(G),N(G)-dimethylarginine dimethylaminohydrolase 1 isoform 1	Intasqui et al., 2017
O94762	ATP-dependent DNA helicase Q5 (EC 3.6.4.12) (DNA helicase, RecQ-like type 5) (RecQ5) (RecQ protein-like 5)	Baker et al., 2013
O94766	Galactosylgalactosylxylosylprotein 3-beta-glucuronosyltransferase 3 (EC 2.4.1.135) (Beta-1,3-glucuronyltransferase 3) (Glucuronosyltransferase I) (GlcAT-I) (UDP GlcUA:Gal beta-1,3-Gal-R glucuronyltransferase) (GlcUAT-I)	Gu et al., 2011
O94769	Extracellular matrix protein 2 (Matrix glycoprotein SC1/ECM2)	Baker et al., 2007; Lefièvre et al, 2007; Gu et al., 2011
O94782	Ubiquitin carboxyl-terminal hydrolase 1 (EC 3.4.19.12) (Deubiquitinating enzyme 1) (hUBP) (Ubiquitin thioesterase 1) (Ubiquitin-specific-processing protease 1)	Baker et al., 2013
O94788	Retinal dehydrogenase 2 (RALDH 2) (RalDH2) (EC 1.2.1.36) (Aldehyde dehydrogenase family 1 member A2) (Retinaldehyde-specific dehydrogenase type 2) (RALDH(II))	Baker et al., 2007; Wang et al., 2013; A.Amaral et al., 2014; Wang et al. 2016
O94788-1	Isoform 1 of Retinal dehydrogenase 2	Y. Liu et al., 2014
O94806	Serine/threonine-protein kinase D3 (EC 2.7.11.13) (Protein kinase C nu type) (Protein kinase EPK2) (nPKC-nu)	Baker et al., 2013; Wang et al., 2013
O94808	Glutamine--fructose-6-phosphate aminotransferase [isomerizing] 2 *	A.Amaral et al., 2014
O94813	Slit homolog 2 protein (Slit-2) [Cleaved into: Slit homolog 2 protein N-product; Slit homolog 2 protein C-product]	Wang et al., 2013; Intasqui et al., 2017
O94822	E3 ubiquitin-protein ligase listerin (EC 6.3.2.-) (RING finger protein 160) (Zinc finger protein 294)	Wang et al., 2013
O94826	Mitochondrial import receptor subunit TOM70 (Mitochondrial precursor proteins import receptor) (Translocase of outer membrane 70 kDa subunit)	Wang et al., 2013
O94829	Importin-13 (Imp13) (Karyopherin-13) (Kap13) (Ran-binding protein 13) (RanBP13)	Wang et al., 2013
O94830	Phospholipase DDHD2 (EC 3.1.1.-) (DDHD domain-containing protein 2) (KIAA0725p) (SAM, WWE and DDHD domain-containing protein 1)	Wang et al., 2013
O94832	Unconventional myosin-Id	Wang et al., 2013
O94855	Protein transport protein Sec24D (SEC24-related protein D)	Wang et al., 2013
O94855-2	Isoform 2 of Protein transport protein Sec24D	Y. Liu et al., 2014
O94856	Neurofascin	Gu et al., 2011
O94874	E3 UFM1-protein ligase 1 (EC 6.3.2.-) (LZAP-binding protein)	Wang et al., 2013; Y. Liu et al., 2014
O94888	UBX domain-containing protein 7	Wang et al., 2013
O94898	Leucine-rich repeats and immunoglobulin-like domains protein 2 (LIG-2)	Gu et al., 2011
O94903	Proline synthase co-transcribed bacterial homolog protein	Wang et al., 2013; Y. Liu et al., 2014
O94905	Erlin-2 (Endoplasmic reticulum lipid raft-associated protein 2) (Stomatin-prohibitin flotillin-HflC/K domain-containing protein 2) (SPFH domain-containing protein 2)	Baker et al., 2007; Nixon et al., 2010; Amaral et al., 2013; Baker et al., 2013; Wang et al., 2013; Wang et al. 2016; Intasqui et al., 2017
O94905-1	Isoform 1 of Erlin-2	Y. Liu et al., 2014
O94906	Pre-mRNA-processing factor 6 (Androgen receptor N-terminal domain-transactivating protein 1) (ANT-1) (PRP6 homolog) (U5 snRNP-associated 102 kDa protein) (U5-102 kDa protein)	Wang et al., 2013
O94911	ATP-binding cassette sub-family A member 8	Wang et al., 2013
O94915	Protein furry homolog-like (ALL1-fused gene from chromosome 4p12 protein)	Wang et al., 2013
O94919	Endonuclease domain-containing 1 protein (EC 3.1.30.-)	Wang et al., 2013
O94921	Cyclin-dependent kinase 14 (EC 2.7.11.22) (Cell division protein kinase 14) (Serine/threonine-protein kinase PFTAIRE-1) (hPFTAIRE1)	Baker et al., 2007; Wang et al., 2013
O94925	Glutaminase kidney isoform, mitochondrial (GLS) (EC 3.5.1.2) (K-glutaminase) (L glutamine amidohydrolase)	Wang et al., 2013
O94933	SLIT and NTRK-like protein 3	Gu et al., 2011
O94952	F-box only protein 21	Wang et al., 2013
O94956	Solute carrier organic anion transporter family member 2B1 (Organic anion transporter B) (OATP-B) (Organic anion transporter polypeptide-related protein 2) (OATP-RP2) (OATPRP2) (Solute carrier family 21 member 9)	Wang et al., 2013
O94973	AP-2 complex subunit alpha-2 (100 kDa coated vesicle protein C) (Adapter-related protein complex 2 alpha-2 subunit) (Adaptor protein complex AP-2 subunit alpha-2) (Alpha-adaptin C) (Alpha2-adaptin) (Clathrin assembly protein complex 2 alpha-C large chain) (Huntingtin yeast partner J) (Huntingtin-interacting protein 9) (HIP-9) (Huntingtin-interacting protein J) (Plasma membrane adaptor HA2/AP2 ada…	Wang et al., 2013
O94973-2	Isoform 2 of AP-2 complex subunit alpha-2	Y. Liu et al., 2014
O94979	Protein transport protein Sec31A (ABP125) (ABP130) (SEC31-like protein 1) (SEC31- related protein A) (Web1-like protein)	Wang et al., 2013
O94985	Calsyntenin-1 (Alcadein-alpha) (Alc-alpha) (Alzheimer-related cadherin-like protein) (Non-classical cadherin XB31alpha) [Cleaved into: Soluble Alc-alpha (SAlc-alpha); CTF1- alpha (C-terminal fragment 1-alpha)]	Wang et al., 2013
O94986	Centrosomal protein of 152 kDa (Cep152)	Baker et al., 2013
O94993	Transcription factor SOX-30	Wang et al., 2013
O95036	Similar to 60S ribosomal protein L7	Y. Liu et al., 2014
O95070	Protein YIF1A (54TMp) (YIP1-interacting factor homolog A)	Gu et al., 2011; Baker et al., 2013
O95071	E3 ubiquitin-protein ligase UBR5 (EC 6.3.2.-) (E3 ubiquitin-protein ligase, HECT domain containing 1) (Hyperplastic discs protein homolog) (hHYD) (Progestin-induced protein)	Baker et al., 2007
O95081	Arf-GAP domain and FG repeat-containing protein 2 (HIV-1 Rev-binding protein-like protein) (Rev/Rex activation domain-binding protein related) (RAB-R)	Wang et al., 2013
O95139	NADH dehydrogenase [ubiquinone] 1 beta subcomplex subunit 6 (Complex I-B17) (CI B17) (NADH-ubiquinone oxidoreductase B17 subunit)	Wang et al., 2013; Wang et al. 2016
O95154	Aflatoxin B1 aldehyde reductase member 3 (EC 1.-.-.-) (AFB1 aldehyde reductase 2) (AFB1-AR 2)	Wang et al., 2013
O95155	Ubiquitin conjugation factor E4 B (Homozygously deleted in neuroblastoma 1) (Ubiquitin fusion degradation protein 2)	Wang et al., 2013
O95159	Zinc finger protein-like 1 (Zinc finger protein MCG4)	Wang et al., 2013
O95163	Elongator complex protein 1 (ELP1) (IkappaB kinase complex-associated protein) (IKK complex-associated protein) (p150)	Wang et al., 2013
O95164	Ubiquitin-like protein 3 (Membrane-anchored ubiquitin-fold protein) (HsMUB) (MUB) (Protein HCG-1)	Wang et al., 2013
O95166	Gamma-aminobutyric acid receptor-associated protein (GABA(A) receptor-associated protein) (MM46)	Wang et al., 2013; A.Amaral et al., 2014
O95168	NADH dehydrogenase [ubiquinone] 1 beta subcomplex subunit 4 (Complex I-B15) (CI B15) (NADH-ubiquinone oxidoreductase B15 subunit)	Amaral et al., 2013; Baker et al., 2013; Wang et al., 2013; A.Amaral et al., 2014; Y. Liu et al., 2014
O95169	NADH dehydrogenase [ubiquinone] 1 beta subcomplex subunit 8, mitochondrial (Complex I-ASHI) (CI-ASHI) (NADH-ubiquinone oxidoreductase ASHI subunit)	Amaral et al., 2013; Baker et al., 2013; Wang et al., 2013; A.Amaral et al., 2014; Y. Liu et al., 2014
O95171	Sciellin	Amaral et al., 2013; Baker et al., 2013
O95182	NADH dehydrogenase [ubiquinone] 1 alpha subcomplex subunit 7 (Complex I-B14.5a) (CI-B14.5a) (NADH-ubiquinone oxidoreductase subunit B14.5a)	Baker et al., 2013; Wang et al., 2013; A.Amaral et al., 2014
O95185	Netrin receptor UNC5C (Protein unc-5 homolog 3) (Protein unc-5 homolog C)	Baker et al., 2013
O95197	Reticulon-3 (Neuroendocrine-specific protein-like 2) (NSP-like protein 2) (Neuroendocrine-specific protein-like II) (NSP-like protein II) (NSPLII)	Gu et al., 2011; Wang et al., 2013; Wang et al. 2016
O95198	Kelch-like protein 2 (Actin-binding protein Mayven)	Baker et al., 2007
O95202	LETM1 and EF-hand domain-containing protein 1, mitochondrial (Leucine zipper-EF hand-containing transmembrane protein 1)	Amaral et al., 2013; Baker et al., 2013; Wang et al., 2013; A.Amaral et al., 2014; Wang et al. 2016; Intasqui et al., 2017
O95202-1	Isoform 1 of LETM1 and EF-hand domain-containing protein 1, mitochondrial	Y. Liu et al., 2014
O95210	Starch-binding domain-containing protein 1 (Genethonin-1)	Gu et al., 2011; Wang et al., 2013
O95214		Vanderbrouk et al., 2016
O95219	Sorting nexin-4	Baker et al., 2013; Wang et al., 2013
O95238	SAM pointed domain-containing Ets transcription factor (Prostate epithelium-specific Ets transcription factor) (Prostate-specific Ets) (Prostate-derived Ets factor)	Wang et al., 2013
O95239	Chromosome-associated kinesin KIF4A (Chromokinesin-A)	Baker et al., 2013
O95248	Myotubularin-related protein 5 (SET-binding factor 1) (Sbf1)	Baker et al., 2013; Wang et al., 2013
O95249	Golgi SNAP receptor complex member 1 (28 kDa Golgi SNARE protein) (28 kDa cis Golgi SNARE p28) (GOS-28)	Wang et al., 2013
O95255	Multidrug resistance-associated protein 6 (ATP-binding cassette sub-family C member 6) (Anthracycline resistance-associated protein) (Multi-specific organic anion transporter E) (MOAT-E)	Baker et al., 2013
O95258	Brain mitochondrial carrier protein 1 (BMCP-1) (Mitochondrial uncoupling protein 5) (UCP 5) (Solute carrier family 25 member 14)	Wang et al., 2013; Wang et al. 2016
O95263	High affinity cAMP-specific and IBMX-insensitive 3',5'-cyclic phosphodiesterase 8B (HsPDE8B) (EC 3.1.4.17) (Cell proliferation-inducing gene 22 protein)	Wang et al., 2013
O95267	RAS guanyl-releasing protein 1 (Calcium and DAG-regulated guanine nucleotide exchange factor II) (CalDAG-GEFII) (Ras guanyl-releasing protein)	Baker et al., 2013
O95271	Tankyrase-1 (TANK1) (EC 2.4.2.30) (ADP-ribosyltransferase diphtheria toxin-like 5) (ARTD5) (Poly [ADP-ribose] polymerase 5A) (TNKS-1) (TRF1-interacting ankyrin-related ADP-ribose polymerase) (Tankyrase I)	Baker et al., 2007; Lefièvre et al, 2007; Wang et al., 2013
O95279	Potassium channel subfamily K member 5 (Acid-sensitive potassium channel protein TASK-2) (TWIK-related acid-sensitive K(+) channel 2)	Gu et al., 2011
O95292	Vesicle-associated membrane protein-associated protein B/C (VAMP-B/VAMP-C) (VAMP-associated protein B/C) (VAP-B/VAP-C)	Gu et al., 2011; Wang et al., 2013; A.Amaral et al., 2014; Wang et al. 2016
O95292-1	Isoform 1 of Vesicle-associated membrane protein-associated protein B/C	Y. Liu et al., 2014
O95294	RasGAP-activating-like protein 1	Wang et al., 2013
O95298	NADH dehydrogenase [ubiquinone] 1 subunit C2 (Complex I-B14.5b) (CI-B14.5b) (Human lung cancer oncogene 1 protein) (HLC-1) (NADH-ubiquinone oxidoreductase subunit B14.5b)	Amaral et al., 2013; A.Amaral et al., 2014
O95299	NADH dehydrogenase [ubiquinone] 1 alpha subcomplex subunit 10, mitochondrial (Complex I-42kD) (CI-42kD) (NADH-ubiquinone oxidoreductase 42 kDa subunit)	Amaral et al., 2013; Wang et al., 2013; A.Amaral et al., 2014
O95336	6-phosphogluconolactonase (6PGL) (EC 3.1.1.31)	Baker et al., 2007; Amaral et al., 2013; Wang et al., 2013; A.Amaral et al., 2014; Y. Liu et al., 2014; Wang et al. 2016
O95342	Bile salt export pump (ATP-binding cassette sub-family B member 11)	Gu et al., 2011
O95352	Ubiquitin-like modifier-activating enzyme ATG7 (ATG12-activating enzyme E1 ATG7) (Autophagy-related protein 7) (APG7-like) (hAGP7) (Ubiquitin-activating enzyme E1- like protein)	Wang et al., 2013
O95352-1	Isoform 1 of Autophagy-related protein 7	Y. Liu et al., 2014
O95359	Transforming acidic coiled-coil-containing protein 2 (Anti-Zuai-1) (AZU-1)	Baker et al., 2007
O95363	Phenylalanine--tRNA ligase, mitochondrial (EC 6.1.1.20) (Phenylalanyl-tRNA synthetase) (PheRS)	Wang et al., 2013
O95372	Acyl-protein thioesterase 2 (APT-2) (EC 3.1.2.-) (Lysophospholipase II) (LPL-II) (LysoPLA II)	Wang et al., 2013; A.Amaral et al., 2014
O95373	Importin-7 (Imp7) (Ran-binding protein 7) (RanBP7)	Gu et al., 2011; Amaral et al., 2013; Wang et al., 2013; Y. Liu et al., 2014; Wang et al. 2016
O95376	E3 ubiquitin-protein ligase ARIH2 (ARI-2) (Protein ariadne-2 homolog) (EC 6.3.2.-) (Triad1 protein)	Wang et al., 2013; Wang et al. 2016
O95379	Tumor necrosis factor alpha-induced protein 8 (TNF alpha-induced protein 8) (Head and neck tumor and metastasis-related protein) (MDC-3.13) (NF-kappa-B-inducible DED-containing protein) (NDED) (SCC-S2) (TNF-induced protein GG2-1)	Wang et al., 2013
O95379-3	Tumor necrosis factor alpha-induced protein 8 (TNF alpha-induced protein 8) (Head and neck tumor and metastasis-related protein) (MDC-3.13) (NF-kappa-B-inducible DED-containing protein) (NDED) (SCC-S2) (TNF-induced protein GG2-1)	Wang et al. 2016
O95394	Phosphoacetylglucosamine mutase (PAGM) (EC 5.4.2.3) (Acetylglucosamine phosphomutase) (N-acetylglucosamine-phosphate mutase) (Phosphoglucomutase-3) (PGM 3)	Baker et al., 2007; Amaral et al., 2013; Wang et al., 2013; Wang et al. 2016
O95396	Adenylyltransferase and sulfurtransferase MOCS3 (Molybdenum cofactor synthesis protein 3) (Molybdopterin synthase sulfurylase) (MPT synthase sulfurylase) [Includes: Molybdopterin-synthase adenylyltransferase (EC 2.7.7.80) (Adenylyltransferase MOCS3) (Sulfur carrier protein MOCS2A adenylyltransferase); Molybdopterin synthase sulfurtransferase (EC 2.8.1.11) (Sulfur carrier protein MOCS2A sulfurtran…	Wang et al., 2013
O95415	Brain protein I3	Y. Liu et al., 2014
O95427	GPI ethanolamine phosphate transferase 1 (EC 2.-.-.-) (MCD4 homolog) (Phosphatidylinositol-glycan biosynthesis class N protein) (PIG-N)	Wang et al., 2013
O95433	Activator of 90 kDa heat shock protein ATPase homolog 1 (AHA1) (p38)	Baker et al., 2007; Wang et al., 2013; Y. Liu et al., 2014
O95436	Sodium-dependent phosphate transport protein 2B (Sodium-phosphate transport protein 2B) (Na(+)-dependent phosphate cotransporter 2B) (NaPi3b) (Sodium/phosphate cotransporter 2B) (Na(+)/Pi cotransporter 2B) (NaPi-2b) (Solute carrier family 34 member 2)	Baker et al., 2013
O95447	Lebercilin-like protein (Leber congenital amaurosis 5-like protein)	Baker et al., 2013
O95450	A disintegrin and metalloproteinase with thrombospondin motifs 2 (ADAM-TS 2) (ADAM-TS2) (ADAMTS-2) (EC 3.4.24.14) (Procollagen I N-proteinase) (PC I-NP) (Procollagen I/II amino propeptide-processing enzyme) (Procollagen N endopeptidase) (pNPI)	Gu et al., 2011
O95456	Proteasome assembly chaperone 1 (PAC-1) (Chromosome 21 leucine-rich protein) (C21-LRP) (Down syndrome critical region protein 2)	de Mateo et al., 2011; Baker et al., 2013; Wang et al., 2013; Wang et al. 2016
O95456-1	Isoform 1 of Proteasome assembly chaperone 1	Y. Liu et al., 2014
O95466	Formin-like protein 1 (CLL-associated antigen KW-13) (Leukocyte formin)	Wang et al., 2013
O95470	Sphingosine-1-phosphate lyase 1 (S1PL) (SP-lyase 1) (SPL 1) (hSPL) (EC 4.1.2.27) (Sphingosine-1-phosphate aldolase)	Wang et al., 2013
O95473	Synaptogyrin-4	Baker et al., 2013; Wang et al., 2013; A.Amaral et al., 2014; Y. Liu et al., 2014; Wang et al. 2016; Vanderbrouk et al., 2016
O95476	CTD nuclear envelope phosphatase 1 (EC 3.1.3.16) (Serine/threonine-protein phosphatase dullard)	Baker et al., 2013; Wang et al., 2013
O95477	ATP-binding cassette sub-family A member 1 (ATP-binding cassette transporter 1) (ABC-1) (ATP-binding cassette 1) (Cholesterol efflux regulatory protein)	Gu et al., 2011
O95478	Ribosome biogenesis protein NSA2 homolog (Hairy cell leukemia protein 1) (TGF-beta inducible nuclear protein 1)	Baker et al., 2013
O95479	GDH/6PGL endoplasmic bifunctional protein [Includes: Glucose 1-dehydrogenase (EC 1.1.1.47) (Hexose-6-phosphate dehydrogenase); 6-phosphogluconolactonase (6PGL) (EC 3.1.1.31)]	Wang et al., 2013
O95486	Protein transport protein Sec24A (SEC24-related protein A)	Wang et al., 2013
O95487	Protein transport protein Sec24B (SEC24-related protein B)	Wang et al., 2013
O95490	Latrophilin-2 (Calcium-independent alpha-latrotoxin receptor 2) (CIRL-2) (Latrophilin homolog 1) (Lectomedin-1)	Gu et al., 2011
O95563	Mitochondrial pyruvate carrier 2 (Brain protein 44)	de Mateo et al., 2011; Amaral et al., 2013; Wang et al., 2013; A.Amaral et al., 2014; Y. Liu et al., 2014; Wang et al. 2016
O95571	Protein ETHE1, mitochondrial (EC 3.-.-.-) (Ethylmalonic encephalopathy protein 1) (Hepatoma subtracted clone one protein)	Wang et al., 2013
O95573	Long-chain-fatty-acid--CoA ligase 3 (EC 6.2.1.3) (Long-chain acyl-CoA synthetase 3) (LACS 3)	Baker et al., 2013; Wang et al., 2013; Y. Liu et al., 2014; Wang et al. 2016
O95613	Pericentrin (Kendrin) (Pericentrin-B)	Baker et al., 2013
O95619	YEATS domain-containing protein 4 (Glioma-amplified sequence 41) (Gas41) (NuMA binding protein 1) (NuBI-1) (NuBI1)	Baker et al., 2013
O95631	Netrin-1 (Epididymis tissue protein Li 131P)	Wang et al., 2013
O95671	N-acetylserotonin O-methyltransferase-like protein (ASMTL)	Baker et al., 2013; Wang et al., 2013
O95674	Phosphatidate cytidylyltransferase 2 (EC 2.7.7.41) (CDP-DAG synthase 2) (CDP-DG synthase 2) (CDP-diacylglycerol synthase 2) (CDS 2) (CDP-diglyceride pyrophosphorylase 2) (CDP-diglyceride synthase 2) (CTP:phosphatidate cytidylyltransferase 2)	Wang et al., 2013
O95678	Keratin, type II cytoskeletal 75 (Cytokeratin-75) (CK-75) (Keratin-6 hair follicle) (hK6hf) (Keratin-75) (K75) (Type II keratin-K6hf) (Type-II keratin Kb18)	Baker et al., 2013
O95685	Protein phosphatase 1 regulatory subunit 3D (Protein phosphatase 1 regulatory subunit 6) (PP1 subunit R6) (Protein phosphatase 1-binding subunit R6)	Wang et al., 2013
O95716	Ras-related protein Rab-3D	Wang et al., 2013; Y. Liu et al., 2014
O95721	Synaptosomal-associated protein 29 (SNAP-29) (Soluble 29 kDa NSF attachment protein) (Vesicle-membrane fusion protein SNAP-29)	Wang et al., 2013
O95741	Copine-6 (Copine VI) (Neuronal-copine) (N-copine)	Wang et al., 2013
O95747	Serine/threonine-protein kinase OSR1 (EC 2.7.11.1) (Oxidative stress-responsive 1 protein)	Wang et al., 2013; Y. Liu et al., 2014
O95749	Geranylgeranyl pyrophosphate synthase (GGPP synthase) (GGPPSase) (EC 2.5.1.-) ((2E,6E)-farnesyl diphosphate synthase) (Dimethylallyltranstransferase) (EC 2.5.1.1) (Farnesyl diphosphate synthase) (Farnesyltranstransferase) (EC 2.5.1.29) (Geranylgeranyl diphosphate synthase) (Geranyltranstransferase) (EC 2.5.1.10)	Baker et al., 2007; Wang et al., 2013; Wang et al. 2016
O95757	Heat shock 70 kDa protein 4L (Heat shock 70-related protein APG-1) (Osmotic stress protein 94)	Baker et al., 2007; Wang et al., 2013; A.Amaral et al., 2014; Bogle et al., 2016; Intasqui et al., 2017
O95758	Polypyrimidine tract-binding protein 3 (Regulator of differentiation 1) (Rod1)	Wang et al., 2013
O95758-4	Polypyrimidine tract-binding protein 3 (Regulator of differentiation 1) (Rod1)	Wang et al. 2016
O95759	TBC1 domain family member 8 (AD 3) (Vascular Rab-GAP/TBC-containing protein)	Wang et al., 2013
O95766	Conserved hypothetical protein	Y. Liu et al., 2014
O95777	N-alpha-acetyltransferase 38, NatC auxiliary subunit (U6 snRNA-associated Sm-like protein LSm8)	Wang et al., 2013; A.Amaral et al., 2014; Wang et al. 2016
O95782	AP-2 complex subunit alpha-1 (100 kDa coated vesicle protein A) (Adapter-related protein complex 2 alpha-1 subunit) (Adaptor protein complex AP-2 subunit alpha-1) (Alpha-adaptin A) (Alpha1-adaptin) (Clathrin assembly protein complex 2 alpha-A large chain) (Plasma membrane adaptor HA2/AP2 adaptin alpha A subunit)	Baker et al., 2013; Wang et al., 2013; A.Amaral et al., 2014; Wang et al. 2016
O95782-1	Isoform A of AP-2 complex subunit alpha-1	Y. Liu et al., 2014
O95785	Protein Wiz (Widely-interspaced zinc finger-containing protein) (Zinc finger protein 803)	Baker et al., 2007
O95786	Probable ATP-dependent RNA helicase DDX58 (EC 3.6.4.13) (DEAD box protein 58) (RIG-I-like receptor 1) (RLR-1) (Retinoic acid-inducible gene 1 protein) (RIG-1) (Retinoic acid-inducible gene I protein) (RIG-I)	Wang et al., 2013
O95789	Zinc finger MYM-type protein 6 (Zinc finger protein 258)	Baker et al., 2007
O95793	Double-stranded RNA-binding protein Staufen homolog 1	Wang et al., 2013
O95816	BAG family molecular chaperone regulator 2 (BAG-2) (Bcl-2-associated athanogene 2)	Amaral et al., 2013; Wang et al., 2013; A.Amaral et al., 2014; Y. Liu et al., 2014
O95819	Mitogen-activated protein kinase kinase kinase kinase 4 (EC 2.7.11.1) (HPK/GCK-like kinase HGK) (MAPK/ERK kinase kinase kinase 4) (MEK kinase kinase 4) (MEKKK 4) (Nck interacting kinase)	Wang et al., 2013
O95822	Malonyl-CoA decarboxylase, mitochondrial (MCD) (EC 4.1.1.9)	Wang et al., 2013; Wang et al. 2016
O95825	Quinone oxidoreductase-like protein 1 (EC 1.-.-.-) (Protein 4P11) (Quinone oxidoreductase homolog 1) (QOH-1) (Zeta-crystallin homolog)	Wang et al., 2013; Wang et al. 2016
O95831	Apoptosis-inducing factor 1, mitochondrial (EC 1.-.-.-) (Programmed cell death protein 8)	Baker et al., 2007; Amaral et al., 2013; Baker et al., 2013; Wang et al., 2013; A.Amaral et al., 2014; Wang et al. 2016; Bogle et al., 2016; Intasqui et al., 2017
O95831-1	Isoform 1 of Apoptosis-inducing factor 1, mitochondrial	Y. Liu et al., 2014
O95834	Echinoderm microtubule-associated protein-like 2 (EMAP-2) (HuEMAP-2)	Wang et al., 2013; Y. Liu et al., 2014
O95835	Serine/threonine-protein kinase LATS1 (EC 2.7.11.1) (Large tumor suppressor homolog 1) (WARTS protein kinase) (h-warts)	Wang et al., 2013
O95861	3'(2'),5'-bisphosphate nucleotidase 1 (EC 3.1.3.7) (Bisphosphate 3'-nucleotidase 1) (PAP-inositol 1,4-phosphatase) (PIP)	Baker et al., 2007; 2013; Lefièvre et al, 2007; Amaral et al., 2013; Wang et al., 2013; A.Amaral et al., 2014; Wang et al. 2016; Bogle et al., 2016
O95861-2	Isoform 2 of 3'(2'),5'-bisphosphate nucleotidase 1	Y. Liu et al., 2014
O95864	Fatty acid desaturase 2 (EC 1.14.19.-) (Delta(6) fatty acid desaturase) (D6D) (Delta(6) desaturase) (Delta-6 desaturase)	Gu et al., 2011; Wang et al., 2013
O95864-1	Isoform 1 of Fatty acid desaturase 2	Y. Liu et al., 2014
O95865	N(G),N(G)-dimethylarginine dimethylaminohydrolase 2 (DDAH-2) (Dimethylarginine dimethylaminohydrolase 2) (EC 3.5.3.18) (DDAHII) (Dimethylargininase-2) (Protein G6a) (S-phase protein)	Baker et al., 2007; Wang et al., 2013; A.Amaral et al., 2014; Y. Liu et al., 2014
O95870	Abhydrolase domain-containing protein 16A (EC 3.-.-.-) (HLA-B-associated transcript 5) (Protein G5)	Baker et al., 2013; Wang et al., 2013
O95876	WD repeat-containing and planar cell polarity effector protein fritz homolog (hFRTZ) (Bardet-Biedl syndrome 15 protein) (WD repeat-containing and planar cell polarity effector protein)	Baker et al., 2007
O95881	Thioredoxin domain-containing protein 12 (EC 1.8.4.2) (Endoplasmic reticulum resident protein 18) (ER protein 18) (ERp18) (Endoplasmic reticulum resident protein 19) (ER protein 19) (ERp19) (Thioredoxin-like protein p19) (hTLP19)	Wang et al., 2013
O95897	Noelin-2 (Olfactomedin-2)	Wang et al., 2013
O95968	Secretoglobin family 1D member 1 (Lipophilin-A)	Gu et al., 2011
O95969	Secretoglobin family 1D member 2 (Lipophilin-B)	Baker et al., 2013
O95976	Immunoglobulin superfamily member 6 (IgSF6) (Protein DORA)	Gu et al., 2011
O95989	Diphosphoinositol polyphosphate phosphohydrolase 1 (DIPP-1) (EC 3.6.1.52) (Diadenosine 5',5'''-P1,P6-hexaphosphate hydrolase 1) (EC 3.6.1.-) (Nucleoside diphosphate-linked moiety X motif 3) (Nudix motif 3)	Wang et al., 2013; A.Amaral et al., 2014; Wang et al. 2016
O95994	Anterior gradient protein 2 homolog (AG-2) (hAG-2) (HPC8) (Secreted cement gland protein XAG-2 homolog)	Amaral et al., 2013; Wang et al., 2013
O95995	Growth arrest-specific protein 8 (GAS-8) (Growth arrest-specific protein 11) (GAS-11)	Baker et al., 2013; Wang et al., 2013; A.Amaral et al., 2014; Wang et al. 2016
O96000	NADH dehydrogenase [ubiquinone] 1 beta subcomplex subunit 10 (Complex I-PDSW) (CI-PDSW) (NADH-ubiquinone oxidoreductase PDSW subunit)	Amaral et al., 2013; Baker et al., 2013; Wang et al., 2013; A.Amaral et al., 2014; Y. Liu et al., 2014; Intasqui et al., 2017
O96005	Cleft lip and palate transmembrane protein 1	Baker et al., 2007; Wang et al., 2013; Wang et al. 2016
O96008	Mitochondrial import receptor subunit TOM40 homolog (Protein Haymaker) (Translocase of outer membrane 40 kDa subunit homolog) (p38.5)	Gu et al., 2011; Amaral et al., 2013; Baker et al., 2013; Wang et al., 2013; A.Amaral et al., 2014
O96008-1	Isoform 1 of Mitochondrial import receptor subunit TOM40 homolog	Y. Liu et al., 2014
O96011	Peroxisomal membrane protein 11B (Peroxin-11B) (Peroxisomal biogenesis factor 11B) (Protein PEX11 homolog beta) (PEX11-beta)	Amaral et al., 2013; Wang et al., 2013; A.Amaral et al., 2014; Y. Liu et al., 2014; Wang et al. 2016
O96015	Dynein light chain 4, axonemal	Amaral et al., 2013
O96019	Actin-like protein 6A (53 kDa BRG1-associated factor A) (Actin-related protein Baf53a) (ArpNbeta) (BRG1-associated factor 53A) (BAF53A) (INO80 complex subunit K)	Wang et al., 2013
P00167	Cytochrome b5 (Microsomal cytochrome b5 type A) (MCB5)	Wang et al., 2013
P00167-1	Isoform 1 of Cytochrome b5	Y. Liu et al., 2014
P00338	L-lactate dehydrogenase A chain (LDH-A) (EC 1.1.1.27) (Cell proliferation-inducing gene 19 protein) (LDH muscle subunit) (LDH-M) (Renal carcinoma antigen NY-REN-59)	Baker et al., 2007; Kim et al., 2007; Lefièvre et al, 2007; de Mateo et al., 2011; Amaral et al., 2013; Baker et al., 2013; Wang et al., 2013; Sharma et al., 2013; A.Amaral et al., 2014; Wang et al. 2016
P00338-3	L-lactate dehydrogenase A chain (LDH-A) (EC 1.1.1.27) (Cell proliferation-inducing gene 19 protein) (LDH muscle subunit) (LDH-M) (Renal carcinoma antigen NY-REN-59)	Wang et al. 2016
P00352	Retinal dehydrogenase 1 (RALDH 1) (RalDH1) (EC 1.2.1.36) (ALDH-E1) (ALHDII) (Aldehyde dehydrogenase family 1 member A1) (Aldehyde dehydrogenase, cytosolic)	Wang et al., 2013; Y. Liu et al., 2014; Wang et al. 2016
P00367	Glutamate dehydrogenase 1, mitochondrial (GDH 1) (EC 1.4.1.3)	Wang et al., 2013; Y. Liu et al., 2014; Wang et al. 2016
P00387	NADH-cytochrome b5 reductase 3 (B5R) (Cytochrome b5 reductase) (EC 1.6.2.2) (Diaphorase-1) [Cleaved into: NADH-cytochrome b5 reductase 3 membrane-bound form; NADH-cytochrome b5 reductase 3 soluble form]	Martinez-Heredia et al., 2006; Baker et al., 2007; 2013; de Mateo et al., 2007; Amaral et al., 2013; Wang et al., 2013; A.Amaral et al., 2014; Wang et al. 2016; Bogle et al., 2016
P00387-1	cDNA FLJ56301, highly similar to NADH-cytochrome b5 reductase	Y. Liu et al., 2014
P00390	Glutathione reductase, mitochondrial (GR) (GRase) (EC 1.8.1.7)	Wang et al., 2013; Wang et al. 2016; Intasqui et al., 2017
P00390-1	Isoform Mitochondrial of Glutathione reductase, mitochondrial	Y. Liu et al., 2014
P00395	Cytochrome c oxidase subunit 1 (EC 1.9.3.1) (Cytochrome c oxidase polypeptide I)	Wang et al., 2013; Wang et al. 2016
P00403	Cytochrome c oxidase subunit 2 (Cytochrome c oxidase polypeptide II)	Amaral et al., 2013; Baker et al., 2013; Wang et al., 2013; A.Amaral et al., 2014; Y. Liu et al., 2014; Bogle et al., 2016
P00441	Superoxide dismutase [Cu-Zn] (EC 1.15.1.1) (Superoxide dismutase 1) (hSod1)	Baker et al., 2007; de Mateo et al., 2011; Wang et al., 2013; A.Amaral et al., 2014; Y. Liu et al., 2014; Wang et al. 2016; Bogle et al., 2016
P00450	Ceruloplasmin (EC 1.16.3.1) (Ferroxidase)	Wang et al., 2013
P00488	Coagulation factor XIII A chain (Coagulation factor XIIIa) (EC 2.3.2.13) (Protein glutamine gamma-glutamyltransferase A chain) (Transglutaminase A chain)	Gu et al., 2011
P00491	Purine nucleoside phosphorylase (PNP) (EC 2.4.2.1) (Inosine phosphorylase) (Inosine guanosine phosphorylase)	Wang et al., 2013; Wang et al. 2016; Intasqui et al., 2017
P00492	Hypoxanthine-guanine phosphoribosyltransferase (HGPRT) (HGPRTase) (EC 2.4.2.8)	Baker et al., 2007; Amaral et al., 2013; Wang et al., 2013; A.Amaral et al., 2014; McReynolds et al., 2014; Y. Liu et al., 2014; Bogle et al., 2016; Intasqui et al., 2017
P00505	Aspartate aminotransferase, mitochondrial (mAspAT) (EC 2.6.1.1) (EC 2.6.1.7) (Fatty acid-binding protein) (FABP-1) (Glutamate oxaloacetate transaminase 2) (Kynurenine aminotransferase 4) (Kynurenine aminotransferase IV) (Kynurenine--oxoglutarate transaminase 4) (Kynurenine--oxoglutarate transaminase IV) (Plasma membrane associated fatty acid-binding protein) (FABPpm) (Transaminase A)	Baker et al., 2007; Lefièvre et al, 2007; Amaral et al., 2013; Baker et al., 2013; Wang et al., 2013; A.Amaral et al., 2014; Y. Liu et al., 2014; Wang et al. 2016; Intasqui et al., 2017
P00519	Tyrosine-protein kinase ABL1 (EC 2.7.10.2) (Abelson murine leukemia viral oncogene homolog 1) (Abelson tyrosine-protein kinase 1) (Proto-oncogene c-Abl) (p150)	Wang et al. 2016
P00533	Epidermal growth factor receptor (EC 2.7.10.1) (Proto-oncogene c-ErbB-1) (Receptor tyrosine-protein kinase erbB-1)	Gu et al., 2011
P00558	Phosphoglycerate kinase 1 (EC 2.7.2.3) (Cell migration-inducing gene 10 protein) (Primer recognition protein 2) (PRP 2)	Baker et al., 2007; Lefièvre et al, 2007; Amaral et al., 2013; Wang et al., 2013; A.Amaral et al., 2014; Y. Liu et al., 2014; Wang et al. 2016; Bogle et al., 2016; Intasqui et al., 2017
P00568	Adenylate kinase isoenzyme 1 (AK 1) (EC 2.7.4.3) (ATP-AMP transphosphorylase 1) (ATP:AMP phosphotransferase) (Adenylate monophosphate kinase) (Myokinase)	Baker et al., 2007; 2013; Lefièvre et al, 2007; Nixon et al., 2010; Amaral et al., 2013; A.Amaral et al., 2014; Intasqui et al., 2017
P00734	Prothrombin (EC 3.4.21.5) (Coagulation factor II) [Cleaved into: Activation peptide fragment 1; Activation peptide fragment 2; Thrombin light chain; Thrombin heavy chain]	Gu et al., 2011
P00736	Complement C1r subcomponent (EC 3.4.21.41) (Complement component 1 subcomponent r) [Cleaved into: Complement C1r subcomponent heavy chain; Complement C1r subcomponent light chain]	Gu et al., 2011
P00747	Plasminogen (EC 3.4.21.7) [Cleaved into: Plasmin heavy chain A; Activation peptide; Angiostatin; Plasmin heavy chain A, short form; Plasmin light chain B]	Lefièvre et al, 2007; Wang et al., 2013
P00846	ATP synthase subunit a (F-ATPase protein 6)	Wang et al., 2013; Y. Liu et al., 2014
P00915	Carbonic anhydrase 1 (EC 4.2.1.1) (Carbonate dehydratase I) (Carbonic anhydrase B) (CAB) (Carbonic anhydrase I) (CA-I)	Wang et al., 2013
P00918	Carbonic anhydrase 2 (EC 4.2.1.1) (Carbonate dehydratase II) (Carbonic anhydrase C) (CAC) (Carbonic anhydrase II) (CA-II)	Baker et al., 2007; 2013; Lefièvre et al, 2007; Zhao et al., 2007; Wang et al., 2013; Y. Liu et al., 2014; Wang et al. 2016; Bogle et al., 2016
P00966	Argininosuccinate synthase (EC 6.3.4.5) (Citrulline--aspartate ligase)	Wang et al., 2013; Y. Liu et al., 2014
P01008	Antithrombin-III (ATIII) (Serpin C1)	Gu et al., 2011; Bogle et al., 2016
P01009	Alpha-1-antitrypsin (Alpha-1 protease inhibitor) (Alpha-1-antiproteinase) (Serpin A1) [Cleaved into: Short peptide from AAT (SPAAT)]	Baker et al., 2007; Gu et al., 2011; Wang et al., 2013
P01009-1	Isoform 1 of Alpha-1-antitrypsin	Y. Liu et al., 2014
P01011-2	cDNA FLJ35730 fis, clone TESTI2003131, highly similar to ALPHA-1-ANTICHYMOTRYPSIN	Y. Liu et al., 2014
P01019	Angiotensinogen (Serpin A8) [Cleaved into: Angiotensin-1 (Angiotensin 1-10) (Angiotensin I) (Ang I); Angiotensin-2 (Angiotensin 1-8) (Angiotensin II) (Ang II); Angiotensin-3 (Angiotensin 2-8) (Angiotensin III) (Ang III) (Des-Asp[1]-angiotensin II); Angiotensin-4 (Angiotensin 3-8) (Angiotensin IV) (Ang IV); Angiotensin 1-9; Angiotensin 1-7; Angiotensin 1-5; Angiotensin 1-4]	Wang et al., 2013
P01024	Complement C3 (C3 and PZP-like alpha-2-macroglobulin domain-containing protein 1) [Cleaved into: Complement C3 beta chain; Complement C3 alpha chain; C3a anaphylatoxin; Acylation stimulating protein (ASP) (C3adesArg); Complement C3b alpha' chain; Complement C3c alpha' chain fragment 1; Complement C3dg fragment; Complement C3g fragment; Complement C3d fragment; Complement C3f fragment; Complement …	Baker et al., 2007; Gu et al., 2011
P01033	Metalloproteinase inhibitor 1 (Erythroid-potentiating activity) (EPA) (Fibroblast collagenase inhibitor) (Collagenase inhibitor) (Tissue inhibitor of metalloproteinases 1) (TIMP-1)	Wang et al., 2013; Y. Liu et al., 2014
P01034	Cystatin-C (Cystatin-3) (Gamma-trace) (Neuroendocrine basic polypeptide) (Post gamma-globulin)	Amaral et al., 2013; Wang et al., 2013; A.Amaral et al., 2014; Y. Liu et al., 2014
P01036	Cystatin-S	Y. Liu et al., 2014
P01040	Cystatin-A (Cystatin-AS) (Stefin-A)	Wang et al., 2013
P01116	GTPase KRas (K-Ras 2) (Ki-Ras) (c-K-ras) (c-Ki-ras) [Cleaved into: GTPase KRas, N terminally processed]	Baker et al., 2007
P01133	Pro-epidermal growth factor (EGF) [Cleaved into: Epidermal growth factor (Urogastrone)]	Gu et al., 2011; Wang et al., 2013
P01138	Beta-nerve growth factor (Beta-NGF)	Gu et al., 2011
P01189	Pro-opiomelanocortin (POMC) (Corticotropin-lipotropin) [Cleaved into: NPP; Melanotropin gamma (Gamma-MSH); Potential peptide; Corticotropin (Adrenocorticotropic hormone) (ACTH); Melanotropin alpha (Alpha-MSH); Corticotropin-like intermediary peptide (CLIP); Lipotropin beta (Beta-LPH); Lipotropin gamma (Gamma-LPH); Melanotropin beta (Beta-MSH); Beta-endorphin; Met enkephalin]	Gu et al., 2011
P01210	Proenkephalin-A [Cleaved into: Synenkephalin; Met-enkephalin (Opioid growth factor) (OGF); PENK(114-133); PENK(143-183); Met-enkephalin-Arg-Gly-Leu; Leu-enkephalin; PENK(237-258); Met-enkephalin-Arg-Phe]	Wang et al., 2013
P01236	Prolactin (PRL)	Wang et al., 2013
P01241	Somatotropin (Growth hormone) (GH) (GH-N) (Growth hormone 1) (Pituitary growth hormone)	Gu et al., 2011
P01266	Thyroglobulin (Tg)	Gu et al., 2011
P01282	VIP peptides [Cleaved into: Intestinal peptide PHV-42 (Peptide histidine valine 42); Intestinal peptide PHM-27 (Peptide histidine methioninamide 27); Vasoactive intestinal peptide (VIP) (Vasoactive intestinal polypeptide)]	Gu et al., 2011
P01303	Pro-neuropeptide Y [Cleaved into: Neuropeptide Y (Neuropeptide tyrosine) (NPY); C flanking peptide of NPY (CPON)]	Gu et al., 2011
P01375	Tumor necrosis factor (Cachectin) (TNF-alpha) (Tumor necrosis factor ligand superfamily member 2) (TNF-a) [Cleaved into: Tumor necrosis factor, membrane form (N-terminal fragment) (NTF); Intracellular domain 1 (ICD1); Intracellular domain 2 (ICD2); C-domain 1; C-domain 2; Tumor necrosis factor, soluble form]	Gu et al., 2011
P01563	Interferon alpha-2 (IFN-alpha-2) (Interferon alpha-A) (LeIF A)	Gu et al., 2011
P01574	Interferon beta (IFN-beta) (Fibroblast interferon)	Gu et al., 2011
P01591	Immunoglobulin J chain	Gu et al., 2011
P01833	Polymeric immunoglobulin receptor (PIgR) (Poly-Ig receptor) (Hepatocellular carcinoma-associated protein TB6) [Cleaved into: Secretory component]	Gu et al., 2011; Wang et al. 2016
P01834	Ig kappa chain C region	Wang et al., 2013
P01857	Ig gamma-1 chain C region	Wang et al., 2013
P01861	Putative uncharacterized protein DKFZp686M24218	Y. Liu et al., 2014
P01876	Ig alpha-1 chain C region	Amaral et al., 2013; Vigodner et al., 2013; Wang et al., 2013
P01906	HLA class II histocompatibility antigen, DQ alpha 2 chain (DX alpha chain) (HLA class II histocompatibility antigen, DQ(6) alpha chain) (HLA-DQA1) (MHC class II DQA2)	Wang et al., 2013
P02008	Hemoglobin subunit zeta (HBAZ) (Hemoglobin zeta chain) (Zeta-globin)	Baker et al., 2007; Amaral et al., 2013; Wang et al., 2013
P02042	Hemoglobin subunit delta (Delta-globin) (Hemoglobin delta chain)	Baker et al., 2007; Wang et al., 2013; Wang et al. 2016
P02452	Collagen alpha-1(I) chain (Alpha-1 type I collagen)	Gu et al., 2011
P02458	Collagen alpha-1(II) chain (Alpha-1 type II collagen) [Cleaved into: Collagen alpha-1(II) chain; Chondrocalcin]	Gu et al., 2011
P02461	Collagen alpha-1(III) chain	Gu et al., 2011
P02462	Collagen alpha-1(IV) chain [Cleaved into: Arresten]	Gu et al., 2011
P02511	Alpha-crystallin B chain (Alpha(B)-crystallin) (Heat shock protein beta-5) (HspB5) (Renal carcinoma antigen NY-REN-27) (Rosenthal fiber component)	Amaral et al., 2013; Wang et al., 2013; A.Amaral et al., 2014; Y. Liu et al., 2014; Wang et al. 2016
P02533	Keratin, type I cytoskeletal 14 (Cytokeratin-14) (CK-14) (Keratin-14) (K14)	Baker et al., 2007; de Mateo et al., 2011; Amaral et al., 2013; A.Amaral et al., 2014
P02538	Keratin, type II cytoskeletal 6A (Cytokeratin-6A) (CK-6A) (Cytokeratin-6D) (CK-6D) (Keratin-6A) (K6A) (Type-II keratin Kb6) (allergen Hom s 5)	de Mateo et al., 2011; Amaral et al., 2013; A.Amaral et al., 2014
P02545	Prelamin-A/C [Cleaved into: Lamin-A/C (70 kDa lamin) (Renal carcinoma antigen NY REN-32)]	Wang et al., 2013
P02545-1	Isoform A of Lamin-A/C	Y. Liu et al., 2014
P02549	Spectrin alpha chain, erythrocytic 1 (Erythroid alpha-spectrin)	Baker et al., 2007; 2013; Wang et al., 2013
P02647	Apolipoprotein A-I (Apo-AI) (ApoA-I) (Apolipoprotein A1) [Cleaved into: Truncated apolipoprotein A-I (Apolipoprotein A-I(1-242))]	Gu et al., 2011; Wang et al., 2013; A.Amaral et al., 2014; Y. Liu et al., 2014; Intasqui et al., 2017
P02649	Apolipoprotein E (Apo-E)	de Mateo et al., 2011; Gu et al., 2011; Wang et al., 2013; A.Amaral et al., 2014; Y. Liu et al., 2014
P02656	Apolipoprotein C-III (Apo-CIII) (ApoC-III) (Apolipoprotein C3)	Gu et al., 2011
P02675	Fibrinogen beta chain [Cleaved into: Fibrinopeptide B; Fibrinogen beta chain]	Gu et al., 2011
P02730	Band 3 anion transport protein (Anion exchange protein 1) (AE 1) (Anion exchanger 1) (Solute carrier family 4 member 1) (CD antigen CD233)	Wang et al., 2013
P02743	Serum amyloid P-component (SAP) (9.5S alpha-1-glycoprotein) [Cleaved into: Serum amyloid P-component(1-203)]	Martinez-Heredia et al., 2006; Baker et al., 2007; 2013; de Mateo et al., 2007; Naaby Hansen et al., 2010; Siva et al., 2010; de Mateo et al., 2011; Gu et al., 2011; Paash et al., 2011; Amaral et al., 2013; Wang et al., 2013; A.Amaral et al., 2014; McReynolds et al., 2014; Y. Liu et al., 2014; Wang et al. 2016; Bogle et al., 2016
P02745	Complement C1q subcomponent subunit A	Gu et al., 2011
P02748	Complement component C9 [Cleaved into: Complement component C9a; Complement component C9b]	Gu et al., 2011; Wang et al., 2013
P02750	Leucine-rich alpha-2-glycoprotein (LRG)	Wang et al., 2013
P02751	Fibronectin (FN) (Cold-insoluble globulin) (CIG) [Cleaved into: Anastellin; Ugl-Y1; Ugl Y2; Ugl-Y3]	Gu et al., 2011; Xu et al., 2012; Wang et al., 2013; Sharma et al., 2013; A.Amaral et al., 2014; Wang et al. 2016; Intasqui et al., 2017
P02751-1	Isoform 1 of Fibronectin	Y. Liu et al., 2014
P02751-13	Fibronectin (FN) (Cold-insoluble globulin) (CIG) [Cleaved into: Anastellin; Ugl-Y1; Ugl-Y2; Ugl-Y3]	Wang et al. 2016
P02753	Retinol-binding protein 4 (Plasma retinol-binding protein) (PRBP) (RBP) [Cleaved into: Plasma retinol-binding protein(1-182); Plasma retinol-binding protein(1-181); Plasma retinol-binding protein(1-179); Plasma retinol-binding protein(1-176)]	Wang et al., 2013; A.Amaral et al., 2014
P02763	Alpha-1-acid glycoprotein 1 (AGP 1) (Orosomucoid-1) (OMD 1)	Wang et al., 2013; Wang et al. 2016
P02766	Transthyretin (ATTR) (Prealbumin) (TBPA)	Secciani et al., 2009
P02768	Serum albumin	Baker et al., 2007; 2013; Lefièvre et al, 2007; de Mateo et al., 2011; Gu et al., 2011; Amaral et al., 2013; A.Amaral et al., 2014; Wang et al. 2016; Intasqui et al., 2017
P02774	Vitamin D-binding protein (DBP) (VDB) (Gc-globulin) (Group-specific component)	Gu et al., 2011; Wang et al., 2013
P02786	Transferrin receptor protein 1 (TR) (TfR) (TfR1) (Trfr) (T9) (p90) (CD antigen CD71) [Cleaved into: Transferrin receptor protein 1, serum form (sTfR)]	Gu et al., 2011; Wang et al., 2013
P02787	Serotransferrin (Transferrin) (Beta-1 metal-binding globulin) (Siderophilin)	Gu et al., 2011; Wang et al., 2013; Y. Liu et al., 2014; Wang et al. 2016; Intasqui et al., 2017
P02788	Lactotransferrin (Lactoferrin) (EC 3.4.21.-) (Talalactoferrin) [Cleaved into: Kaliocin-1; Lactoferroxin-A; Lactoferroxin-B; Lactoferroxin-C]	Baker et al., 2007; 2013; Lefièvre et al, 2007; Nixon et al., 2010; de Mateo et al., 2011; Gu et al., 2011; Paash et al., 2011; Parte et al., 2012; Amaral et al., 2013; Wang et al., 2013; Sharma et al., 2013; A.Amaral et al., 2014; McReynolds et al., 2014; Y. Liu et al., 2014; Wang et al. 2016; Intasqui et al., 2017
P02790	Hemopexin (Beta-1B-glycoprotein)	Wang et al., 2013
P02792	Ferritin light chain (Ferritin L subunit)	Wang et al., 2013; Y. Liu et al., 2014
P02794	Ferritin heavy chain (Ferritin H subunit) (EC 1.16.3.1) (Cell proliferation-inducing gene 15 protein)	de Mateo et al., 2011; Amaral et al., 2013; Wang et al., 2013; A.Amaral et al., 2014; Y. Liu et al., 2014; Intasqui et al., 2017
P03886	NADH-ubiquinone oxidoreductase chain 1 (EC 1.6.5.3) (NADH dehydrogenase subunit 1)	Wang et al., 2013
P03905	NADH-ubiquinone oxidoreductase chain 4 (EC 1.6.5.3) (NADH dehydrogenase subunit 4)	Wang et al., 2013
P03915	NADH-ubiquinone oxidoreductase chain 5 (EC 1.6.5.3) (NADH dehydrogenase subunit 5)	Wang et al., 2013
P03928	ATP synthase protein 8 (A6L) (F-ATPase subunit 8)	Wang et al., 2013; Wang et al. 2016
P03950	Angiogenin (EC 3.1.27.-) (Ribonuclease 5) (RNase 5)	Wang et al., 2013
P03973	Antileukoproteinase (ALP) (BLPI) (HUSI-1) (Mucus proteinase inhibitor) (MPI) (Protease inhibitor WAP4) (Secretory leukocyte protease inhibitor) (Seminal proteinase inhibitor) (WAP four-disulfide core domain protein 4)	Wang et al., 2013; A.Amaral et al., 2014; McReynolds et al., 2014; Y. Liu et al., 2014
P04003	C4b-binding protein alpha chain (C4bp) (Proline-rich protein) (PRP)	Gu et al., 2011
P04035	3-hydroxy-3-methylglutaryl-coenzyme A reductase (HMG-CoA reductase) (EC 1.1.1.34)	Gu et al., 2011; Baker et al., 2013
P04040	Catalase (EC 1.11.1.6)	Wang et al., 2013; Wang et al. 2016
P04049	RAF proto-oncogene serine/threonine-protein kinase (EC 2.7.11.1) (Proto-oncogene c RAF) (cRaf) (Raf-1)	Nixon et al., 2010; Wang et al., 2013
P04049-2	Isoform 2 of RAF proto-oncogene serine/threonine-protein kinase	Y. Liu et al., 2014
P04062	Glucosylceramidase (EC 3.2.1.45) (Acid beta-glucosidase) (Alglucerase) (Beta glucocerebrosidase) (D-glucosyl-N-acylsphingosine glucohydrolase) (Imiglucerase)	Wang et al., 2013
P04066	Tissue alpha-L-fucosidase (EC 3.2.1.51) (Alpha-L-fucosidase I) (Alpha-L-fucoside fucohydrolase 1) (Alpha-L-fucosidase 1)	Baker et al., 2007; Wang et al., 2013; Y. Liu et al., 2014; Wang et al. 2016
P04070	Vitamin K-dependent protein C (EC 3.4.21.69) (Anticoagulant protein C) (Autoprothrombin IIA) (Blood coagulation factor XIV) [Cleaved into: Vitamin K dependent protein C light chain; Vitamin K-dependent protein C heavy chain; Activation peptide]	Gu et al., 2011
P04075	Fructose-bisphosphate aldolase A (EC 4.1.2.13) (Lung cancer antigen NY-LU-1) (Muscle type aldolase)	Baker et al., 2007; 2013; Kim et al., 2007; Lefièvre et al, 2007; Secciani et al., 2009; de Mateo et al., 2011; Paash et al., 2011; Parte et al., 2012; Xu et al., 2012; Amaral et al., 2013; Wang et al., 2013; Sharma et al., 2013; A.Amaral et al., 2014; Y. Liu et al., 2014; Wang et al. 2016; Bogle et al., 2016; Intasqui et al., 2017
P04080	Cystatin-B (CPI-B) (Liver thiol proteinase inhibitor) (Stefin-B)	Amaral et al., 2013; Wang et al., 2013; Y. Liu et al., 2014; Wang et al. 2016
P04083	Annexin A1 (Annexin I) (Annexin-1) (Calpactin II) (Calpactin-2) (Chromobindin-9) (Lipocortin I) (Phospholipase A2 inhibitory protein) (p35)	Baker et al., 2007; 2013; Amaral et al., 2013; Wang et al., 2013; A.Amaral et al., 2014; Y. Liu et al., 2014; Wang et al. 2016; Bogle et al., 2016; Intasqui et al., 2017
P04114	Apolipoprotein B-100 (Apo B-100) [Cleaved into: Apolipoprotein B-48 (Apo B-48)]	Gu et al., 2011; Amaral et al., 2013; Baker et al., 2013
P04156	Major prion protein (PrP) (ASCR) (PrP27-30) (PrP33-35C) (CD antigen CD230)	Wang et al., 2013
P04179	Superoxide dismutase [Mn], mitochondrial (EC 1.15.1.1)	Baker et al., 2007; 2013; Secciani et al., 2009; Amaral et al., 2013; Wang et al., 2013; Y. Liu et al., 2014; Wang et al. 2016; Intasqui et al., 2017
P04181	Ornithine aminotransferase, mitochondrial (EC 2.6.1.13) (Ornithine delta aminotransferase) (Ornithine--oxo-acid aminotransferase) [Cleaved into: Ornithine aminotransferase, hepatic form; Ornithine aminotransferase, renal form]	Wang et al., 2013
P04196	Histidine-rich glycoprotein (Histidine-proline-rich glycoprotein) (HPRG)	Wang et al., 2013
P04216	Thy-1 membrane glycoprotein (CDw90) (Thy-1 antigen) (CD antigen CD90)	Wang et al., 2013
P04259	Keratin, type II cytoskeletal 6B (Cytokeratin-6B) (CK-6B) (Keratin-6B) (K6B) (Type-II keratin Kb10)	Baker et al., 2007; 2013; Amaral et al., 2013; A.Amaral et al., 2014
P04264	Keratin, type II cytoskeletal 1 (67 kDa cytokeratin) (Cytokeratin-1) (CK-1) (Hair alpha protein) (Keratin-1) (K1) (Type-II keratin Kb1)	Baker et al., 2007; de Mateo et al., 2007; Chan et al., 2009; Siva et al., 2010; de Mateo et al., 2011; Parte et al., 2012; Amaral et al., 2013; A.Amaral et al., 2014
P04275	von Willebrand factor (vWF) [Cleaved into: von Willebrand antigen 2 (von Willebrand antigen II)]	Gu et al., 2011
P04278	Sex hormone-binding globulin (SHBG) (Sex steroid-binding protein) (SBP) (Testis specific androgen-binding protein) (ABP) (Testosterone-estradiol-binding globulin) (TeBG) (Testosterone-estrogen-binding globulin)	Wang et al., 2013
P04279	Semenogelin-1 (Semenogelin I) (SGI) [Cleaved into: Alpha-inhibin-92; Alpha-inhibin- 31; Seminal basic protein]	Martinez-Heredia et al., 2006; 2008; Baker et al., 2007; 2013; de Mateo et al., 2007; Lefièvre et al, 2007; Zhao et al., 2007; Secciani et al., 2009; de Mateo et al., 2011; Gu et al., 2011; Paash et al., 2011; Xu et al., 2012; Amaral et al., 2013; Wang et al., 2013; Sharma et al., 2013; A.Amaral et al., 2014; Wang et al. 2016; Intasqui et al., 2017
P04279-1	Isoform 1 of Semenogelin-1	Y. Liu et al., 2014
P04280	Basic salivary proline-rich protein 1 (Salivary proline-rich protein) [Cleaved into: Proline-rich peptide II-2; Basic peptide IB-6; Peptide P-H]	Gu et al., 2011
P04350	Tubulin beta-4A chain (Tubulin 5 beta) (Tubulin beta-4 chain)	de Mateo et al., 2007; Siva et al., 2010; de Mateo et al., 2011; Parte et al., 2012; Amaral et al., 2013; Wang et al., 2013; Sharma et al., 2013; Y. Liu et al., 2014; Wang et al. 2016
P04406	Glyceraldehyde-3-phosphate dehydrogenase (GAPDH) (EC 1.2.1.12) (Peptidyl-cysteine S-nitrosylase GAPDH) (EC 2.6.99.-)	Baker et al., 2007; 2013; Kim et al., 2007; Lefièvre et al, 2007; de Mateo et al., 2011; Amaral et al., 2013; Wang et al., 2013; Sharma et al., 2013; A.Amaral et al., 2014; Y. Liu et al., 2014; Wang et al. 2016; Intasqui et al., 2017
P04424	Argininosuccinate lyase (ASAL) (EC 4.3.2.1) (Arginosuccinase)	Wang et al., 2013
P04554	Protamine-2 (Sperm histone P2) (Sperm protamine P2) [Cleaved into: Basic nuclear protein HPI1; Basic nuclear protein HPI2; Basic nuclear protein HPS1; Basic nuclear protein HPS2; Sperm histone HP4 (Sperm protamine P4); Sperm histone HP2 (Sperm protamine P2) (P2'); Sperm histone HP3 (P2'') (Sperm protamine P3)]	de Mateo et al., 2011
P04632	Calpain small subunit 1 (CSS1) (Calcium-activated neutral proteinase small subunit) (CANP small subunit) (Calcium-dependent protease small subunit) (CDPS) (Calcium dependent protease small subunit 1) (Calpain regulatory subunit)	Amaral et al., 2013; Wang et al., 2013; A.Amaral et al., 2014; Y. Liu et al., 2014, Wang et al. 2016; Intasqui et al., 2017
P04745	Alpha-amylase 1 (EC 3.2.1.1) (1,4-alpha-D-glucan glucanohydrolase 1) (Salivary alpha amylase)	Wang et al., 2013
P04746	Pancreatic alpha-amylase (PA) (EC 3.2.1.1) (1,4-alpha-D-glucan glucanohydrolase)	Baker et al., 2013
P04792	Heat shock protein beta-1 (HspB1) (28 kDa heat shock protein) (Estrogen-regulated 24 kDa protein) (Heat shock 27 kDa protein) (HSP 27) (Stress-responsive protein 27) (SRP27)	de Mateo et al., 2007; Siva et al., 2010; Gu et al., 2011; Parte et al., 2012; Amaral et al., 2013; Baker et al., 2013; Wang et al., 2013; Sharma et al., 2013; A.Amaral et al., 2014; McReynolds et al., 2014; Y. Liu et al., 2014; Wang et al. 2016; Intasqui et al., 2017
P04839	Cytochrome b-245 heavy chain (EC 1.-.-.-) (CGD91-phox) (Cytochrome b(558) subunit beta) (Cytochrome b558 subunit beta) (Heme-binding membrane glycoprotein gp91phox) (NADPH oxidase 2) (Neutrophil cytochrome b 91 kDa polypeptide) (Superoxide-generating NADPH oxidase heavy chain subunit) (gp91-1) (gp91-phox) (p22 phagocyte B-cytochrome)	Wang et al., 2013
P04843	Dolichyl-diphosphooligosaccharide--protein glycosyltransferase subunit 1 (EC 2.4.99.18) (Dolichyl-diphosphooligosaccharide--protein glycosyltransferase 67 kDa subunit) (Ribophorin I) (RPN-I) (Ribophorin-1)	Baker et al., 2007; 2013; Amaral et al., 2013; Wang et al., 2013; A.Amaral et al., 2014; Y. Liu et al., 2014; Wang et al. 2016; Intasqui et al., 2017
P04844	Dolichyl-diphosphooligosaccharide--protein glycosyltransferase subunit 2 (EC 2.4.99.18) (Dolichyl-diphosphooligosaccharide--protein glycosyltransferase 63 kDa subunit) (RIBIIR) (Ribophorin II) (RPN-II) (Ribophorin-2)	Nixon et al., 2010; Gu et al., 2011; Amaral et al., 2013; Wang et al., 2013; Y. Liu et al., 2014; Intasqui et al., 2017
P04899	Guanine nucleotide-binding protein G(i) subunit alpha-2 (Adenylate cyclase-inhibiting G alpha protein)	Wang et al., 2013
P04908	Histone H2A type 1-B/E (Histone H2A.2) (Histone H2A/a) (Histone H2A/m)	de Mateo et al., 2011; Wang et al., 2013; Sharma et al., 2013
P05023	Sodium/potassium-transporting ATPase subunit alpha-1 (Na(+)/K(+) ATPase alpha-1 subunit) (EC 3.6.3.9) (Sodium pump subunit alpha-1)	Nixon et al., 2010; Wang et al., 2013; Wang et al. 2016
P05026	Sodium/potassium-transporting ATPase subunit beta-1 (Sodium/potassium dependent ATPase subunit beta-1)	Wang et al., 2013; Wang et al. 2016
P05062	Fructose-bisphosphate aldolase B (EC 4.1.2.13) (Liver-type aldolase)	Frapsauce et al., 2009; Baker et al., 2013
P05067	Amyloid beta A4 protein (ABPP) (APPI) (APP) (Alzheimer disease amyloid protein) (Cerebral vascular amyloid peptide) (CVAP) (PreA4) (Protease nexin-II) (PN-II) [Cleaved into: N-APP; Soluble APP-alpha (S-APP-alpha); Soluble APP-beta (S-APP-beta); C99; Beta-amyloid protein 42 (Beta-APP42); Beta-amyloid protein 40 (Beta-APP40); C83; P3(42); P3(40); C80; Gamma-secretase C-terminal fragment 59 (Amyloid…	Wang et al., 2013
P05067-1	Isoform APP770 of Amyloid beta A4 protein (Fragment)	Y. Liu et al., 2014
P05089	Arginase-1 (EC 3.5.3.1) (Liver-type arginase) (Type I arginase)	de Mateo et al., 2011; Wang et al., 2013; A.Amaral et al., 2014
P05090	Apolipoprotein D (Apo-D) (ApoD)	Wang et al., 2013; A.Amaral et al., 2014; Intasqui et al., 2017
P05091	Aldehyde dehydrogenase, mitochondrial (EC 1.2.1.3) (ALDH class 2) (ALDH-E2) (ALDHI)	Wang et al., 2013
P05093	Steroid 17-alpha-hydroxylase/17,20 lyase (EC 1.14.99.9) (EC 4.1.2.30) (17-alpha hydroxyprogesterone aldolase) (CYPXVII) (Cytochrome P450 17A1) (Cytochrome P450- C17) (Cytochrome P450c17) (Steroid 17-alpha-monooxygenase)	Baker et al., 2013
P05107	Integrin beta-2 (Cell surface adhesion glycoproteins LFA-1/CR3/p150,95 subunit beta) (Complement receptor C3 subunit beta) (CD antigen CD18)	Nixon et al., 2010; Gu et al., 2011
P05109	Protein S100-A8 (Calgranulin-A) (Calprotectin L1L subunit) (Cystic fibrosis antigen) (CFAG) (Leukocyte L1 complex light chain) (Migration inhibitory factor-related protein 8) (MRP-8) (p8) (S100 calcium-binding protein A8) (Urinary stone protein band A) [Cleaved into: Protein S100-A8, N-terminally processed]	Martinez-Heredia et al., 2006; de Mateo et al., 2007; 2011; Li et al., 2007; Wang et al., 2013; A.Amaral et al., 2014; Y. Liu et al., 2014; Wang et al. 2016
P05112-2	Interleukin-4 (IL-4) (B-cell stimulatory factor 1) (BSF-1) (Binetrakin) (Lymphocyte stimulatory factor 1) (Pitrakinra)	Wang et al. 2016
P05141	ADP/ATP translocase 2 (ADP,ATP carrier protein 2) (ADP,ATP carrier protein, fibroblast isoform) (Adenine nucleotide translocator 2) (ANT 2) (Solute carrier family 25 member 5)	de Mateo et al., 2011; Amaral et al., 2013; Baker et al., 2013; Wang et al., 2013; A.Amaral et al., 2014; Y. Liu et al., 2014; Wang et al. 2016
P05154	Plasma serine protease inhibitor (Acrosomal serine protease inhibitor) (Plasminogen activator inhibitor 3) (PAI-3) (PAI3) (Protein C inhibitor) (PCI) (Serpin A5)	Wang et al., 2013; Y. Liu et al., 2014; Intasqui et al., 2017
P05156	Complement factor I (EC 3.4.21.45) (C3B/C4B inactivator) [Cleaved into: Complement factor I heavy chain; Complement factor I light chain]	de Mateo et al., 2007; Wang et al., 2013
P05160	Coagulation factor XIII B chain (Fibrin-stabilizing factor B subunit) (Protein-glutamine gamma-glutamyltransferase B chain) (Transglutaminase B chain)	Gu et al., 2011
P05161	Ubiquitin-like protein ISG15 (Interferon-induced 15 kDa protein) (Interferon-induced 17 kDa protein) (IP17) (Ubiquitin cross-reactive protein) (hUCRP)	Amaral et al., 2013
P05164	Myeloperoxidase (MPO) (EC 1.11.2.2) [Cleaved into: Myeloperoxidase; 89 kDa myeloperoxidase; 84 kDa myeloperoxidase; Myeloperoxidase light chain; Myeloperoxidase heavy chain]	de Mateo et al., 2011; Amaral et al., 2013; Wang et al., 2013; A.Amaral et al., 2014; Wang et al. 2016
P05164-3	Isoform H7 of Myeloperoxidase	Y. Liu et al., 2014
P05166	Propionyl-CoA carboxylase beta chain, mitochondrial (PCCase subunit beta) (EC 6.4.1.3) (Propanoyl-CoA:carbon dioxide ligase subunit beta)	Wang et al., 2013
P05186	Alkaline phosphatase, tissue-nonspecific isozyme (AP-TNAP) (TNSALP) (EC 3.1.3.1) (Alkaline phosphatase liver/bone/kidney isozyme)	Wang et al., 2013; Wang et al. 2016
P05198	Eukaryotic translation initiation factor 2 subunit 1 (Eukaryotic translation initiation factor 2 subunit alpha) (eIF-2-alpha) (eIF-2A) (eIF-2alpha)	Wang et al., 2013; Y. Liu et al., 2014
P05386	60S acidic ribosomal protein P1	Baker et al., 2013; Wang et al., 2013; Y. Liu et al., 2014; Wang et al. 2016
P05387	60S acidic ribosomal protein P2 (Renal carcinoma antigen NY-REN-44)	Baker et al., 2007; 2013; Parte et al., 2012; Amaral et al., 2013; Wang et al., 2013; Y. Liu et al., 2014; Wang et al. 2016; Bogle et al., 2016
P05388	60S acidic ribosomal protein P0 (60S ribosomal protein L10E)	Amaral et al., 2013; Baker et al., 2013; Wang et al., 2013; A.Amaral et al., 2014; Y. Liu et al., 2014; Wang et al. 2016; Intasqui et al., 2017
P05452	Tetranectin (TN) (C-type lectin domain family 3 member B) (Plasminogen kringle 4- binding protein)	Wang et al., 2013
P05455	Lupus La protein (La autoantigen) (La ribonucleoprotein) (Sjoegren syndrome type B antigen) (SS-B)	Wang et al., 2013; Y. Liu et al., 2014
P05496	ATP synthase lipid-binding protein, mitochondrial (ATP synthase proteolipid P1) (ATPase protein 9) (ATPase subunit c)	Gu et al., 2011
P05783	Keratin, type I cytoskeletal 18 (Cell proliferation-inducing gene 46 protein) (Cytokeratin-18) (CK-18) (Keratin-18) (K18)	Baker et al., 2007; Wang et al., 2013
P05787	Keratin, type II cytoskeletal 8 (Cytokeratin-8) (CK-8) (Keratin-8) (K8) (Type-II keratin Kb8)	de Mateo et al., 2011; A.Amaral et al., 2014
P05976	Myosin light chain 1/3, skeletal muscle isoform (MLC1/MLC3) (MLC1F/MLC3F) (Myosin light chain alkali 1/2) (Myosin light chain A1/A2)	Wang et al., 2013
P05997	Collagen alpha-2(V) chain	Gu et al., 2011
P06126	T-cell surface glycoprotein CD1a (T-cell surface antigen T6/Leu-6) (hTa1 thymocyte antigen) (CD antigen CD1a)	Gu et al., 2011
P06132	Uroporphyrinogen decarboxylase (UPD) (URO-D) (EC 4.1.1.37)	Wang et al., 2013
P06213	Insulin receptor (IR) (EC 2.7.10.1) (CD antigen CD220) [Cleaved into: Insulin receptor subunit alpha; Insulin receptor subunit beta]	Baker et al., 2013
P06276	Cholinesterase (EC 3.1.1.8) (Acylcholine acylhydrolase) (Butyrylcholine esterase) (Choline esterase II) (Pseudocholinesterase)	Gu et al., 2011
P06280	Alpha-galactosidase A (EC 3.2.1.22) (Alpha-D-galactosidase A) (Alpha-D-galactoside galactohydrolase) (Melibiase) (Agalsidase)	Wang et al., 2013; A.Amaral et al., 2014; Y. Liu et al., 2014
P06396	Gelsolin (AGEL) (Actin-depolymerizing factor) (ADF) (Brevin)	Baker et al., 2007; Lefièvre et al, 2007
P06454	Prothymosin alpha [Cleaved into: Prothymosin alpha, N-terminally processed; Thymosin alpha-1]	Wang et al. 2016
P06493	Cyclin-dependent kinase 1 (CDK1) (EC 2.7.11.22) (EC 2.7.11.23) (Cell division control protein 2 homolog) (Cell division protein kinase 1) (p34 protein kinase)	Wang et al., 2013
P06576	ATP synthase subunit beta, mitochondrial (EC 3.6.3.14)	Martinez-Heredia et al., 2006; Baker et al., 2007; 2013; de Mateo et al., 2007; 2011; Secciani et al., 2009; Siva et al., 2010; Gu et al., 2011; Parte et al., 2012; Amaral et al., 2013; Vigodner et al., 2013; Wang et al., 2013; Sharma et al., 2013; A.Amaral et al., 2014; Y. Liu et al., 2014; Wang et al. 2016; Bogle et al., 2016; Intasqui et al., 2017
P06681	Complement C2 (EC 3.4.21.43) (C3/C5 convertase) [Cleaved into: Complement C2b fragment; Complement C2a fragment]	Gu et al., 2011
P06702	Protein S100-A9 (Calgranulin-B) (Calprotectin L1H subunit) (Leukocyte L1 complex heavy chain) (Migration inhibitory factor-related protein 14) (MRP-14) (p14) (S100 calcium-binding protein A9)	Martinez-Heredia et al., 2006; 2008; de Mateo et al., 2007; 2011; Secciani et al., 2009; Gu et al., 2011; Amaral et al., 2013; Wang et al., 2013; Y. Liu et al., 2014
P06703	Protein S100-A6	F. Liu et al., 2015; Wang et al. 2016
P06727	Apolipoprotein A-IV (Apo-AIV) (ApoA-IV) (Apolipoprotein A4)	Gu et al., 2011; Baker et al., 2013; Wang et al., 2013
P06729	T-cell surface antigen CD2 (Erythrocyte receptor) (LFA-2) (LFA-3 receptor) (Rosette receptor) (T-cell surface antigen T11/Leu-5) (CD antigen CD2)	Gu et al., 2011
P06730	Eukaryotic translation initiation factor 4E	A.Amaral et al., 2014
P06733	Alpha-enolase (EC 4.2.1.11) (2-phospho-D-glycerate hydro-lyase) (C-myc promoter binding protein) (Enolase 1) (MBP-1) (MPB-1) (Non-neural enolase) (NNE) (Phosphopyruvate hydratase) (Plasminogen-binding protein)	Martinez-Heredia et al., 2006; Baker et al., 2007; 2013; de Mateo et al., 2007; 2011; Lefièvre et al, 2007; Secciani et al., 2009; Siva et al., 2010; Amaral et al., 2013; Wang et al., 2013; Sharma et al., 2013; A.Amaral et al., 2014; Wang et al. 2016; Intasqui et al., 2017
P06733-1	Isoform alpha-enolase of Alpha-enolase	Y. Liu et al., 2014
P06737	Glycogen phosphorylase, liver form (EC 2.4.1.1)	Wang et al., 2013; Y. Liu et al., 2014
P06744	Glucose-6-phosphate isomerase (GPI) (EC 5.3.1.9) (Autocrine motility factor) (AMF) (Neuroleukin) (NLK) (Phosphoglucose isomerase) (PGI) (Phosphohexose isomerase) (PHI) (Sperm antigen 36) (SA-36)	Baker et al., 2007; 2013; Lefièvre et al, 2007; Wang et al., 2013; A.Amaral et al., 2014; Wang et al. 2016; Bogle et al., 2016; Intasqui et al., 2017
P06746	DNA polymerase beta (EC 2.7.7.7) (EC 4.2.99.-)	Wang et al., 2013
P06748	Nucleophosmin (NPM) (Nucleolar phosphoprotein B23) (Nucleolar protein NO38) (Numatrin)	de Mateo et al., 2011; Amaral et al., 2013; Baker et al., 2013; Wang et al., 2013; Wang et al. 2016
P06748-1	Isoform 1 of Nucleophosmin	Y. Liu et al., 2014
P06753	Tropomyosin alpha-3 chain (Gamma-tropomyosin) (Tropomyosin-3) (Tropomyosin-5) (hTM5)	Wang et al., 2013; A.Amaral et al., 2014
P06753-3	Tropomyosin alpha-3 chain (Gamma-tropomyosin) (Tropomyosin-3) (Tropomyosin-5) (hTM5)	Wang et al. 2016
P06858	Lipoprotein lipase (LPL) (EC 3.1.1.34)	Wang et al., 2013; A.Amaral et al., 2014; Y. Liu et al., 2014; Intasqui et al., 2017
P06865	Beta-hexosaminidase subunit alpha (EC 3.2.1.52) (Beta-N-acetylhexosaminidase subunit alpha) (Hexosaminidase subunit A) (N-acetyl-beta-glucosaminidase subunit alpha)	Wang et al., 2013
P06881	Calcitonin gene-related peptide 1 (Alpha-type CGRP) (Calcitonin gene-related peptide I) (CGRP-I)	Gu et al., 2011
P06899	Histone H2B type 1-J (Histone H2B.1) (Histone H2B.r) (H2B/r)	de Mateo et al., 2011; Wang et al., 2013; A.Amaral et al., 2014
P07099	Epoxide hydrolase 1 (EC 3.3.2.9) (Epoxide hydratase) (Microsomal epoxide hydrolase)	Wang et al., 2013; Y. Liu et al., 2014
P07108	Acyl-CoA-binding protein (ACBP) (Diazepam-binding inhibitor) (DBI) (Endozepine) (EP)	Martinez-Heredia et al., 2006; de Mateo et al., 2007; Wang et al., 2013; Wang et al. 2016; Bogle et al., 2016
P07108-1	Isoform 1 of Acyl-CoA-binding protein	Y. Liu et al., 2014
P07195	L-lactate dehydrogenase B chain (LDH-B) (EC 1.1.1.27) (LDH heart subunit) (LDH-H) (Renal carcinoma antigen NY-REN-46)	Baker et al., 2007; 2013; Lefièvre et al, 2007; Amaral et al., 2013; Wang et al., 2013; Y. Liu et al., 2014; Wang et al. 2016
P07197	Neurofilament medium polypeptide (NF-M) (160 kDa neurofilament protein) (Neurofilament 3) (Neurofilament triplet M protein)	Wang et al., 2013
P07199	Major centromere autoantigen B (Centromere protein B) (CENP-B)	Baker et al., 2013
P07203	Glutathione peroxidase 1 (GPx-1) (GSHPx-1) (EC 1.11.1.9) (Cellular glutathione peroxidase)	Amaral et al., 2013; Wang et al., 2013; A.Amaral et al., 2014; Y. Liu et al., 2014; Wang et al. 2016
P07205	Phosphoglycerate kinase 2 (EC 2.7.2.3) (Phosphoglycerate kinase, testis specific)	Baker et al., 2007; 2013; Lefièvre et al, 2007; Secciani et al., 2009; de Mateo et al., 2011; Paash et al., 2011; Amaral et al., 2013; Wang et al., 2013; Sharma et al., 2013; A.Amaral et al., 2014; Y. Liu et al., 2014; Wang et al. 2016; Bogle et al., 2016
P07237	Protein disulfide-isomerase (PDI) (EC 5.3.4.1) (Cellular thyroid hormone-binding protein) (Prolyl 4-hydroxylase subunit beta) (p55)	Gu et al., 2011; Wang et al., 2013; A.Amaral et al., 2014; Y. Liu et al., 2014; Wang et al. 2016; Intasqui et al., 2017
P07288	Prostate-specific antigen (PSA) (EC 3.4.21.77) (Gamma-seminoprotein) (Seminin) (Kallikrein-3) (P-30 antigen) (Semenogelase)	Lefièvre et al, 2007; de Mateo et al., 2011; Thacker et al., 2011; Parte et al., 2012; Xu et al., 2012; Wang et al., 2013; A.Amaral et al., 2014; Y. Liu et al., 2014; Bogle et al., 2016; Intasqui et al., 2017
P07306	Asialoglycoprotein receptor 1 (ASGP-R 1) (ASGPR 1) (C-type lectin domain family 4 member H1) (Hepatic lectin H1) (HL-1)	Gu et al., 2011
P07311	Acylphosphatase-1 (EC 3.6.1.7) (Acylphosphatase, erythrocyte isozyme) (Acylphosphatase, organ-common type isozyme) (Acylphosphate phosphohydrolase 1)	Martinez-Heredia et al., 2006; Baker et al., 2007; de Mateo et al., 2007; Wang et al., 2013
P07320	Gamma-crystallin D (Gamma-D-crystallin) (Gamma-crystallin 4)	Wang et al., 2013
P07332	Tyrosine-protein kinase Fes/Fps (EC 2.7.10.2) (Feline sarcoma/Fujinami avian sarcoma oncogene homolog) (Proto-oncogene c-Fes) (Proto-oncogene c-Fps) (p93c-fes)	Wang et al., 2013
P07339	Cathepsin D (EC 3.4.23.5) [Cleaved into: Cathepsin D light chain; Cathepsin D heavy chain]	Wang et al., 2013; A.Amaral et al., 2014; Y. Liu et al., 2014
P07355	Annexin A2 (Annexin II) (Annexin-2) (Calpactin I heavy chain) (Calpactin-1 heavy chain) (Chromobindin-8) (Lipocortin II) (Placental anticoagulant protein IV) (PAP-IV) (Protein I) (p36)	Baker et al., 2007; 2013; de Mateo et al., 2011; Gu et al., 2011; Amaral et al., 2013; Wang et al., 2013; A.Amaral et al., 2014; Intasqui et al., 2017
P07355-2	Isoform 2 of Annexin A2	Y. Liu et al., 2014
P07357	Complement component C8 alpha chain (Complement component 8 subunit alpha)	Gu et al., 2011
P07384	Calpain-1 catalytic subunit (EC 3.4.22.52) (Calcium-activated neutral proteinase 1) (CANP 1) (Calpain mu-type) (Calpain-1 large subunit) (Cell proliferation-inducing gene 30 protein) (Micromolar-calpain) (muCANP)	Wang et al., 2013; Y. Liu et al., 2014; Intasqui et al., 2017
P07437	Tubulin beta chain (Tubulin beta-5 chain)	Secciani et al., 2009; de Mateo et al., 2011; Parte et al., 2012; Amaral et al., 2013; Vigodner et al., 2013; Wang et al., 2013; Wang et al. 2016
P07451	Carbonic anhydrase 3 (EC 4.2.1.1) (Carbonate dehydratase III) (Carbonic anhydrase III) (CA-III)	Wang et al., 2013
P07585	Decorin (Bone proteoglycan II) (PG-S2) (PG40)	Gu et al., 2011
P07602	Proactivator polypeptide [Cleaved into: Saposin-A (Protein A); Saposin-B-Val; Saposin B (Cerebroside sulfate activator) (CSAct) (Dispersin) (Sphingolipid activator protein 1) (SAP-1) (Sulfatide/GM1 activator); Saposin-C (A1 activator) (Co-beta-glucosidase) (Glucosylceramidase activator) (Sphingolipid activator protein 2) (SAP-2); Saposin-D (Component C) (Protein C)]	Wang et al., 2013
P07686	Beta-hexosaminidase subunit beta (EC 3.2.1.52) (Beta-N-acetylhexosaminidase subunit beta) (Hexosaminidase subunit B) (Cervical cancer proto-oncogene 7 protein) (HCC-7) (N-acetyl-beta-glucosaminidase subunit beta) [Cleaved into: Beta hexosaminidase subunit beta chain B; Beta-hexosaminidase subunit beta chain A]	Wang et al., 2013; Y. Liu et al., 2014
P07711	Cathepsin L1 (EC 3.4.22.15) (Major excreted protein) (MEP) [Cleaved into: Cathepsin L1 heavy chain; Cathepsin L1 light chain]	Wang et al., 2013; Y. Liu et al., 2014; Wang et al. 2016
P07737	Profilin-1 (Epididymis tissue protein Li 184a) (Profilin I)	Amaral et al., 2013; Baker et al., 2013; Wang et al., 2013; Wang et al. 2016
P07738	Bisphosphoglycerate mutase (BPGM) (EC 5.4.2.4) (2,3-bisphosphoglycerate mutase, erythrocyte) (2,3-bisphosphoglycerate synthase) (EC 3.1.3.13) (EC 5.4.2.1) (2,3- diphosphoglycerate mutase) (DPGM) (BPG-dependent PGAM)	Baker et al., 2007; Wang et al., 2013; A.Amaral et al., 2014
P07741	Adenine phosphoribosyltransferase (APRT) (EC 2.4.2.7)	Baker et al., 2007; Amaral et al., 2013; Wang et al., 2013; A.Amaral et al., 2014; Y. Liu et al., 2014; Wang et al. 2016
P07814	Bifunctional glutamate/proline--tRNA ligase (Bifunctional aminoacyl-tRNA synthetase) (Cell proliferation-inducing gene 32 protein) (Glutamatyl-prolyl-tRNA synthetase) [Includes: Glutamate--tRNA ligase (EC 6.1.1.17) (Glutamyl-tRNA synthetase) (GluRS); Proline--tRNA ligase (EC 6.1.1.15) (Prolyl-tRNA synthetase)]	Amaral et al., 2013; Wang et al., 2013; A.Amaral et al., 2014; Y. Liu et al., 2014; Wang et al. 2016; Bogle et al., 2016; Intasqui et al., 2017
P07858	Cathepsin B (EC 3.4.22.1) (APP secretase) (APPS) (Cathepsin B1) [Cleaved into: Cathepsin B light chain; Cathepsin B heavy chain]	Wang et al., 2013; A.Amaral et al., 2014
P07864	L-lactate dehydrogenase C chain (LDH-C) (EC 1.1.1.27) (Cancer/testis antigen 32) (CT32) (LDH testis subunit) (LDH-X)	Martinez-Heredia et al., 2006; Baker et al., 2007; 2013; de Mateo et al., 2007; 2011; Kim et al., 2007; Lefièvre et al, 2007; Amaral et al., 2013; Vigodner et al., 2013; Wang et al., 2013; Sharma et al., 2013; A.Amaral et al., 2014; Y. Liu et al., 2014; Wang et al. 2016; Bogle et al., 2016; Intasqui et al., 2017
P07900	Heat shock protein HSP 90-alpha (Heat shock 86 kDa) (HSP 86) (HSP86) (Renal carcinoma antigen NY-REN-38)	Ficarro et al., 2003; Baker et al., 2007; 2013; Lefièvre et al, 2007; Naaby-Hansen et al., 2010; Naaby-Hansen and Herr, 2010; Nixon et al., 2010; de Mateo et al., 2011; Gu et al., 2011; Parte et al., 2012; Amaral et al., 2013; Wang et al., 2013; Sharma et al., 2013; A.Amaral et al., 2014; Wang et al. 2016; Intasqui et al., 2017
P07900-2	Isoform 2 of Heat shock protein HSP 90-alpha	Y. Liu et al., 2014
P07902	Galactose-1-phosphate uridylyltransferase (Gal-1-P uridylyltransferase) (EC 2.7.7.12) (UDP-glucose--hexose-1-phosphate uridylyltransferase)	Wang et al., 2013
P07910	Heterogeneous nuclear ribonucleoproteins C1/C2 (hnRNP C1/C2)	de Mateo et al., 2011; Wang et al., 2013; Intasqui et al., 2017
P07910-1	Isoform C2 of Heterogeneous nuclear ribonucleoproteins C1/C2	Y. Liu et al., 2014
P07911	Uromodulin (Tamm-Horsfall urinary glycoprotein) (THP) [Cleaved into: Uromodulin, secreted form]	Wang et al., 2013; Intasqui et al., 2017
P07919	Cytochrome b-c1 complex subunit 6, mitochondrial (Complex III subunit 6) (Complex III subunit VIII) (Cytochrome c1 non-heme 11 kDa protein) (Mitochondrial hinge protein) (Ubiquinol-cytochrome c reductase complex 11 kDa protein)	Wang et al., 2013; A.Amaral et al., 2014; Y. Liu et al., 2014; Wang et al. 2016
P07947	Tyrosine-protein kinase Yes (EC 2.7.10.2) (Proto-oncogene c-Yes) (p61-Yes)	Lefièvre et al, 2007; Wang et al., 2013
P07948	Tyrosine-protein kinase Lyn (EC 2.7.10.2) (Lck/Yes-related novel protein tyrosine kinase) (V-yes-1 Yamaguchi sarcoma viral related oncogene homolog) (p53Lyn) (p56Lyn)	Wang et al., 2013
P07954	Fumarate hydratase, mitochondrial (Fumarase) (EC 4.2.1.2)	Martinez-Heredia et al., 2006; 2008; Baker et al., 2007; 2013; de Mateo et al., 2007; Lefièvre et al, 2007; Secciani et al., 2009; Siva et al., 2010; Amaral et al., 2013; Wang et al., 2013; Sharma et al., 2013; A.Amaral et al., 2014; Wang et al. 2016; Intasqui et al., 2017
P07954-1	Isoform Mitochondrial of Fumarate hydratase, mitochondrial	Y. Liu et al., 2014
P07998	Ribonuclease pancreatic (EC 3.1.27.5) (HP-RNase) (RIB-1) (RNase UpI-1) (Ribonuclease 1) (RNase 1) (Ribonuclease A) (RNase A)	Wang et al., 2013; Y. Liu et al., 2014
P08069	Insulin-like growth factor 1 receptor (EC 2.7.10.1) (Insulin-like growth factor I receptor) (IGF-I receptor) (CD antigen CD221) [Cleaved into: Insulin-like growth factor 1 receptor alpha chain; Insulin-like growth factor 1 receptor beta chain]	Gu et al., 2011
P08107	Heat shock 70 kDa protein 1A/1B (Heat shock 70 kDa protein 1/2) (HSP70-1/HSP70-2) (HSP70.1/HSP70.2)	Baker et al., 2007; 2013; de Mateo et al., 2007; Lefièvre et al, 2007; Nixon et al., 2010; Gu et al., 2011; Parte et al., 2012; Amaral et al., 2013; Wang et al., 2013; A.Amaral et al., 2014; Y. Liu et al., 2014
P08118	Beta-microseminoprotein (Immunoglobulin-binding factor) (IGBF) (PN44) (Prostate secreted seminal plasma protein) (Prostate secretory protein of 94 amino acids) (PSP- 94) (PSP94) (Seminal plasma beta-inhibin)	Gu et al., 2011; Wang et al. 2016
P08118-1	Isoform PSP94 of Beta-microseminoprotein	Y. Liu et al., 2014
P08133	Annexin A6 (67 kDa calelectrin) (Annexin VI) (Annexin-6) (Calphobindin-II) (CPB-II) (Chromobindin-20) (Lipocortin VI) (Protein III) (p68) (p70)	Baker et al., 2013; Wang et al., 2013; Wang et al. 2016
P08134	Rho-related GTP-binding protein RhoC (Rho cDNA clone 9) (h9)	Wang et al., 2013; Y. Liu et al., 2014
P08174	Complement decay-accelerating factor	A.Amaral et al., 2014
P08183	Multidrug resistance protein 1 (EC 3.6.3.44) (ATP-binding cassette sub-family B member 1) (P-glycoprotein 1) (CD antigen CD243)	Gu et al., 2011
P08195	4F2 cell-surface antigen heavy chain (4F2hc) (4F2 heavy chain antigen) (Lymphocyte activation antigen 4F2 large subunit) (CD antigen CD98)	Baker et al., 2013; Wang et al., 2013; Intasqui et al., 2017
P08195-4	Isoform 4 of 4F2 cell-surface antigen heavy chain	Y. Liu et al., 2014
P08236	Beta-glucuronidase (EC 3.2.1.31) (Beta-G1)	Wang et al., 2013; A.Amaral et al., 2014; Wang et al. 2016
P08237	6-phosphofructokinase, muscle type (EC 2.7.1.11) (Phosphofructo-1-kinase isozyme A) (PFK-A) (Phosphofructokinase-M) (Phosphofructokinase 1) (Phosphohexokinase)	Amaral et al., 2013; Baker et al., 2013; Wang et al., 2013; A.Amaral et al., 2014; A.Amaral et al., 2014; Bogle et al., 2016
P08238	Heat shock protein HSP 90-beta (HSP 90) (Heat shock 84 kDa) (HSP 84) (HSP84)	Baker et al., 2007; 2013; Lefièvre et al, 2007; Nixon et al., 2010; Parte et al., 2012; Amaral et al., 2013; Wang et al., 2013; A.Amaral et al., 2014; Y. Liu et al., 2014; Wang et al. 2016; Intasqui et al., 2017
P08240	Signal recognition particle receptor subunit alpha (SR-alpha) (Docking protein alpha) (DP-alpha)	Wang et al., 2013
P08243	Asparagine synthetase [glutamine-hydrolyzing] (EC 6.3.5.4) (Cell cycle control protein TS11) (Glutamine-dependent asparagine synthetase)	Wang et al., 2013
P08246	Neutrophil elastase (EC 3.4.21.37) (Bone marrow serine protease) (Elastase-2) (Human leukocyte elastase) (HLE) (Medullasin) (PMN elastase)	Amaral et al., 2013; Wang et al., 2013
P08253	72 kDa type IV collagenase (EC 3.4.24.24) (72 kDa gelatinase) (Gelatinase A) (Matrix metalloproteinase-2) (MMP-2) (TBE-1) [Cleaved into: PEX]	Gu et al., 2011; Wang et al., 2013; Y. Liu et al., 2014; Intasqui et al., 2017
P08254	Stromelysin-1 (SL-1) (EC 3.4.24.17) (Matrix metalloproteinase-3) (MMP-3) (Transin-1)	Gu et al., 2011
P08263	Glutathione S-transferase A1 (EC 2.5.1.18) (GST HA subunit 1) (GST class-alpha member 1) (GST-epsilon) (GSTA1-1) (GTH1)	Wang et al., 2013
P08311	Cathepsin G (CG) (EC 3.4.21.20)	de Mateo et al., 2011; Amaral et al., 2013; Wang et al., 2013; A.Amaral et al., 2014; Y. Liu et al., 2014
P08473	Neprilysin (EC 3.4.24.11) (Atriopeptidase) (Common acute lymphocytic leukemia antigen) (CALLA) (Enkephalinase) (Neutral endopeptidase 24.11) (NEP) (Neutral endopeptidase) (Skin fibroblast elastase) (SFE) (CD antigen CD10)	Baker et al., 2007; Nixon et al., 2010; Gu et al., 2011; Amaral et al., 2013; Wang et al., 2013; Y. Liu et al., 2014; Wang et al. 2016
P08559	Pyruvate dehydrogenase E1 component subunit alpha, somatic form, mitochondrial (EC 1.2.4.1) (PDHE1-A type I)	de Mateo et al., 2011; Amaral et al., 2013; Baker et al., 2013; Wang et al., 2013; A.Amaral et al., 2014; Wang et al. 2016
P08574	Cytochrome c1, heme protein, mitochondrial (Complex III subunit 4) (Complex III subunit IV) (Cytochrome b-c1 complex subunit 4) (Ubiquinol-cytochrome-c reductase complex cytochrome c1 subunit) (Cytochrome c-1)	Baker et al., 2007; de Mateo et al., 2011; Amaral et al., 2013; Baker et al., 2013; Wang et al., 2013; A.Amaral et al., 2014; Y. Liu et al., 2014
P08575	Receptor-type tyrosine-protein phosphatase C (EC 3.1.3.48) (Leukocyte common antigen) (L-CA) (T200) (CD antigen CD45)	Baker et al., 2007; Wang et al., 2013
P08603	Complement factor H (H factor 1)	Baker et al., 2007
P08621	U1 small nuclear ribonucleoprotein 70 kDa (U1 snRNP 70 kDa) (U1-70K) (snRNP70)	Wang et al., 2013; Wang et al. 2016
P08648	Integrin alpha-5 (CD49 antigen-like family member E) (Fibronectin receptor subunit alpha) (Integrin alpha-F) (VLA-5) (CD antigen CD49e) [Cleaved into: Integrin alpha-5 heavy chain; Integrin alpha-5 light chain]	Baker et al., 2007
P08670	Vimentin	Baker et al., 2007; Wang et al., 2013; Y. Liu et al., 2014; Wang et al. 2016
P08697	55 kDa protein	Y. Liu et al., 2014
P08708	40S ribosomal protein S17	Wang et al., 2013; Y. Liu et al., 2014; Wang et al. 2016
P08729	Keratin, type II cytoskeletal 7 (Cytokeratin-7) (CK-7) (Keratin-7) (K7) (Sarcolectin) (Type II keratin Kb7)	de Mateo et al., 2011; Baker et al., 2013
P08754	Guanine nucleotide-binding protein G(k) subunit alpha	Y. Liu et al., 2014
P08758	Annexin A5 (Anchorin CII) (Annexin V) (Annexin-5) (Calphobindin I) (CBP-I) (Endonexin II) (Lipocortin V) (Placental anticoagulant protein 4) (PP4) (Placental anticoagulant protein I) (PAP-I) (Thromboplastin inhibitor) (Vascular anticoagulant-alpha) (VAC alpha)	Martinez-Heredia et al., 2006; 2008; Baker et al., 2007; 2013; de Mateo et al., 2007; Xu et al., 2012; Amaral et al., 2013; Wang et al., 2013; A.Amaral et al., 2014; Y. Liu et al., 2014; F. Liu et al., 2015; Wang et al. 2016; Intasqui et al., 2017
P08779	Keratin, type I cytoskeletal 16 (Cytokeratin-16) (CK-16) (Keratin-16) (K16)	Baker et al., 2007; de Mateo et al., 2011; Amaral et al., 2013; A.Amaral et al., 2014
P08842	Steryl-sulfatase (EC 3.1.6.2) (Arylsulfatase C) (ASC) (Steroid sulfatase) (Steryl-sulfate sulfohydrolase)	Gu et al., 2011
P08865	40S ribosomal protein SA (37 kDa laminin receptor precursor) (37LRP) (37/67 kDa laminin receptor) (LRP/LR) (67 kDa laminin receptor) (67LR) (Colon carcinoma laminin binding protein) (Laminin receptor 1) (LamR) (Laminin-binding protein precursor p40) (LBP/p40) (Multidrug resistance-associated protein MGr1-Ag) (NEM/1CHD4)	Frapsauce et al., 2009; Wang et al., 2013; A.Amaral et al., 2014; Wang et al. 2016
P08910	Abhydrolase domain-containing protein 2 (EC 3.1.1.-) (Lung alpha/beta hydrolase 2) (Protein PHPS1-2)	Baker et al., 2013; Wang et al., 2013
P08913	Alpha-2A adrenergic receptor (Alpha-2 adrenergic receptor subtype C10) (Alpha-2A adrenoreceptor) (Alpha-2A adrenoceptor) (Alpha-2AAR)	Gu et al., 2011
P08922	Proto-oncogene tyrosine-protein kinase ROS (EC 2.7.10.1) (Proto-oncogene c-Ros) (Proto-oncogene c-Ros-1) (Receptor tyrosine kinase c-ros oncogene 1) (c-Ros receptor tyrosine kinase)	Gu et al., 2011
P08949	Neuromedin-B [Cleaved into: Neuromedin-B-32; Neuromedin-B]	Wang et al., 2013
P09104	Gamma-enolase (EC 4.2.1.11) (2-phospho-D-glycerate hydro-lyase) (Enolase 2) (Neural enolase) (Neuron-specific enolase) (NSE)	Amaral et al., 2013; Wang et al., 2013
P09110	3-ketoacyl-CoA thiolase, peroxisomal (EC 2.3.1.16) (Acetyl-CoA acyltransferase) (Beta ketothiolase) (Peroxisomal 3-oxoacyl-CoA thiolase)	Gu et al., 2011; Amaral et al., 2013; Wang et al., 2013; Y. Liu et al., 2014
P09131	P3 protein (Solute carrier family 10 member 3)	Gu et al., 2011
P09211	Glutathione S-transferase P (EC 2.5.1.18) (GST class-pi) (GSTP1-1)	Baker et al., 2007; 2013; Amaral et al., 2013; Wang et al., 2013; Y. Liu et al., 2014; Intasqui et al., 2017
P09237	Matrilysin (EC 3.4.24.23) (Matrin) (Matrix metalloproteinase-7) (MMP-7) (Pump-1 protease) (Uterine metalloproteinase)	Wang et al., 2013
P09382	Galectin-1 (Gal-1) (14 kDa laminin-binding protein) (HLBP14) (14 kDa lectin) (Beta galactoside-binding lectin L-14-I) (Galaptin) (HBL) (HPL) (Lactose-binding lectin 1) (Lectin galactoside-binding soluble 1) (Putative MAPK-activating protein PM12) (S-Lac lectin 1)	Wang et al., 2013; Y. Liu et al., 2014; Wang et al. 2016
P09417	Dihydropteridine reductase (EC 1.5.1.34) (HDHPR) (Quinoid dihydropteridine reductase)	Wang et al., 2013; Wang et al. 2016; Intasqui et al., 2017
P09429	High mobility group protein B1 (High mobility group protein 1) (HMG-1)	Wang et al., 2013
P09455	Retinol-binding protein 1 (Cellular retinol-binding protein) (CRBP) (Cellular retinol binding protein I) (CRBP-I)	Wang et al., 2013
P09466	Glycodelin (GD) (Placental protein 14) (PP14) (Pregnancy-associated endometrial alpha-2 globulin) (PAEG) (PEG) (Progestagen-associated endometrial protein) (Progesterone-associated endometrial protein)	Amaral et al., 2013; Wang et al., 2013
P09466-1	Isoform 1 of Glycodelin	Y. Liu et al., 2014
P09467	Fructose-1,6-bisphosphatase 1 (FBPase 1) (EC 3.1.3.11) (D-fructose-1,6-bisphosphate 1-phosphohydrolase 1)	Wang et al., 2013; Y. Liu et al., 2014; Wang et al. 2016
P09471	Guanine nucleotide-binding protein G(o) subunit alpha	Wang et al., 2013
P09471-1	Isoform Alpha-1 of Guanine nucleotide-binding protein G(o) subunit alpha	Y. Liu et al., 2014
P09486	SPARC (Basement-membrane protein 40) (BM-40) (Osteonectin) (ON) (Secreted protein acidic and rich in cysteine)	Wang et al., 2013
P09488	Glutathione S-transferase Mu 1 (EC 2.5.1.18) (GST HB subunit 4) (GST class-mu 1) (GSTM1-1) (GSTM1a-1a) (GSTM1b-1b) (GTH4)	Amaral et al., 2013; Wang et al., 2013
P09488-1	Isoform 1 of Glutathione S-transferase Mu 1	Y. Liu et al., 2014
P09496	Clathrin light chain A (Lca)	Wang et al., 2013; A.Amaral et al., 2014
P09496-1	Isoform Brain of Clathrin light chain A	Y. Liu et al., 2014
P09525	Annexin A4 (35-beta calcimedin) (Annexin IV) (Annexin-4) (Carbohydrate-binding protein p33/p41) (Chromobindin-4) (Endonexin I) (Lipocortin IV) (P32.5) (PP4-X) (Placental anticoagulant protein II) (PAP-II) (Protein II)	Wang et al., 2013; Bogle et al., 2016
P09543	2',3'-cyclic-nucleotide 3'-phosphodiesterase (CNP) (CNPase) (EC 3.1.4.37)	Amaral et al., 2013; Wang et al., 2013
P09543-1	Isoform CNPII of 2',3'-cyclic-nucleotide 3'-phosphodiesterase	Y. Liu et al., 2014
P09622	Dihydrolipoyl dehydrogenase, mitochondrial (EC 1.8.1.4) (Dihydrolipoamide dehydrogenase) (Glycine cleavage system L protein)	Martinez-Heredia et al., 2006; 2008; Baker et al., 2007; 2013; de Mateo et al., 2007; Lefièvre et al, 2007; Siva et al., 2010; Amaral et al., 2013; Wang et al., 2013; A.Amaral et al., 2014; Y. Liu et al., 2014; Wang et al. 2016; Intasqui et al., 2017
P09651	Heterogeneous nuclear ribonucleoprotein A1 (hnRNP A1) (Helix-destabilizing protein) (Single-strand RNA-binding protein) (hnRNP core protein A1)	Wang et al., 2013
P09668	Pro-cathepsin H [Cleaved into: Cathepsin H mini chain; Cathepsin H (EC 3.4.22.16); Cathepsin H heavy chain; Cathepsin H light chain]	Wang et al., 2013; Y. Liu et al., 2014; Intasqui et al., 2017
P09669	Cytochrome c oxidase subunit 6C (Cytochrome c oxidase polypeptide VIc)	Wang et al., 2013; A.Amaral et al., 2014; Y. Liu et al., 2014
P09683	Secretin	Gu et al., 2011
P09769	Tyrosine-protein kinase Fgr (EC 2.7.10.2) (Gardner-Rasheed feline sarcoma viral (v-fgr) oncogene homolog) (Proto-oncogene c-Fgr) (p55-Fgr) (p58-Fgr) (p58c-Fgr)	Wang et al., 2013
P09848	Lactase-phlorizin hydrolase (Lactase-glycosylceramidase) [Includes: Lactase (EC 3.2.1.108); Phlorizin hydrolase (EC 3.2.1.62)]	Gu et al., 2011
P09871	Complement C1s subcomponent (EC 3.4.21.42) (C1 esterase) (Complement component 1 subcomponent s) [Cleaved into: Complement C1s subcomponent heavy chain; Complement C1s subcomponent light chain]	Gu et al., 2011
P09874	Poly [ADP-ribose] polymerase 1 (PARP-1) (EC 2.4.2.30) (ADP-ribosyltransferase diphtheria toxin-like 1) (ARTD1) (NAD(+) ADP-ribosyltransferase 1) (ADPRT 1) (Poly[ADP-ribose] synthase 1)	Baker et al., 2013; Wang et al., 2013
P09914	Interferon-induced protein with tetratricopeptide repeats 1 (IFIT-1) (Interferon induced 56 kDa protein) (IFI-56K) (P56)	Wang et al., 2013
P09917	Arachidonate 5-lipoxygenase (5-LO) (5-lipoxygenase) (EC 1.13.11.34)	Wang et al., 2013
P09936	Ubiquitin carboxyl-terminal hydrolase isozyme L1 (UCH-L1) (EC 3.4.19.12) (EC 6.-.-.-) (Neuron cytoplasmic protein 9.5) (PGP 9.5) (PGP9.5) (Ubiquitin thioesterase L1)	Wang et al., 2013; A.Amaral et al., 2014; Bogle et al., 2016
P09958	Furin (EC 3.4.21.75) (Dibasic-processing enzyme) (Paired basic amino acid residue cleaving enzyme) (PACE)	Gu et al., 2011
P09960	Leukotriene A-4 hydrolase (LTA-4 hydrolase) (EC 3.3.2.6) (Leukotriene A(4) hydrolase)	Wang et al., 2013
P09960-1	Isoform 1 of Leukotriene A-4 hydrolase	Y. Liu et al., 2014
P09972	Fructose-bisphosphate aldolase C (EC 4.1.2.13) (Brain-type aldolase)	Amaral et al., 2013; Baker et al., 2013; Wang et al., 2013; Y. Liu et al., 2014; Intasqui et al., 2017
P0C0L4	Complement C4-A (Acidic complement C4) (C3 and PZP-like alpha-2-macroglobulin domain-containing protein 2) [Cleaved into: Complement C4 beta chain; Complement C4-A alpha chain; C4a anaphylatoxin; C4b-A; C4d-A; Complement C4 gamma chain]	Gu et al., 2011
P0C0L5	Complement C4-B (Basic complement C4) (C3 and PZP-like alpha-2-macroglobulin domain-containing protein 3) [Cleaved into: Complement C4 beta chain; Complement C4-B alpha chain; C4a anaphylatoxin; C4b-B; C4d-B; Complement C4 gamma chain]	Wang et al., 2013
P0C0S5	Histone H2A.Z (H2A/z)	de Mateo et al., 2011; Amaral et al., 2013; Wang et al., 2013; Y. Liu et al., 2014; Wang et al. 2016
P0C0S8	Histone H2A type 1 (H2A.1) (Histone H2A/p)	de Mateo et al., 2011; Wang et al., 2013; Y. Liu et al., 2014; Wang et al. 2016
P0C221	Coiled-coil domain-containing protein 175	Wang et al. 2016; Vanderbrouk et al., 2016
P0C2W1	F-box/SPRY domain-containing protein 1 (F-box only protein 45) (hFbxo45)	Wang et al., 2013
P0C2W7	Cancer/testis antigen 47B (Cancer/testis antigen 47.13) (CT47.13)	Wang et al., 2013
P0C5Y9	Histone H2A-Bbd type 1 (H2A Barr body-deficient) (H2A.Bbd)	de Mateo et al., 2011; Baker et al., 2013; Wang et al. 2016; Garin-Muga et al., 2016
P0C5Z0	Histone H2A-Bbd type 2/3 (H2A Barr body-deficient) (H2A.Bbd)	Baker et al., 2007; 2013; de Mateo et al., 2011; Amaral et al., 2013; Wang et al., 2013; A.Amaral et al., 2014; Y. Liu et al., 2014; Vanderbrouk et al., 2016; Intasqui et al., 2017
P0C7A2	Protein FAM153B	Wang et al., 2013; Vanderbrouk et al., 2016
P0C7I6	Coiled-coil domain-containing protein 159	Wang et al., 2013; Vanderbrouk et al., 2016
P0C7M6	IQ domain-containing protein F3	Baker et al., 2013; Wang et al., 2013; Jumeau et al., 2015; Vanderbrouk et al., 2016; Garin-Muga et al., 2016
P0C7P4	Putative cytochrome b-c1 complex subunit Rieske-like protein 1 (Ubiquinol cytochrome c reductase Rieske iron-sulfur subunit pseudogene 1)	Baker et al., 2013
P0C7X4	Putative ferritin heavy polypeptide-like 19	Vanderbrouk et al., 2016
P0C870	JmjC domain-containing protein 7 (Jumonji domain-containing protein 7)	Wang et al., 2013; Wang et al. 2016
P0C874	Putative spermatogenesis-associated protein 31D3 (Protein FAM75D3)	Wang et al., 2013; A.Amaral et al., 2014; Y. Liu et al., 2014; Jumeau et al., 2015; Wang et al. 2016; Vanderbrouk et al., 2016
P0C875	Protein FAM228B	Vanderbrouk et al., 2016
P0C881	Radial spoke head 10 homolog B	Wang et al., 2013; Vanderbrouk et al., 2016
P0C8F1	Prostate and testis expressed protein 4 (PATE-like protein B) (PATE-B)	Wang et al., 2013; A.Amaral et al., 2014; Y. Liu et al., 2014; Vanderbrouk et al., 2016; Intasqui et al., 2017
P0CAP1	Myocardial zonula adherens protein (GRINL1A upstream protein) (Gup)	Baker et al., 2013
P0CB43	Protein FAM203B (Brain protein 16-like)	Wang et al., 2013
P0CG08	Golgi pH regulator B (Protein GPR89B)	Wang et al., 2013
P0CG29	Glutathione S-transferase theta-2 (EC 2.5.1.18) (GST class-theta-2)	Wang et al., 2013
P0CG30	Glutathione S-transferase theta-2B (EC 2.5.1.18) (GST class-theta-2) (Glutathione S transferase theta-2)	Amaral et al., 2013
P0CG33	Putative golgin subfamily A member 6D	Wang et al. 2016
P0CG47	Polyubiquitin-B *	A.Amaral et al., 2014
P0CG48	Polyubiquitin-C [Cleaved into: Ubiquitin]	Amaral et al., 2013; Vigodner et al., 2013; Wang et al., 2013; A.Amaral et al., 2014; Wang et al. 2016
P0CW22	40S ribosomal protein S17-like *	A.Amaral et al., 2014
P0CW27	Coiled-coil domain-containing protein 166	Wang et al., 2013; Wang et al. 2016; Vanderbrouk et al., 2016
P0DJD0	RANBP2-like and GRIP domain-containing protein 1 (Ran-binding protein 2-like 6) (RanBP2-like 6) (RanBP2L6)	Wang et al., 2013; A.Amaral et al., 2014
P0DJD1	RANBP2-like and GRIP domain-containing protein 2 *	A.Amaral et al., 2014
P0DJG4	Testicular haploid expressed gene protein-like (Theg spermatid-like protein)	Wang et al., 2013; Wang et al. 2016; Vanderbrouk et al., 2016
P0DJI8	Serum amyloid A-1 protein (SAA) [Cleaved into: Amyloid protein A (Amyloid fibril protein AA); Serum amyloid protein A(2-104); Serum amyloid protein A(3-104); Serum amyloid protein A(2-103); Serum amyloid protein A(2-102); Serum amyloid protein A(4-101)]	Wang et al., 2013
P0DKB6	Mitochondrial pyruvate carrier 1-like protein *	A.Amaral et al., 2014
P0DKV0	Putative spermatogenesis-associated protein 31C1	Vanderbrouk et al., 2016
P0DMV8	heat shock 70 protein 1A/1B	Intasqui et al., 2017
P0DMV9	Heat shock 70 kDa protein 1B (Heat shock 70 kDa protein 2) (HSP70-2) (HSP70.2)	Wang et al. 2016; Intasqui et al., 2017
P0DP23	calmodulin	Intasqui et al., 2017
P10070	Zinc finger protein GLI2 (Tax helper protein)	Baker et al., 2013
P10109	Adrenodoxin, mitochondrial (Adrenal ferredoxin) (Ferredoxin-1) (Hepatoredoxin)	Wang et al., 2013
P10114	Ras-related protein Rap-2a (RbBP-30)	Wang et al., 2013
P10153	Non-secretory ribonuclease (EC 3.1.27.5) (Eosinophil-derived neurotoxin) (RNase UpI- 2) (Ribonuclease 2) (RNase 2) (Ribonuclease US)	Wang et al., 2013
P10155	60 kDa SS-A/Ro ribonucleoprotein (60 kDa Ro protein) (60 kDa ribonucleoprotein Ro) (RoRNP) (Ro 60 kDa autoantigen) (Sjoegren syndrome antigen A2) (Sjoegren syndrome type A antigen) (SS-A) (TROVE domain family member 2)	Wang et al., 2013; Wang et al. 2016
P10155-1	Isoform Long of 60 kDa SS-A/Ro ribonucleoprotein	Y. Liu et al., 2014
P10242	Transcriptional activator Myb (Proto-oncogene c-Myb)	Gu et al., 2011
P10253	Lysosomal alpha-glucosidase (EC 3.2.1.20) (Acid maltase) (Aglucosidase alfa) [Cleaved into: 76 kDa lysosomal alpha-glucosidase; 70 kDa lysosomal alpha-glucosidase]	Baker et al., 2007; Wang et al., 2013; A.Amaral et al., 2014; Wang et al. 2016; Intasqui et al., 2017
P10316	HLA class I histocompatibility antigen, A-69 alpha chain (Aw-69) (HLA class I histocompatibility antigen, A-28 alpha chain) (MHC class I antigen A*69)	Wang et al., 2013
P10323	Acrosin (EC 3.4.21.10) [Cleaved into: Acrosin light chain; Acrosin heavy chain]	Baker et al., 2007; 2013; Lefièvre et al, 2007; de Mateo et al., 2011; Paash et al., 2011; Amaral et al., 2013; Wang et al., 2013; A.Amaral et al., 2014; Y. Liu et al., 2014; Wang et al. 2016; Bogle et al., 2016
P10398	Serine/threonine-protein kinase A-Raf (EC 2.7.11.1) (Proto-oncogene A-Raf) (Proto oncogene A-Raf-1) (Proto-oncogene Pks)	Wang et al., 2013
P10412	Histone H1.4 (Histone H1b) (Histone H1s-4)	Wang et al., 2013; Wang et al. 2016
P10451	Osteopontin (Bone sialoprotein 1) (Nephropontin) (Secreted phosphoprotein 1) (SPP-1) (Urinary stone protein) (Uropontin)	Wang et al. 2016
P10515	Dihydrolipoyllysine-residue acetyltransferase component of pyruvate dehydrogenase complex, mitochondrial (EC 2.3.1.12) (70 kDa mitochondrial autoantigen of primary biliary cirrhosis) (PBC) (Dihydrolipoamide acetyltransferase component of pyruvate dehydrogenase complex) (M2 antigen complex 70 kDa subunit) (Pyruvate dehydrogenase complex component E2) (PDC-E2) (PDCE2)	Baker et al., 2007; 2013; Lefièvre et al, 2007; Amaral et al., 2013; Wang et al., 2013; A.Amaral et al., 2014; Y. Liu et al., 2014; Wang et al. 2016; Bogle et al., 2016
P10599	Thioredoxin (Trx) (ATL-derived factor) (ADF) (Surface-associated sulphydryl protein) (SASP)	Amaral et al., 2013; Wang et al., 2013; Wang et al. 2016; Intasqui et al., 2017
P10606	Cytochrome c oxidase subunit 5B, mitochondrial (Cytochrome c oxidase polypeptide Vb)	Xu et al., 2012; Amaral et al., 2013; Baker et al., 2013; Wang et al., 2013; A.Amaral et al., 2014; Y. Liu et al., 2014; Wang et al. 2016; Intasqui et al., 2017
P10619	Lysosomal protective protein (EC 3.4.16.5) (Carboxypeptidase C) (Carboxypeptidase L) (Cathepsin A) (Protective protein cathepsin A) (PPCA) (Protective protein for beta galactosidase) [Cleaved into: Lysosomal protective protein 32 kDa chain; Lysosomal protective protein 20 kDa chain]	Wang et al., 2013
P10636	Microtubule-associated protein tau (Neurofibrillary tangle protein) (Paired helical filament-tau) (PHF-tau)	Wang et al., 2013
P10643	Complement component C7	Baker et al., 2013
P10644	cAMP-dependent protein kinase type I-alpha regulatory subunit (Tissue-specific extinguisher 1) (TSE1) [Cleaved into: cAMP-dependent protein kinase type I-alpha regulatory subunit, N-terminally processed]	Baker et al., 2007; 2013; de Mateo et al., 2007; Secciani et al., 2009; Siva et al., 2010; Amaral et al., 2013; Wang et al., 2013; A.Amaral et al., 2014; Y. Liu et al., 2014; Wang et al. 2016; Bogle et al., 2016; Intasqui et al., 2017
P10768	S-formylglutathione hydrolase (FGH) (EC 3.1.2.12) (Esterase D) (Methylumbelliferyl acetate deacetylase) (EC 3.1.1.56)	Baker et al., 2007; Amaral et al., 2013; Wang et al., 2013; A.Amaral et al., 2014; Y. Liu et al., 2014; Wang et al. 2016
P10809	60 kDa heat shock protein, mitochondrial (60 kDa chaperonin) (Chaperonin 60) (CPN60) (Heat shock protein 60) (HSP-60) (Hsp60) (HuCHA60) (Mitochondrial matrix protein P1) (P60 lymphocyte protein)	Martinez-Heredia et al., 2006; Baker et al., 2007; 2013; de Mateo et al., 2007; Lefièvre et al, 2007; Li et al., 2007; Secciani et al., 2009; Naaby-Hansen et al., 2010; Naaby Hansen and Herr, 2010; Siva et al., 2010; Amaral et al., 2013; Vigodner et al., 2013; Wang et al., 2013; A.Amaral et al., 2014; Y. Liu et al., 2014; Wang et al. 2016; Bogle et al., 2016
P10909	Clusterin (Aging-associated gene 4 protein) (Apolipoprotein J) (Apo-J) (Complement cytolysis inhibitor) (CLI) (Complement-associated protein SP-40,40) (Ku70-binding protein 1) (NA1/NA2) (Testosterone-repressed prostate message 2) (TRPM-2) [Cleaved into: Clusterin beta chain (ApoJalpha) (Complement cytolysis inhibitor a chain); Clusterin alpha chain (ApoJbeta) (Complement cytolysis inhibitor b cha…	Martinez-Heredia et al., 2006; 2008; Baker et al., 2007; 2013; de Mateo et al., 2007; Liao et al., 2009; Secciani et al., 2009; Nixon et al., 2010; Gu et al., 2011; Paash et al., 2011; Thacker et al., 2011; Parte et al., 2012; Xu et al., 2012; Amaral et al., 2013; A.Amaral et al., 2014; F. Liu et al., 2015; Wang et al. 2016; Bogle et al., 2016
P10909-2	Isoform 2 of Clusterin	Y. Liu et al., 2014
P10915	Hyaluronan and proteoglycan link protein 1 (Cartilage-linking protein 1) (Cartilage-link protein) (Proteoglycan link protein)	Gu et al., 2011
P11021	78 kDa glucose-regulated protein (GRP-78) (Endoplasmic reticulum lumenal Ca(2+)- binding protein grp78) (Heat shock 70 kDa protein 5) (Immunoglobulin heavy chain binding protein) (BiP)	Baker et al., 2007; de Mateo et al., 2007; 2011; Lefièvre et al, 2007; Secciani et al., 2009; Naaby-Hansen et al., 2010; Naaby Hansen and Herr, 2010; Nixon et al., 2010; Siva et al., 2010; Parte et al., 2012; Amaral et al., 2013; Wang et al., 2013; Sharma et al., 2013; A.Amaral et al., 2014; McReynolds et al., 2014; Y. Liu et al., 2014; Wang et al. 2016; Intasqui et al., 2017
P11047	Laminin subunit gamma-1 (Laminin B2 chain) (Laminin-1 subunit gamma) (Laminin-10 subunit gamma) (Laminin-11 subunit gamma) (Laminin-2 subunit gamma) (Laminin-3 subunit gamma) (Laminin-4 subunit gamma) (Laminin-6 subunit gamma) (Laminin-7 subunit gamma) (Laminin-8 subunit gamma) (Laminin-9 subunit gamma) (S-laminin subunit gamma) (S-LAM gamma)	Gu et al., 2011; Baker et al., 2013; Wang et al., 2013; Y. Liu et al., 2014; Wang et al. 2016; Intasqui et al., 2017
P11117	Lysosomal acid phosphatase (LAP) (EC 3.1.3.2)	Gu et al., 2011
P11142	Heat shock cognate 71 kDa protein (Heat shock 70 kDa protein 8)	Ficarro et al., 2003; Martinez-Heredia et al., 2006; Baker et al., 2007; 2013; de Mateo et al., 2007; Lefièvre et al, 2007; Secciani et al., 2009; Naaby-Hansen and Herr, 2010; Nixon et al., 2010; Parte et al., 2012; Amaral et al., 2013; Wang et al., 2013; A.Amaral et al., 2014; Wang et al. 2016; Intasqui et al., 2017
P11142-1	Isoform 1 of Heat shock cognate 71 kDa protein	Y. Liu et al., 2014
P11166	Solute carrier family 2, facilitated glucose transporter member 1 (Glucose transporter type 1, erythrocyte/brain) (GLUT-1) (HepG2 glucose transporter)	Wang et al., 2013
P11169	Solute carrier family 2, facilitated glucose transporter member 3 (Glucose transporter type 3, brain) (GLUT-3)	Baker et al., 2007; 2013; Lefièvre et al, 2007; Nixon et al., 2010; Wang et al., 2013; Y. Liu et al., 2014; Wang et al. 2016
P11172	Uridine 5'-monophosphate synthase (UMP synthase) [Includes: Orotate phosphoribosyltransferase (OPRT) (OPRTase) (EC 2.4.2.10); Orotidine 5'-phosphate decarboxylase (ODC) (EC 4.1.1.23) (OMPdecase)]	Wang et al., 2013
P11172-1	Isoform 1 of Uridine 5'-monophosphate synthase	Y. Liu et al., 2014
P11177	Pyruvate dehydrogenase E1 component subunit beta, mitochondrial (PDHE1-B) (EC 1.2.4.1)	Ficarro et al., 2003; Martinez-Heredia et al., 2006; Baker et al., 2007; 2013; de Mateo et al., 2007; Lefièvre et al, 2007; Secciani et al., 2009; Siva et al., 2010; de Mateo et al., 2011; Amaral et al., 2013; Wang et al., 2013; A.Amaral et al., 2014; Wang et al. 2016; Bogle et al., 2016; Intasqui et al., 2017
P11177-1	Isoform 1 of Pyruvate dehydrogenase E1 component subunit beta, mitochondrial	Y. Liu et al., 2014
P11182	Lipoamide acyltransferase component of branched-chain alpha-keto acid dehydrogenase complex, mitochondrial (EC 2.3.1.168) (Branched-chain alpha-keto acid dehydrogenase complex component E2) (BCKAD-E2) (BCKADE2) (Dihydrolipoamide acetyltransferase component of branched-chain alpha-keto acid dehydrogenase complex) (Dihydrolipoamide branched chain transacylase) (Dihydrolipoyllysine-residue (2-methyl…	Wang et al., 2013; Wang et al. 2016
P11215	Integrin alpha-M (CD11 antigen-like family member B) (CR-3 alpha chain) (Cell surface glycoprotein MAC-1 subunit alpha) (Leukocyte adhesion receptor MO1) (Neutrophil adherence receptor) (CD antigen CD11b)	Baker et al., 2013; Wang et al., 2013; Wang et al. 2016
P11216	Glycogen phosphorylase, brain form (EC 2.4.1.1)	Amaral et al., 2013; Wang et al., 2013; A.Amaral et al., 2014; Y. Liu et al., 2014
P11217	Glycogen phosphorylase, muscle form (EC 2.4.1.1) (Myophosphorylase)	Wang et al., 2013; Y. Liu et al., 2014
P11230	Acetylcholine receptor subunit beta	Gu et al., 2011
P11233	Ras-related protein Ral-A	Baker et al., 2007; Wang et al., 2013; A.Amaral et al., 2014
P11277	Spectrin beta chain, erythrocytic (Beta-I spectrin)	Baker et al., 2013
P11279	Lysosome-associated membrane glycoprotein 1 (LAMP-1) (Lysosome-associated membrane protein 1) (CD107 antigen-like family member A) (CD antigen CD107a)	Baker et al., 2013; Wang et al., 2013; Y. Liu et al., 2014; Wang et al. 2016; Intasqui et al., 2017
P11310	Medium-chain specific acyl-CoA dehydrogenase, mitochondrial (MCAD) (EC 1.3.8.7)	Martinez-Heredia et al., 2006; Baker et al., 2007; 2013; de Mateo et al., 2007; 2011; Siva et al., 2010; Amaral et al., 2013; A.Amaral et al., 2014; Intasqui et al., 2017
P11362	Fibroblast growth factor receptor 1 (FGFR-1) (EC 2.7.10.1) (Basic fibroblast growth factor receptor 1) (BFGFR) (bFGF-R-1) (Fms-like tyrosine kinase 2) (FLT-2) (N-sam) (Proto-oncogene c-Fgr) (CD antigen CD331)	Gu et al., 2011
P11387	DNA topoisomerase 1 (EC 5.99.1.2) (DNA topoisomerase I)	Baker et al., 2013; Wang et al., 2013
P11388	DNA topoisomerase 2-alpha (EC 5.99.1.3) (DNA topoisomerase II, alpha isozyme)	Wang et al., 2013; Wang et al. 2016
P11413	Glucose-6-phosphate 1-dehydrogenase (G6PD) (EC 1.1.1.49)	Wang et al., 2013; A.Amaral et al., 2014
P11413-2	Isoform Long of Glucose-6-phosphate 1-dehydrogenase	Y. Liu et al., 2014
P11498	Pyruvate carboxylase, mitochondrial (EC 6.4.1.1) (Pyruvic carboxylase) (PCB)	Wang et al., 2013
P11532	Dystrophin	Wang et al., 2013
P11532-1	Isoform 4 of Dystrophin	Y. Liu et al., 2014
P11586	C-1-tetrahydrofolate synthase, cytoplasmic (C1-THF synthase) [Includes: Methylenetetrahydrofolate dehydrogenase (EC 1.5.1.5); Methenyltetrahydrofolate cyclohydrolase (EC 3.5.4.9); Formyltetrahydrofolate synthetase (EC 6.3.4.3)]	Wang et al., 2013
P11678	Eosinophil peroxidase (EPO) (EC 1.11.1.7) [Cleaved into: Eosinophil peroxidase light chain; Eosinophil peroxidase heavy chain]	Wang et al., 2013
P11684	Uteroglobin (Clara cell phospholipid-binding protein) (CCPBP) (Clara cells 10 kDa secretory protein) (CC10) (Secretoglobin family 1A member 1) (Urinary protein 1) (UP- 1) (UP1) (Urine protein 1)	Gu et al., 2011
P11717	Cation-independent mannose-6-phosphate receptor (CI Man-6-P receptor) (CI-MPR) (M6PR) (300 kDa mannose 6-phosphate receptor) (MPR 300) (Insulin-like growth factor 2 receptor) (Insulin-like growth factor II receptor) (IGF-II receptor) (M6P/IGF2 receptor) (M6P/IGF2R) (CD antigen CD222)	Gu et al., 2011; Wang et al., 2013
P11766	Alcohol dehydrogenase class-3 (EC 1.1.1.1) (Alcohol dehydrogenase 5) (Alcohol dehydrogenase class chi chain) (Alcohol dehydrogenase class-III) (Glutathione dependent formaldehyde dehydrogenase) (FALDH) (FDH) (GSH-FDH) (EC 1.1.1.-) (S- (hydroxymethyl)glutathione dehydrogenase) (EC 1.1.1.284)	Amaral et al., 2013; Wang et al., 2013; A.Amaral et al., 2014; Y. Liu et al., 2014; Wang et al. 2016
P11908	Ribose-phosphate pyrophosphokinase 2 (EC 2.7.6.1) (PPRibP) (Phosphoribosyl pyrophosphate synthase II) (PRS-II)	Wang et al., 2013; Wang et al. 2016
P11908-2	Isoform 2 of Ribose-phosphate pyrophosphokinase 2	Y. Liu et al., 2014
P11940	Polyadenylate-binding protein 1 (PABP-1) (Poly(A)-binding protein 1)	Wang et al., 2013
P11940-1	Isoform 1 of Polyadenylate-binding protein 1	Y. Liu et al., 2014
P12036	Neurofilament heavy polypeptide (NF-H) (200 kDa neurofilament protein) (Neurofilament triplet H protein)	Wang et al., 2013
P12036-1	Isoform 1 of Neurofilament heavy polypeptide	Y. Liu et al., 2014
P12074	Cytochrome c oxidase subunit 6A1, mitochondrial (Cytochrome c oxidase polypeptide VIa-liver) (Cytochrome c oxidase subunit VIA-liver) (COX VIa-L)	Wang et al., 2013
P12107	Collagen alpha-1(XI) chain	Gu et al., 2011
P12110	Collagen alpha-2(VI) chain	Baker et al., 2007; Lefièvre et al, 2007; Gu et al., 2011
P12111	Collagen alpha-3(VI) chain	Baker et al., 2007; Gu et al., 2011
P12235	ADP/ATP translocase 1 (ADP,ATP carrier protein 1) (ADP,ATP carrier protein, heart/skeletal muscle isoform T1) (Adenine nucleotide translocator 1) (ANT 1) (Solute carrier family 25 member 4)	de Mateo et al., 2011; Amaral et al., 2013; Wang et al., 2013; A.Amaral et al., 2014; McReynolds et al., 2014; Y. Liu et al., 2014; Wang et al. 2016
P12236	ADP/ATP translocase 3 (ADP,ATP carrier protein 3) (ADP,ATP carrier protein, isoform T2) (ANT 2) (Adenine nucleotide translocator 3) (ANT 3) (Solute carrier family 25 member 6)	de Mateo et al., 2011; Amaral et al., 2013; Baker et al., 2013; Wang et al., 2013; A.Amaral et al., 2014; Y. Liu et al., 2014; Wang et al. 2016
P12259	Coagulation factor V (Activated protein C cofactor) (Proaccelerin, labile factor) [Cleaved into: Coagulation factor V heavy chain; Coagulation factor V light chain]	Gu et al., 2011
P12268	Inosine-5'-monophosphate dehydrogenase 2 (IMP dehydrogenase 2) (IMPD 2) (IMPDH 2) (EC 1.1.1.205) (IMPDH-II)	Wang et al., 2013; Y. Liu et al., 2014
P12270	Nucleoprotein TPR (Megator) (NPC-associated intranuclear protein) (Translocated promoter region protein)	Baker et al., 2007; Lefièvre et al, 2007
P12273	Prolactin-inducible protein (Gross cystic disease fluid protein 15) (GCDFP-15) (Prolactin-induced protein) (Secretory actin-binding protein) (SABP) (gp17)	Pixton et al., 2004; Martinez-Heredia et al., 2006; 2008; de Mateo et al., 2007; 2011; Liao et al., 2009; Secciani et al., 2009; Siva et al., 2010; Gu et al., 2011; Paash et al., 2011; Thacker et al., 2011; Parte et al., 2012; Xu et al., 2012; Amaral et al., 2013; Baker et al., 2013; Wang et al., 2013; Sharma et al., 2013; A.Amaral et al., 2014; Y. Liu et al., 2014; Wang et al. 2016
P12277	Creatine kinase B-type (EC 2.7.3.2) (B-CK) (Creatine kinase B chain)	de Mateo et al., 2007; Secciani et al., 2009; Siva et al., 2010; Parte et al., 2012; Amaral et al., 2013; Baker et al., 2013; Wang et al., 2013; Sharma et al., 2013; A.Amaral et al., 2014; Y. Liu et al., 2014; Wang et al. 2016; Bogle et al., 2016
P12429	Annexin A3 (35-alpha calcimedin) (Annexin III) (Annexin-3) (Inositol 1,2-cyclic phosphate 2-phosphohydrolase) (Lipocortin III) (Placental anticoagulant protein III) (PAP-III)	Amaral et al., 2013; Wang et al., 2013; A.Amaral et al., 2014; Y. Liu et al., 2014; Bogle et al., 2016; Intasqui et al., 2017
P12532	Creatine kinase U-type, mitochondrial (EC 2.7.3.2) (Acidic-type mitochondrial creatine kinase) (Mia-CK) (Ubiquitous mitochondrial creatine kinase) (U-MtCK)	Wang et al., 2013
P12645	Bone morphogenetic protein 3 (BMP-3) (Bone morphogenetic protein 3A) (BMP-3A) (Osteogenin)	Gu et al., 2011
P12694	2-oxoisovalerate dehydrogenase subunit alpha, mitochondrial (EC 1.2.4.4) (Branched chain alpha-keto acid dehydrogenase E1 component alpha chain) (BCKDE1A) (BCKDH E1-alpha)	Baker et al., 2007; Amaral et al., 2013; Wang et al., 2013; A.Amaral et al., 2014
P12724	Eosinophil cationic protein (ECP) (EC 3.1.27.-) (Ribonuclease 3) (RNase 3)	Wang et al., 2013
P12814	Alpha-actinin-1 (Alpha-actinin cytoskeletal isoform) (F-actin cross-linking protein) (Non muscle alpha-actinin-1)	Amaral et al., 2013; Vigodner et al., 2013; Wang et al., 2013; A.Amaral et al., 2014; Wang et al. 2016
P12821	Angiotensin-converting enzyme (ACE) (EC 3.2.1.-) (EC 3.4.15.1) (Dipeptidyl carboxypeptidase I) (Kininase II) (CD antigen CD143) [Cleaved into: Angiotensin converting enzyme, soluble form]	Baker et al., 2007; 2013; Naaby-Hansen et al., 2010; Nixon et al., 2010; Gu et al., 2011; Amaral et al., 2013; Wang et al., 2013; Sharma et al., 2013; A.Amaral et al., 2014; Wang et al. 2016; Intasqui et al., 2017
P12821-1	Isoform Somatic-1 of Angiotensin-converting enzyme	Y. Liu et al., 2014
P12830	Cadherin-1 (CAM 120/80) (Epithelial cadherin) (E-cadherin) (Uvomorulin) (CD antigen CD324) [Cleaved into: E-Cad/CTF1; E-Cad/CTF2; E-Cad/CTF3]	Wang et al., 2013
P12872	Promotilin [Cleaved into: Motilin; Motilin-associated peptide (MAP)]	Gu et al., 2011
P12883	Myosin-7	A.Amaral et al., 2014
P12931	Proto-oncogene tyrosine-protein kinase Src (EC 2.7.10.2) (Proto-oncogene c-Src) (pp60c-src) (p60-Src)	Wang et al., 2013
P12955	Xaa-Pro dipeptidase (X-Pro dipeptidase) (EC 3.4.13.9) (Imidodipeptidase) (Peptidase D) (Proline dipeptidase) (Prolidase)	Wang et al., 2013; Y. Liu et al., 2014; Wang et al. 2016; Intasqui et al., 2017
P12956	X-ray repair cross-complementing protein 6 (EC 3.6.4.-) (EC 4.2.99.-) (5'-deoxyribose-5- phosphate lyase Ku70) (5'-dRP lyase Ku70) (70 kDa subunit of Ku antigen) (ATP dependent DNA helicase 2 subunit 1) (ATP-dependent DNA helicase II 70 kDa subunit) (CTC box-binding factor 75 kDa subunit) (CTC75) (CTCBF) (DNA repair protein XRCC6) (Lupus Ku autoantigen protein p70) (Ku70) (Thyroid-lupus autoantig…	Baker et al., 2013; Wang et al., 2013; Y. Liu et al., 2014
P13010	X-ray repair cross-complementing protein 5 (EC 3.6.4.-) (86 kDa subunit of Ku antigen) (ATP-dependent DNA helicase 2 subunit 2) (ATP-dependent DNA helicase II 80 kDa subunit) (CTC box-binding factor 85 kDa subunit) (CTC85) (CTCBF) (DNA repair protein XRCC5) (Ku80) (Ku86) (Lupus Ku autoantigen protein p86) (Nuclear factor IV) (Thyroid lupus autoantigen) (TLAA) (X-ray repair complementing defective…	Wang et al., 2013
P13051	Uracil-DNA glycosylase (UDG) (EC 3.2.2.27)	Wang et al., 2013
P13056	Nuclear receptor subfamily 2 group C member 1 (Orphan nuclear receptor TR2) (Testicular receptor 2)	Baker et al., 2013
P13073	Cytochrome c oxidase subunit 4 isoform 1, mitochondrial (Cytochrome c oxidase polypeptide IV) (Cytochrome c oxidase subunit IV isoform 1) (COX IV-1)	Amaral et al., 2013; Baker et al., 2013; Wang et al., 2013; Y. Liu et al., 2014; Wang et al. 2016; Intasqui et al., 2017
P13473	Lysosome-associated membrane glycoprotein 2 (LAMP-2) (Lysosome-associated membrane protein 2) (CD107 antigen-like family member B) (CD antigen CD107b)	Gu et al., 2011; Wang et al., 2013; Wang et al. 2016
P13489	Ribonuclease inhibitor (Placental ribonuclease inhibitor) (Placental RNase inhibitor) (Ribonuclease/angiogenin inhibitor 1) (RAI)	Baker et al., 2007; Frapsauce et al., 2009; Amaral et al., 2013; Wang et al., 2013; A.Amaral et al., 2014; Y. Liu et al., 2014; Wang et al. 2016
P13497	Bone morphogenetic protein 1 (BMP-1) (EC 3.4.24.19) (Mammalian tolloid protein) (mTld) (Procollagen C-proteinase) (PCP)	Wang et al., 2013; Wang et al. 2016
P13521	Secretogranin-2 (Chromogranin-C) (Secretogranin II) (SgII) [Cleaved into: Secretoneurin (SN)]	Baker et al., 2013; Wang et al., 2013
P13533	Myosin-6 (Myosin heavy chain 6) (Myosin heavy chain, cardiac muscle alpha isoform) (MyHC-alpha)	Baker et al., 2013; A.Amaral et al., 2014
P13535	Myosin-8 (Myosin heavy chain 8) (Myosin heavy chain, skeletal muscle, perinatal) (MyHC-perinatal)	Baker et al., 2013
P13569	Cystic fibrosis transmembrane conductance regulator (CFTR) (ATP-binding cassette sub-family C member 7) (Channel conductance-controlling ATPase) (EC 3.6.3.49) (cAMP-dependent chloride channel)	Gu et al., 2011
P13611	Versican core protein (Chondroitin sulfate proteoglycan core protein 2) (Chondroitin sulfate proteoglycan 2) (Glial hyaluronate-binding protein) (GHAP) (Large fibroblast proteoglycan) (PG-M)	Gu et al., 2011
P13612	Integrin alpha-4 (CD49 antigen-like family member D) (Integrin alpha-IV) (VLA-4 subunit alpha) (CD antigen CD49d)	Gu et al., 2011; Baker et al., 2013
P13637	Sodium/potassium-transporting ATPase subunit alpha-3 (Na(+)/K(+) ATPase alpha-3 subunit) (EC 3.6.3.9) (Na(+)/K(+) ATPase alpha(III) subunit) (Sodium pump subunit alpha-3)	Baker et al., 2007; Nixon et al., 2010; Wang et al., 2013; A.Amaral et al., 2014
P13639	Elongation factor 2 (EF-2)	Baker et al., 2007; 2013; Lefièvre et al, 2007; de Mateo et al., 2011; Amaral et al., 2013; Wang et al., 2013; Sharma et al., 2013; A.Amaral et al., 2014; Y. Liu et al., 2014; Wang et al. 2016; Intasqui et al., 2017
P13640	Metallothionein-1G (MT-1G) (Metallothionein-1K) (MT-1K) (Metallothionein-IG) (MT-IG)	Wang et al. 2016
P13645	Keratin, type I cytoskeletal 10 (Cytokeratin-10) (CK-10) (Keratin-10) (K10)	Ficarro et al., 2003; de Mateo et al., 2011; Parte et al., 2012; Amaral et al., 2013; Baker et al., 2013; A.Amaral et al., 2014
P13646	Keratin, type I cytoskeletal 13 (Cytokeratin-13) (CK-13) (Keratin-13) (K13)	de Mateo et al., 2011; Amaral et al., 2013
P13647	Keratin, type II cytoskeletal 5 (58 kDa cytokeratin) (Cytokeratin-5) (CK-5) (Keratin-5) (K5) (Type-II keratin Kb5)	de Mateo et al., 2011; Amaral et al., 2013; A.Amaral et al., 2014
P13667	Protein disulfide-isomerase A4 (EC 5.3.4.1) (Endoplasmic reticulum resident protein 70) (ER protein 70) (ERp70) (Endoplasmic reticulum resident protein 72) (ER protein 72) (ERp-72) (ERp72)	Wang et al., 2013; A.Amaral et al., 2014; McReynolds et al., 2014; Y. Liu et al., 2014; Wang et al. 2016; Bogle et al., 2016; Intasqui et al., 2017
P13674	Prolyl 4-hydroxylase subunit alpha-1 (4-PH alpha-1) (EC 1.14.11.2) (Procollagen proline,2-oxoglutarate-4-dioxygenase subunit alpha-1)	Wang et al., 2013
P13686	Tartrate-resistant acid phosphatase type 5 (TR-AP) (EC 3.1.3.2) (Tartrate-resistant acid ATPase) (TrATPase) (Type 5 acid phosphatase)	Baker et al., 2013; Wang et al., 2013
P13688	Carcinoembryonic antigen-related cell adhesion molecule 1 (Biliary glycoprotein 1) (BGP-1) (CD antigen CD66a)	Wang et al. 2016
P13693	Translationally-controlled tumor protein (TCTP) (Fortilin) (Histamine-releasing factor) (HRF) (p23)	Amaral et al., 2013; Wang et al., 2013; A.Amaral et al., 2014
P13716	Delta-aminolevulinic acid dehydratase (ALADH) (EC 4.2.1.24) (Porphobilinogen synthase)	de Mateo et al., 2011; Wang et al., 2013; A.Amaral et al., 2014; Wang et al. 2016
P13716-2	Isoform 2 of Delta-aminolevulinic acid dehydratase	Y. Liu et al., 2014
P13765	HLA class II histocompatibility antigen, DO beta chain (MHC class II antigen DOB)	Gu et al., 2011
P13796	Plastin-2 (L-plastin) (LC64P) (Lymphocyte cytosolic protein 1) (LCP-1)	Wang et al., 2013; A.Amaral et al., 2014; Y. Liu et al., 2014; Wang et al. 2016; Intasqui et al., 2017
P13797	Plastin-3 (T-plastin)	Wang et al., 2013; Y. Liu et al., 2014; Intasqui et al., 2017
P13798	Acylamino-acid-releasing enzyme (AARE) (EC 3.4.19.1) (Acyl-peptide hydrolase) (APH) (Acylaminoacyl-peptidase) (Oxidized protein hydrolase) (OPH)	Ficarro et al., 2003; Baker et al., 2007; 2013; Wang et al., 2013; A.Amaral et al., 2014
P13804	Electron transfer flavoprotein subunit alpha, mitochondrial (Alpha-ETF)	Martinez-Heredia et al., 2006; de Mateo et al., 2007; Amaral et al., 2013; Baker et al., 2013; Wang et al., 2013; A.Amaral et al., 2014; Y. Liu et al., 2014; Wang et al. 2016
P13807	Glycogen [starch] synthase, muscle (EC 2.4.1.11)	Wang et al., 2013; Y. Liu et al., 2014
P13861	cAMP-dependent protein kinase type II-alpha regulatory subunit	Lefièvre et al, 2007; Amaral et al., 2013; Baker et al., 2013; Wang et al., 2013; A.Amaral et al., 2014; Y. Liu et al., 2014; Wang et al. 2016; Bogle et al., 2016; Intasqui et al., 2017
P13929	Beta-enolase (EC 4.2.1.11) (2-phospho-D-glycerate hydro-lyase) (Enolase 3) (Muscle specific enolase) (MSE) (Skeletal muscle enolase)	Amaral et al., 2013; Wang et al., 2013
P13987	CD59 glycoprotein (1F5 antigen) (20 kDa homologous restriction factor) (HRF-20) (HRF20) (MAC-inhibitory protein) (MAC-IP) (MEM43 antigen) (Membrane attack complex inhibition factor) (MACIF) (Membrane inhibitor of reactive lysis) (MIRL) (Protectin) (CD antigen CD59)	Nixon et al., 2010; Wang et al., 2013; Y. Liu et al., 2014; Bogle et al., 2016
P13994	Coiled-coil domain-containing protein 130 (9 kDa protein)	Baker et al., 2013
P14174	Macrophage migration inhibitory factor (MIF) (EC 5.3.2.1) (Glycosylation-inhibiting factor) (GIF) (L-dopachrome isomerase) (L-dopachrome tautomerase) (EC 5.3.3.12) (Phenylpyruvate tautomerase)	Amaral et al., 2013; Baker et al., 2013; Wang et al., 2013; Y. Liu et al., 2014
P14314	Glucosidase 2 subunit beta (80K-H protein) (Glucosidase II subunit beta) (Protein kinase C substrate 60.1 kDa protein heavy chain) (PKCSH)	Baker et al., 2007; Naaby-Hansen et al., 2010; Wang et al., 2013; A.Amaral et al., 2014; Bogle et al., 2016
P14324	Farnesyl pyrophosphate synthase (FPP synthase) (FPS) (EC 2.5.1.10) ((2E,6E)-farnesyl diphosphate synthase) (Dimethylallyltranstransferase) (EC 2.5.1.1) (Farnesyl diphosphate synthase) (Geranyltranstransferase)	Wang et al., 2013
P14384	Carboxypeptidase M (CPM) (EC 3.4.17.12)	Wang et al., 2013; Y. Liu et al., 2014
P14406	Cytochrome c oxidase subunit 7A2, mitochondrial (Cytochrome c oxidase subunit VIIa liver/heart) (Cytochrome c oxidase subunit VIIa-L) (Cytochrome c oxidase subunit VIIaL)	Baker et al., 2007; Amaral et al., 2013; Baker et al., 2013; Wang et al., 2013; Y. Liu et al., 2014
P14410	Sucrase-isomaltase, intestinal [Cleaved into: Sucrase (EC 3.2.1.48); Isomaltase (EC 3.2.1.10)]	Baker et al., 2007; Wang et al., 2013
P14543	Nidogen-1 (NID-1) (Entactin)	Wang et al., 2013
P14550	Alcohol dehydrogenase [NADP(+)] (EC 1.1.1.2) (Aldehyde reductase) (Aldo-keto reductase family 1 member A1)	Amaral et al., 2013; Wang et al., 2013; Y. Liu et al., 2014; Wang et al. 2016; Bogle et al., 2016
P14555	Phospholipase A2, membrane associated (EC 3.1.1.4) (GIIC sPLA2) (Group IIA phospholipase A2) (Non-pancreatic secretory phospholipase A2) (NPS-PLA2) (Phosphatidylcholine 2-acylhydrolase 2A)	Parte et al., 2012; Wang et al., 2013; Sharma et al., 2013; A.Amaral et al., 2014; Y. Liu et al., 2014
P14598	Neutrophil cytosol factor 1 (NCF-1) (47 kDa autosomal chronic granulomatous disease protein) (47 kDa neutrophil oxidase factor) (NCF-47K) (Neutrophil NADPH oxidase factor 1) (Nox organizer 2) (Nox-organizing protein 2) (SH3 and PX domain-containing protein 1A) (p47-phox)	Wang et al., 2013
P14618	Pyruvate kinase isozymes M1/M2 (EC 2.7.1.40) (Cytosolic thyroid hormone-binding protein) (CTHBP) (Opa-interacting protein 3) (OIP-3) (Pyruvate kinase 2/3) (Pyruvate kinase muscle isozyme) (Thyroid hormone-binding protein 1) (THBP1) (Tumor M2-PK) (p58)	Baker et al., 2007; 2013; Kim et al., 2007; Lefièvre et al, 2007; Secciani et al., 2009; de Mateo et al., 2011; Amaral et al., 2013; Wang et al., 2013; Sharma et al., 2013; A.Amaral et al., 2014; Wang et al. 2016
P14618-1	Isoform M2 of Pyruvate kinase isozymes M1/M2	Y. Liu et al., 2014
P14618-2	66 kDa protein	Y. Liu et al., 2014
P14625	Endoplasmin (94 kDa glucose-regulated protein) (GRP-94) (Heat shock protein 90 kDa beta member 1) (Tumor rejection antigen 1) (gp96 homolog)	Baker et al., 2007; 2013; Lefièvre et al, 2007; de Mateo et al., 2011; Parte et al., 2012; Amaral et al., 2013; Vigodner et al., 2013; Wang et al., 2013; Sharma et al., 2013; A.Amaral et al., 2014; Y. Liu et al., 2014; Wang et al. 2016; Intasqui et al., 2017
P14649	Myosin light chain 6B (Myosin light chain 1 slow-twitch muscle A isoform) (MLC1sa) (Smooth muscle and nonmuscle myosin light chain alkali 6B)	Baker et al., 2007; Wang et al., 2013; A.Amaral et al., 2014
P14678	Small nuclear ribonucleoprotein-associated proteins B and B' (snRNP-B) (Sm protein B/B') (Sm-B/B') (SmB/B')	Wang et al., 2013
P14679	Tyrosinase (EC 1.14.18.1) (LB24-AB) (Monophenol monooxygenase) (SK29-AB) (Tumor rejection antigen AB)	Gu et al., 2011
P14735	Insulin-degrading enzyme (EC 3.4.24.56) (Abeta-degrading protease) (Insulin protease) (Insulinase) (Insulysin)	Baker et al., 2007; Baker et al., 2013; Wang et al., 2013; Y. Liu et al., 2014; Wang et al. 2016
P14780	Matrix metalloproteinase-9 (MMP-9) (EC 3.4.24.35) (92 kDa gelatinase) (92 kDa type IV collagenase) (Gelatinase B) (GELB) [Cleaved into: 67 kDa matrix metalloproteinase- 9; 82 kDa matrix metalloproteinase-9]	Wang et al., 2013
P14854	Cytochrome c oxidase subunit 6B1 (Cytochrome c oxidase subunit VIb isoform 1) (COX VIb-1)	Amaral et al., 2013; Baker et al., 2013; Wang et al., 2013; A.Amaral et al., 2014; Y. Liu et al., 2014
P14866	Heterogeneous nuclear ribonucleoprotein L (hnRNP L)	Baker et al., 2013; Wang et al., 2013; Y. Liu et al., 2014
P14868	Aspartate--tRNA ligase, cytoplasmic (EC 6.1.1.12) (Aspartyl-tRNA synthetase) (AspRS) (Cell proliferation-inducing gene 40 protein)	Wang et al., 2013; A.Amaral et al., 2014; Y. Liu et al., 2014; Intasqui et al., 2017
P14923	Junction plakoglobin (Catenin gamma) (Desmoplakin III) (Desmoplakin-3)	Baker et al., 2007; Wang et al., 2013; A.Amaral et al., 2014
P14927	Cytochrome b-c1 complex subunit 7 (Complex III subunit 7) (Complex III subunit VII) (QP-C) (Ubiquinol-cytochrome c reductase complex 14 kDa protein)	Baker et al., 2007; 2013; Amaral et al., 2013; Wang et al., 2013; A.Amaral et al., 2014; McReynolds et al., 2014; Y. Liu et al., 2014; Wang et al. 2016; Intasqui et al., 2017
P15056	Serine/threonine-protein kinase B-raf (EC 2.7.11.1) (Proto-oncogene B-Raf) (p94) (v Raf murine sarcoma viral oncogene homolog B1)	Wang et al., 2013
P15085	Carboxypeptidase A1 (EC 3.4.17.1)	Gu et al., 2011
P15086	Carboxypeptidase B (EC 3.4.17.2) (Pancreas-specific protein) (PASP)	Wang et al., 2013
P15104	Glutamine synthetase (GS) (EC 6.3.1.2) (Glutamate decarboxylase) (EC 4.1.1.15) (Glutamate--ammonia ligase)	Ficarro et al., 2003; Martinez-Heredia et al., 2006; Baker et al., 2007; 2013; de Mateo et al., 2007; 2011; Lefièvre et al, 2007; Li et al., 2007; Zhao et al., 2007; Secciani et al., 2009; Siva et al., 2010; Amaral et al., 2013; Wang et al., 2013; Sharma et al., 2013; A.Amaral et al., 2014; Y. Liu et al., 2014; Wang et al. 2016; Intasqui et al., 2017
P15121	Aldose reductase (AR) (EC 1.1.1.21) (Aldehyde reductase) (Aldo-keto reductase family 1 member B1)	Baker et al., 2007; Wang et al., 2013; A.Amaral et al., 2014; Y. Liu et al., 2014; Wang et al. 2016; Bogle et al., 2016; Intasqui et al., 2017
P15144	Aminopeptidase N (AP-N) (hAPN) (EC 3.4.11.2) (Alanyl aminopeptidase) (Aminopeptidase M) (AP-M) (Microsomal aminopeptidase) (Myeloid plasma membrane glycoprotein CD13) (gp150) (CD antigen CD13)	Baker et al., 2007; Nixon et al., 2010; Amaral et al., 2013; Wang et al., 2013; Y. Liu et al., 2014; Wang et al. 2016; Bogle et al., 2016; Intasqui et al., 2017
P15170	Eukaryotic peptide chain release factor GTP-binding subunit ERF3A (Eukaryotic peptide chain release factor subunit 3a) (eRF3a) (G1 to S phase transition protein 1 homolog)	Wang et al., 2013; Wang et al. 2016
P15259	Phosphoglycerate mutase 2 (EC 3.1.3.13) (EC 5.4.2.1) (EC 5.4.2.4) (BPG-dependent PGAM 2) (Muscle-specific phosphoglycerate mutase) (Phosphoglycerate mutase isozyme M) (PGAM-M)	Baker et al., 2007; 2013; Lefièvre et al, 2007; Zhao et al., 2007; de Mateo et al., 2011; Amaral et al., 2013; Wang et al., 2013; A.Amaral et al., 2014; Y. Liu et al., 2014; Wang et al. 2016; Bogle et al., 2016
P15289	Arylsulfatase A (ASA) (EC 3.1.6.8) (Cerebroside-sulfatase) [Cleaved into: Arylsulfatase A component B; Arylsulfatase A component C]	Nixon et al., 2010; Baker et al., 2013; Wang et al., 2013; A.Amaral et al., 2014
P15291	Beta-1,4-galactosyltransferase 1 (Beta-1,4-GalTase 1) (Beta4Gal-T1) (b4Gal-T1) (EC 2.4.1.-) (UDP-Gal:beta-GlcNAc beta-1,4-galactosyltransferase 1) (UDP-galactose:beta N-acetylglucosamine beta-1,4-galactosyltransferase 1) [Cleaved into: Processed beta- 1,4-galactosyltransferase 1] [Includes: Lactose synthase A protein (EC 2.4.1.22); N acetyllactosamine synthase (EC 2.4.1.90) (Nal synthase); Beta-N…	Wang et al., 2013
P15309	Prostatic acid phosphatase (PAP) (EC 3.1.3.2) (5'-nucleotidase) (5'-NT) (EC 3.1.3.5) (Ecto-5'-nucleotidase) (Thiamine monophosphatase) (TMPase) [Cleaved into: PAPf39]	de Mateo et al., 2007; 2011; Gu et al., 2011; Parte et al., 2012; Xu et al., 2012; Amaral et al., 2013; Wang et al., 2013; Sharma et al., 2013; A.Amaral et al., 2014; Wang et al. 2016; Bogle et al., 2016
P15309-1	Isoform 1 of Prostatic acid phosphatase	Y. Liu et al., 2014
P15311	Ezrin (Cytovillin) (Villin-2) (p81)	Amaral et al., 2013; Wang et al., 2013; Y. Liu et al., 2014; Intasqui et al., 2017
P15313	V-type proton ATPase subunit B, kidney isoform (V-ATPase subunit B 1) (Endomembrane proton pump 58 kDa subunit) (Vacuolar proton pump subunit B 1)	Baker et al., 2007; Gu et al., 2011; Wang et al., 2013
P15328	Folate receptor alpha (FR-alpha) (Adult folate-binding protein) (FBP) (Folate receptor 1) (Folate receptor, adult) (KB cells FBP) (Ovarian tumor-associated antigen MOv18)	Wang et al. 2016
P15374	Ubiquitin carboxyl-terminal hydrolase isozyme L3 (UCH-L3) (EC 3.4.19.12) (Ubiquitin thioesterase L3)	Amaral et al., 2013; Wang et al., 2013; Y. Liu et al., 2014; Wang et al. 2016; Intasqui et al., 2017
P15498	Proto-oncogene vav	Baker et al., 2013
P15529	Membrane cofactor protein (TLX) (Trophoblast leukocyte common antigen) (CD antigen CD46)	Nixon et al., 2010; Gu et al., 2011; Wang et al., 2013; Wang et al. 2016
P15529-2	Isoform B of Membrane cofactor protein	Y. Liu et al., 2014
P15531	Nucleoside diphosphate kinase A (NDK A) (NDP kinase A) (EC 2.7.4.6) (Granzyme A activated DNase) (GAAD) (Metastasis inhibition factor nm23) (Tumor metastatic process-associated protein) (nm23-H1)	de Mateo et al., 2011; Amaral et al., 2013; Wang et al., 2013; A.Amaral et al., 2014
P15559	NAD(P)H dehydrogenase [quinone] 1 (EC 1.6.5.2) (Azoreductase) (DT-diaphorase) (DTD) (Menadione reductase) (NAD(P)H:quinone oxidoreductase 1) (Phylloquinone reductase) (Quinone reductase 1) (QR1)	Wang et al., 2013
P15586	N-acetylglucosamine-6-sulfatase (EC 3.1.6.14) (Glucosamine-6-sulfatase) (G6S)	Wang et al., 2013; A.Amaral et al., 2014
P15735	Phosphorylase b kinase gamma catalytic chain, liver/testis isoform (PHK-gamma-LT) (PHK-gamma-T) (EC 2.7.11.19) (PSK-C3) (Phosphorylase kinase subunit gamma-2)	Wang et al., 2013; Y. Liu et al., 2014
P15848	Arylsulfatase B (ASB) (EC 3.1.6.12) (N-acetylgalactosamine-4-sulfatase) (G4S)	Baker et al., 2007
P15880	40S ribosomal protein S2 (40S ribosomal protein S4) (Protein LLRep3)	de Mateo et al., 2011; Amaral et al., 2013; Wang et al., 2013; Y. Liu et al., 2014
P15924	Desmoplakin (DP) (250/210 kDa paraneoplastic pemphigus antigen)	Lefièvre et al, 2007; de Mateo et al., 2011; Amaral et al., 2013; Wang et al., 2013; A.Amaral et al., 2014
P15924-1	Isoform DPI of Desmoplakin	Y. Liu et al., 2014
P15954	Cytochrome c oxidase subunit 7C, mitochondrial (Cytochrome c oxidase polypeptide VIIc)	Baker et al., 2013; Y. Liu et al., 2014; Wang et al. 2016
P16035	Metalloproteinase inhibitor 2	Y. Liu et al., 2014
P16066	Atrial natriuretic peptide receptor 1 (EC 4.6.1.2) (Atrial natriuretic peptide receptor type A) (ANP-A) (ANPR-A) (NPR-A) (Guanylate cyclase A) (GC-A)	Gu et al., 2011
P16083	Ribosyldihydronicotinamide dehydrogenase [quinone] (EC 1.10.99.2) (NRH dehydrogenase [quinone] 2) (NRH:quinone oxidoreductase 2) (Quinone reductase 2) (QR2)	Wang et al., 2013; A.Amaral et al., 2014
P16104	Histone H2A.x (H2a/x)	de Mateo et al., 2011; Amaral et al., 2013; Wang et al., 2013; Wang et al. 2016
P16144	Integrin beta-4 (GP150) (CD antigen CD104)	Gu et al., 2011
P16152	Carbonyl reductase [NADPH] 1 (EC 1.1.1.184) (15-hydroxyprostaglandin dehydrogenase [NADP(+)]) (EC 1.1.1.197) (NADPH-dependent carbonyl reductase 1) (Prostaglandin 9-ketoreductase) (Prostaglandin-E(2) 9-reductase) (EC 1.1.1.189)	Amaral et al., 2013; Wang et al., 2013; A.Amaral et al., 2014; Y. Liu et al., 2014; Wang et al. 2016
P16157	Ankyrin-1 (ANK-1) (Ankyrin-R) (Erythrocyte ankyrin)	Wang et al. 2016
P16219	Short-chain specific acyl-CoA dehydrogenase, mitochondrial (SCAD) (EC 1.3.8.1) (Butyryl-CoA dehydrogenase)	Martinez-Heredia et al., 2006; Baker et al., 2007; 2013; de Mateo et al., 2007; 2011; Siva et al., 2010; Amaral et al., 2013; Wang et al., 2013; A.Amaral et al., 2014; Y. Liu et al., 2014; Wang et al. 2016
P16260	Graves disease carrier protein (GDC) (Graves disease autoantigen) (GDA) (Mitochondrial solute carrier protein homolog) (Solute carrier family 25 member 16)	Wang et al., 2013
P16278	Beta-galactosidase (EC 3.2.1.23) (Acid beta-galactosidase) (Lactase) (Elastin receptor 1)	Wang et al., 2013
P16284	Platelet endothelial cell adhesion molecule (PECAM-1) (EndoCAM) (GPIIA') (PECA1) (CD antigen CD31)	Gu et al., 2011
P16298	Serine/threonine-protein phosphatase 2B catalytic subunit beta isoform (EC 3.1.3.16) (CAM-PRP catalytic subunit) (Calmodulin-dependent calcineurin A subunit beta isoform)	Wang et al., 2013
P16333	Cytoplasmic protein NCK1 (NCK adaptor protein 1) (Nck-1) (SH2/SH3 adaptor protein NCK-alpha)	Wang et al., 2013
P16383	GC-rich sequence DNA-binding factor 2 (GC-rich sequence DNA-binding factor) (Transcription factor 9) (TCF-9)	Wang et al., 2013
P16401	Histone H1.5 (Histone H1a) (Histone H1b) (Histone H1s-3)	Wang et al., 2013; Y. Liu et al., 2014; Wang et al. 2016
P16402	Histone H1.3 (Histone H1c) (Histone H1s-2)	Baker et al., 2007; Lefièvre et al, 2007; Wang et al., 2013; Y. Liu et al., 2014; Wang et al. 2016
P16403	Histone H1.2 (Histone H1c) (Histone H1d) (Histone H1s-1)	Wang et al., 2013; Y. Liu et al., 2014; Wang et al. 2016
P16415	Zinc finger protein 823 (Zinc finger protein ZFP-36)	Baker et al., 2007
P16435	NADPH--cytochrome P450 reductase (CPR) (P450R) (EC 1.6.2.4)	Baker et al., 2013; Wang et al., 2013
P16444	Dipeptidase 1 (EC 3.4.13.19) (Dehydropeptidase-I) (Microsomal dipeptidase) (Renal dipeptidase) (hRDP)	Baker et al., 2007; Wang et al., 2013; Wang et al. 2016
P16471	Prolactin receptor (PRL-R)	Baker et al., 2007
P16562	Cysteine-rich secretory protein 2 (CRISP-2) (Cancer/testis antigen 36) (CT36) (Testis specific protein TPX-1)	Martinez-Heredia et al., 2006; de Mateo et al., 2007; Wang et al., 2013; A.Amaral et al., 2014; McReynolds et al., 2014; Bogle et al., 2016; Intasqui et al., 2017
P16591	Tyrosine-protein kinase Fer (EC 2.7.10.2) (Feline encephalitis virus-related kinase FER) (Fujinami poultry sarcoma/Feline sarcoma-related protein Fer) (Proto-oncogene c-Fer) (Tyrosine kinase 3) (p94-Fer)	Wang et al., 2013
P16615	Sarcoplasmic/endoplasmic reticulum calcium ATPase 2 (SERCA2) (SR Ca(2+)-ATPase 2) (EC 3.6.3.8) (Calcium pump 2) (Calcium-transporting ATPase sarcoplasmic reticulum type, slow twitch skeletal muscle isoform) (Endoplasmic reticulum class 1/2 Ca(2+) ATPase)	Gu et al., 2011; Baker et al., 2013; Wang et al., 2013
P16615-1	Isoform SERCA2B of Sarcoplasmic/endoplasmic reticulum calcium ATPase 2	Y. Liu et al., 2014
P16671	Platelet glycoprotein 4 (Fatty acid translocase) (FAT) (Glycoprotein IIIb) (GPIIIB) (Leukocyte differentiation antigen CD36) (PAS IV) (PAS-4) (Platelet collagen receptor) (Platelet glycoprotein IV) (GPIV) (Thrombospondin receptor) (CD antigen CD36)	Baker et al., 2013
P16870	Carboxypeptidase E (CPE) (EC 3.4.17.10) (Carboxypeptidase H) (CPH) (Enkephalin convertase) (Prohormone-processing carboxypeptidase)	Wang et al., 2013; Y. Liu et al., 2014; Bogle et al., 2016
P16885	1-phosphatidylinositol 4,5-bisphosphate phosphodiesterase gamma-2 (EC 3.1.4.11) (Phosphoinositide phospholipase C-gamma-2) (Phospholipase C-IV) (PLC-IV) (Phospholipase C-gamma-2) (PLC-gamma-2)	Wang et al., 2013
P16930	Fumarylacetoacetase (FAA) (EC 3.7.1.2) (Beta-diketonase) (Fumarylacetoacetate hydrolase)	Wang et al., 2013; Wang et al. 2016
P16949	Stathmin (Leukemia-associated phosphoprotein p18) (Metablastin) (Oncoprotein 18) (Op18) (Phosphoprotein p19) (pp19) (Prosolin) (Protein Pr22) (pp17)	Wang et al., 2013; A.Amaral et al., 2014; Wang et al. 2016
P17050	Alpha-N-acetylgalactosaminidase (EC 3.2.1.49) (Alpha-galactosidase B)	Wang et al., 2013; Wang et al. 2016
P17066	Heat shock 70 kDa protein 6 (Heat shock 70 kDa protein B')	Baker et al., 2007; Lefièvre et al, 2007; de Mateo et al., 2011; Parte et al., 2012; Amaral et al., 2013; Y. Liu et al., 2014
P17096	High mobility group protein HMG-I/HMG-Y (HMG-I(Y)) (High mobility group AT-hook protein 1) (High mobility group protein A1) (High mobility group protein R)	Wang et al., 2013
P17152	Transmembrane protein 11, mitochondrial (Protein PM1) (Protein PMI)	Amaral et al., 2013; Wang et al., 2013; A.Amaral et al., 2014
P17174	Aspartate aminotransferase, cytoplasmic (cAspAT) (EC 2.6.1.1) (EC 2.6.1.3) (Cysteine aminotransferase, cytoplasmic) (Cysteine transaminase, cytoplasmic) (cCAT) (Glutamate oxaloacetate transaminase 1) (Transaminase A)	Baker et al., 2007; Lefièvre et al, 2007; Zhao et al., 2007; de Mateo et al., 2011; Amaral et al., 2013; Wang et al., 2013; A.Amaral et al., 2014; Y. Liu et al., 2014; Wang et al. 2016; Intasqui et al., 2017
P17213	Bactericidal permeability-increasing protein (BPI) (CAP 57)	Nixon et al., 2010; Wang et al., 2013
P17301	Integrin alpha-2 (CD49 antigen-like family member B) (Collagen receptor) (Platelet membrane glycoprotein Ia) (GPIa) (VLA-2 subunit alpha) (CD antigen CD49b)	Baker et al., 2013
P17342	Atrial natriuretic peptide receptor 3 (Atrial natriuretic peptide clearance receptor) (Atrial natriuretic peptide receptor type C) (ANP-C) (ANPR-C) (NPR-C)	Wang et al., 2013
P17405	Sphingomyelin phosphodiesterase (EC 3.1.4.12) (Acid sphingomyelinase) (aSMase)	Wang et al., 2013
P17405-1	Isoform 1 of Sphingomyelin phosphodiesterase	Y. Liu et al., 2014
P17568	NADH dehydrogenase [ubiquinone] 1 beta subcomplex subunit 7 (Cell adhesion protein SQM1) (Complex I-B18) (CI-B18) (NADH-ubiquinone oxidoreductase B18 subunit)	Wang et al., 2013; A.Amaral et al., 2014; Intasqui et al., 2017
P17612	cAMP-dependent protein kinase catalytic subunit alpha (PKA C-alpha) (EC 2.7.11.11)	Baker et al., 2007; 2013; Lefièvre et al, 2007; de Mateo et al., 2011; Amaral et al., 2013; Wang et al., 2013; A.Amaral et al., 2014; Wang et al. 2016; Intasqui et al., 2017
[truncated: 5,669 more rows]
