# Supplementary material for: First Insights on the Presence of the Unfolded Protein Response in Human Spermatozoa
Source: Int J Mol Sci. 2019 Nov 5;20(21):5518. doi: 10.3390/ijms20215518 (PMC6861958; doi:10.3390/ijms20215518)
Supplement: Supplementary file 1 [file ijms-20-05518-s001.zip › Supplementary files/Supplementary Data 2- UPR-reated proteins.xlsx]

## Sheet: UPR proteins
UniProtKB:Q9UKV5	E3 ubiquitin-protein ligase AMFR		GO:0030968		UniProt	NCBITaxon:9606	IMP			protein		PMID:17157811	20080102
UniProtKB:Q9UKV5	E3 ubiquitin-protein ligase AMFR		GO:0030968		GO_Central	NCBITaxon:9606	IBA	PANTHER:PTN001864137		protein		PAINT_REF:44317	20170427
UniProtKB:Q9NZJ5	Eukaryotic translation initiation factor 2-alpha kinase 3		GO:0030968		UniProt	NCBITaxon:9606	IDA			protein		PMID:10677345	20060915
UniProtKB:Q9NZJ5	Eukaryotic translation initiation factor 2-alpha kinase 3		GO:0030968		UniProt	NCBITaxon:9606	IDA			protein		PMID:11907036	20060915
UniProtKB:Q9NZJ5	Eukaryotic translation initiation factor 2-alpha kinase 3		GO:0030968		BHF-UCL	NCBITaxon:9606	TAS			protein		PMID:19816510	20100107
UniProtKB:Q9NZJ5	Eukaryotic translation initiation factor 2-alpha kinase 3		GO:0030968		UniProt	NCBITaxon:9606	IDA			protein		PMID:22169477	20120229
UniProtKB:Q9NZJ5	Eukaryotic translation initiation factor 2-alpha kinase 3		GO:0036499		ParkinsonsUK-UCL	NCBITaxon:9606	TAS			protein		PMID:22934019	20150323
UniProtKB:Q9NZJ5	Eukaryotic translation initiation factor 2-alpha kinase 3		GO:0036499		Reactome	NCBITaxon:9606	TAS			protein		Reactome:R-HSA-381042	20171118
UniProtKB:P34932	Heat shock 70 kDa protein 4		GO:0006986		UniProt	NCBITaxon:9606	NAS			protein		PMID:8335910	20040806
UniProtKB:P34932	Heat shock 70 kDa protein 4		GO:0006986		GO_Central	NCBITaxon:9606	IBA	PANTHER:PTN002321897		protein		PAINT_REF:19375	20170427
UniProtKB:P34932	Heat shock 70 kDa protein 4		GO:0034620		GO_Central	NCBITaxon:9606	IBA	PANTHER:PTN002321897		protein		PAINT_REF:19375	20170427
UniProtKB:P34931	Heat shock 70 kDa protein 1-like		GO:0006986		PINC	NCBITaxon:9606	TAS			protein		PMID:9685725	20040806
UniProtKB:P34931	Heat shock 70 kDa protein 1-like		GO:0006986		GO_Central	NCBITaxon:9606	IBA	PANTHER:PTN002321897		protein		PAINT_REF:19375	20170427
UniProtKB:P34931	Heat shock 70 kDa protein 1-like		GO:0034620		GO_Central	NCBITaxon:9606	IBA	PANTHER:PTN002321897		protein		PAINT_REF:19375	20170427
UniProtKB:Q9NNZ3	DnaJ homolog subfamily C member 4		GO:0006986		PINC	NCBITaxon:9606	TAS			protein		PMID:9473517	20050308
UniProtKB:Q9NYU1	UDP-glucose:glycoprotein glucosyltransferase 2		GO:0030968		GO_Central	NCBITaxon:9606	IBA	PANTHER:PTN000132051		protein		PAINT_REF:11226	20160616
UniProtKB:Q9NYU1	UDP-glucose:glycoprotein glucosyltransferase 2		GO:0030968		GO_Central	NCBITaxon:9606	IBA	PANTHER:PTN000132051		protein		PAINT_REF:11226	20170427
UniProtKB:P02545	Prelamin-A/C		GO:0036498		Reactome	NCBITaxon:9606	TAS			protein		Reactome:R-HSA-381070	20141117
UniProtKB:Q9H920	RING finger protein 121		GO:0030968		GO_Central	NCBITaxon:9606	IBA	PANTHER:PTN000334121		protein		PAINT_REF:13407	20141119
UniProtKB:Q9H920	RING finger protein 121		GO:0030968		GO_Central	NCBITaxon:9606	IBA	PANTHER:PTN000334121		protein		PAINT_REF:13407	20170427
UniProtKB:Q9BQE4	Selenoprotein S		GO:0030968		UniProt	NCBITaxon:9606	IDA			protein		PMID:15215856	20040804
UniProtKB:Q9BZQ6	ER degradation-enhancing alpha-mannosidase-like protein 3		GO:0030968		GO_Central	NCBITaxon:9606	IBA	PANTHER:PTN000201758		protein		PAINT_REF:11742	20150604
UniProtKB:O60260	E3 ubiquitin-protein ligase parkin		GO:0034620		ParkinsonsUK-UCL	NCBITaxon:9606	TAS			protein		PMID:18221368	20140902
UniProtKB:Q86TM6	E3 ubiquitin-protein ligase synoviolin		GO:0030968		GO_Central	NCBITaxon:9606	IBA	PANTHER:PTN000967687		protein		PAINT_REF:22763	20150930
UniProtKB:Q86TM6	E3 ubiquitin-protein ligase synoviolin		GO:0036498		Reactome	NCBITaxon:9606	TAS			protein		Reactome:R-HSA-381070	20141117
UniProtKB:Q86TM6	E3 ubiquitin-protein ligase synoviolin		GO:0030968		GO_Central	NCBITaxon:9606	IBA	PANTHER:PTN000967687		protein		PAINT_REF:44251	20170427
UniProtKB:O94979	Protein transport protein Sec31A		GO:0036498		Reactome	NCBITaxon:9606	TAS			protein		Reactome:R-HSA-381070	20141117
UniProtKB:Q8TEY5	Cyclic AMP-responsive element-binding protein 3-like protein 4		GO:0030968		InterPro	NCBITaxon:9606	IEA	InterPro:IPR029807		protein		GO_REF:0000002	20180324
UniProtKB:Q8TEY5	Cyclic AMP-responsive element-binding protein 3-like protein 4		GO:0030968		GO_Central	NCBITaxon:9606	IBA	PANTHER:PTN000536846		protein		PAINT_REF:22952	20170427
UniProtKB:Q8TCJ2	Dolichyl-diphosphooligosaccharide--protein glycosyltransferase subunit STT3B		GO:0006986		UniProt	NCBITaxon:9606	IMP			protein		PMID:19167329	20120920
UniProtKB:Q8TCJ2	Dolichyl-diphosphooligosaccharide--protein glycosyltransferase subunit STT3B		GO:0006986		UniProt	NCBITaxon:9606	IMP			protein		PMID:22607976	20120920
UniProtKB:Q15084	Protein disulfide-isomerase A6		GO:0036498		Reactome	NCBITaxon:9606	TAS			protein		Reactome:R-HSA-381070	20141117
UniProtKB:Q15011	Homocysteine-responsive endoplasmic reticulum-resident ubiquitin-like domain member 1 protein		GO:0006986		UniProt	NCBITaxon:9606	IEP			protein		PMID:10708769	20010813
UniProtKB:Q15011	Homocysteine-responsive endoplasmic reticulum-resident ubiquitin-like domain member 1 protein		GO:0006986		UniProt	NCBITaxon:9606	IEP			protein		PMID:10922362	20011018
UniProtKB:Q15011	Homocysteine-responsive endoplasmic reticulum-resident ubiquitin-like domain member 1 protein		GO:0036499		Reactome	NCBITaxon:9606	TAS			protein		Reactome:R-HSA-381042	20141117
UniProtKB:O75953	DnaJ homolog subfamily B member 5		GO:0006986		UniProt	NCBITaxon:9606	IEP			protein		PMID:10570961	20040806
UniProtKB:Q92598	Heat shock protein 105 kDa		GO:0006986		PINC	NCBITaxon:9606	TAS			protein		PMID:9931472	20040806
UniProtKB:Q92598	Heat shock protein 105 kDa		GO:0006986		GO_Central	NCBITaxon:9606	IBA	PANTHER:PTN002321897		protein		PAINT_REF:19375	20170427
UniProtKB:Q92598	Heat shock protein 105 kDa		GO:0034620		GO_Central	NCBITaxon:9606	IBA	PANTHER:PTN002321897		protein		PAINT_REF:19375	20170427
UniProtKB:Q9NWM8	Peptidyl-prolyl cis-trans isomerase FKBP14		GO:0036498		Reactome	NCBITaxon:9606	TAS			protein		Reactome:R-HSA-381070	20141117
UniProtKB:Q13105	Zinc finger and BTB domain-containing protein 17		GO:0036498		Reactome	NCBITaxon:9606	TAS			protein		Reactome:R-HSA-381070	20141117
UniProtKB:P07996	Thrombospondin-1		GO:0006986		UniProt	NCBITaxon:9606	IEA	UniProtKB-KW:KW-0834		protein		GO_REF:0000037	20180324
UniProtKB:Q9BQ90	Kelch domain-containing protein 3		GO:0036498		Reactome	NCBITaxon:9606	TAS			protein		Reactome:R-HSA-381070	20141117
UniProtKB:Q9NRD1	F-box only protein 6		GO:0006986		UniProt	NCBITaxon:9606	IEA	UniProtKB-KW:KW-0834		protein		GO_REF:0000037	20180324
UniProtKB:P07900	Heat shock protein HSP 90-alpha		GO:0006986		UniProt	NCBITaxon:9606	NAS			protein		PMID:2527334	20040806
UniProtKB:P24385	G1/S-specific cyclin-D1		GO:0030968		Ensembl	NCBITaxon:9606	IEA	UniProtKB:P25322|ensembl:ENSMUSP00000091495		protein		GO_REF:0000107	20180324
UniProtKB:Q96Q80	Derlin-3		GO:0030968		UniProt	NCBITaxon:9606	IDA			protein		PMID:16449189	20060227
UniProtKB:Q9BSE4	Homocysteine-responsive endoplasmic reticulum-resident ubiquitin-like domain member 2 protein		GO:0006986		UniProt	NCBITaxon:9606	IEA	UniProtKB-KW:KW-0834		protein		GO_REF:0000037	20180324
UniProtKB:Q92575	UBX domain-containing protein 4		GO:0006986		UniProt	NCBITaxon:9606	IEA	UniProtKB-KW:KW-0834		protein		GO_REF:0000037	20180324
UniProtKB:P61619	Protein transport protein Sec61 subunit alpha isoform 1		GO:0036498		Reactome	NCBITaxon:9606	TAS			protein		Reactome:R-HSA-381070	20171118
UniProtKB:P61604	10 kDa heat shock protein, mitochondrial		GO:0006986		PINC	NCBITaxon:9606	TAS			protein		PMID:7698325	20061116
UniProtKB:Q9BVA6	Adenosine monophosphate-protein transferase FICD		GO:0006986		UniProt	NCBITaxon:9606	IEA	UniProtKB-KW:KW-0834		protein		GO_REF:0000037	20180324
UniProtKB:Q9BVA6	Adenosine monophosphate-protein transferase FICD		GO:1903894		UniProt	NCBITaxon:9606	IDA			protein		PMID:25601083	20180123
UniProtKB:Q68CJ9	Cyclic AMP-responsive element-binding protein 3-like protein 3		GO:0030968		Reactome	NCBITaxon:9606	TAS			protein		Reactome:R-HSA-381119	20171118
UniProtKB:Q68CJ9	Cyclic AMP-responsive element-binding protein 3-like protein 3		GO:0030968		GO_Central	NCBITaxon:9606	IBA	PANTHER:PTN000536846		protein		PAINT_REF:22952	20170427
UniProtKB:Q9BV94	ER degradation-enhancing alpha-mannosidase-like protein 2		GO:0030968		GO_Central	NCBITaxon:9606	IBA	PANTHER:PTN000201758		protein		PAINT_REF:11742	20150604
UniProtKB:Q9BUX1	Glutathione-specific gamma-glutamylcyclotransferase 1		GO:0006986		UniProt	NCBITaxon:9606	IEA	UniProtKB-KW:KW-0834		protein		GO_REF:0000037	20180324
UniProtKB:Q13217	DnaJ homolog subfamily C member 3		GO:0036498		Reactome	NCBITaxon:9606	TAS			protein		Reactome:R-HSA-381070	20141117
UniProtKB:P05198	Eukaryotic translation initiation factor 2 subunit 1		GO:0036499		ParkinsonsUK-UCL	NCBITaxon:9606	NAS			protein		PMID:22934019	20150323
UniProtKB:P05198	Eukaryotic translation initiation factor 2 subunit 1		GO:0036499		Reactome	NCBITaxon:9606	TAS			protein		Reactome:R-HSA-381042	20171118
UniProtKB:O95140	Mitofusin-2		GO:0006986		UniProt	NCBITaxon:9606	IEA	UniProtKB-KW:KW-0834		protein		GO_REF:0000037	20180324
UniProtKB:Q9NZS9	Bifunctional apoptosis regulator		GO:1903895		ParkinsonsUK-UCL	NCBITaxon:9606	IMP			protein		PMID:21068390	20150209
UniProtKB:Q9NZS9	Bifunctional apoptosis regulator		GO:1903895		GO_Central	NCBITaxon:9606	IBA	PANTHER:PTN000407860		protein		PAINT_REF:15898	20170427
UniProtKB:O95070	Protein YIF1A		GO:0036498		Reactome	NCBITaxon:9606	TAS			protein		Reactome:R-HSA-381070	20141117
UniProtKB:Q14203	Dynactin subunit 1		GO:0036498		Reactome	NCBITaxon:9606	TAS			protein		Reactome:R-HSA-381070	20141117
UniProtKB:O14595	Carboxy-terminal domain RNA polymerase II polypeptide A small phosphatase 2		GO:0036498		Reactome	NCBITaxon:9606	TAS			protein		Reactome:R-HSA-381070	20141117
UniProtKB:A0AVI4	E3 ubiquitin-protein ligase TM129		GO:0006986		UniProt	NCBITaxon:9606	IEA	UniProtKB-KW:KW-0834		protein		GO_REF:0000037	20180324
UniProtKB:P14625	Endoplasmin		GO:0036500		Reactome	NCBITaxon:9606	TAS			protein		Reactome:R-HSA-381033	20141117
UniProtKB:P50454	Serpin H1		GO:0006986		PINC	NCBITaxon:9606	TAS			protein		PMID:10023073	20040806
UniProtKB:P50454	Serpin H1		GO:0006986		PINC	NCBITaxon:9606	TAS			protein		PMID:1309665	20061106
UniProtKB:P35443	Thrombospondin-4		GO:0006986		UniProt	NCBITaxon:9606	IEA	UniProtKB-KW:KW-0834		protein		GO_REF:0000037	20180324
UniProtKB:Q969H8	Myeloid-derived growth factor		GO:0036498		Reactome	NCBITaxon:9606	TAS			protein		Reactome:R-HSA-381070	20141117
UniProtKB:P57088	Transmembrane protein 33		GO:1903896		UniProt	NCBITaxon:9606	IDA			protein		PMID:26268696	20160312
UniProtKB:P57088	Transmembrane protein 33		GO:1903899		UniProt	NCBITaxon:9606	IDA			protein		PMID:26268696	20160312
UniProtKB:Q8N5Y8	Mono [ADP-ribose] polymerase PARP16		GO:0006987	{"relationship": {"relation": [{"id": "GOREL:0000752", "label": "has_direct_input"}], "id": "UniProtKB:O75460", "label": "UniProtKB:O75460"}}	UniProt	NCBITaxon:9606	IMP			protein		PMID:23103912	20140210
UniProtKB:Q8N5Y8	Mono [ADP-ribose] polymerase PARP16		GO:0030968		UniProt	NCBITaxon:9606	IMP			protein		PMID:23103912	20140210
UniProtKB:Q8N5Y8	Mono [ADP-ribose] polymerase PARP16		GO:0030968		GO_Central	NCBITaxon:9606	IBA	PANTHER:PTN001848547		protein		PAINT_REF:21328	20170427
UniProtKB:Q00613	Heat shock factor protein 1		GO:0034620		UniProt	NCBITaxon:9606	IDA			protein		PMID:15016915	20161201
UniProtKB:Q96M98	Parkin coregulated gene protein		GO:0034620		ParkinsonsUK-UCL	NCBITaxon:9606	TAS			protein		PMID:14532270	20140918
UniProtKB:Q09472	Histone acetyltransferase p300		GO:0006990		UniProt	NCBITaxon:9606	ISS	UniProtKB:B2RWS6		protein		GO_REF:0000024	20141117
UniProtKB:P35638	DNA damage-inducible transcript 3 protein		GO:0006986		UniProt	NCBITaxon:9606	IDA			protein		PMID:18940792	20121008
UniProtKB:P35638	DNA damage-inducible transcript 3 protein		GO:0036499		ParkinsonsUK-UCL	NCBITaxon:9606	TAS			protein		PMID:14685163	20150209
UniProtKB:P35638	DNA damage-inducible transcript 3 protein		GO:0036499		ParkinsonsUK-UCL	NCBITaxon:9606	TAS			protein		PMID:22934019	20150323
UniProtKB:P35638	DNA damage-inducible transcript 3 protein		GO:0036499		Reactome	NCBITaxon:9606	TAS			protein		Reactome:R-HSA-381042	20141117
UniProtKB:P35638	DNA damage-inducible transcript 3 protein		GO:0036500		ParkinsonsUK-UCL	NCBITaxon:9606	TAS			protein		PMID:22934019	20150323
UniProtKB:P35638	DNA damage-inducible transcript 3 protein		GO:0036500		Reactome	NCBITaxon:9606	TAS			protein		Reactome:R-HSA-381033	20141117
UniProtKB:Q12988	Heat shock protein beta-3		GO:0006986		PINC	NCBITaxon:9606	TAS			protein		PMID:8972725	20040806
UniProtKB:Q12988	Heat shock protein beta-3		GO:0006986		PINC	NCBITaxon:9606	TAS			protein		PMID:9858786	20040806
UniProtKB:P35611	Alpha-adducin		GO:0036498		Reactome	NCBITaxon:9606	TAS			protein		Reactome:R-HSA-381070	20141117
UniProtKB:P55145	Mesencephalic astrocyte-derived neurotrophic factor		GO:0006986		UniProt	NCBITaxon:9606	IEA	UniProtKB-KW:KW-0834		protein		GO_REF:0000037	20180324
UniProtKB:Q8N4F7	RING finger protein 175		GO:0030968		GO_Central	NCBITaxon:9606	IBA	PANTHER:PTN000334121		protein		PAINT_REF:13407	20141119
UniProtKB:Q8N4F7	RING finger protein 175		GO:0030968		GO_Central	NCBITaxon:9606	IBA	PANTHER:PTN000334121		protein		PAINT_REF:13407	20170427
UniProtKB:Q2TAM9	Tumor suppressor candidate gene 1 protein		GO:0030968		GO_Central	NCBITaxon:9606	IBA	PANTHER:PTN000536846		protein		PAINT_REF:22952	20170427
UniProtKB:P08240	Signal recognition particle receptor subunit alpha		GO:0036498		Reactome	NCBITaxon:9606	TAS			protein		Reactome:R-HSA-381070	20141117
UniProtKB:P08238	Heat shock protein HSP 90-beta		GO:0006986		UniProt	NCBITaxon:9606	NAS			protein		PMID:2768249	20040806
UniProtKB:P55072	Transitional endoplasmic reticulum ATPase		GO:0030968		UniProt	NCBITaxon:9606	TAS			protein		PMID:15215856	20040804
UniProtKB:P55061	Bax inhibitor 1		GO:0006986		UniProt	NCBITaxon:9606	IEA	UniProtKB-KW:KW-0834		protein		GO_REF:0000037	20180324
UniProtKB:P55061	Bax inhibitor 1		GO:1904721	{"relationship": {"relation": [{"id": "GOREL:0000015", "label": "has_regulation_target"}], "id": "UniProtKB:P17861", "label": "UniProtKB:P17861"}}	ParkinsonsUK-UCL	NCBITaxon:9606	IDA			protein		PMID:19328063	20151008
UniProtKB:Q9BS26	Endoplasmic reticulum resident protein 44		GO:0006986		UniProt	NCBITaxon:9606	IDA			protein		PMID:11847130	20030826
UniProtKB:O14773	Tripeptidyl-peptidase 1		GO:0036498		Reactome	NCBITaxon:9606	TAS			protein		Reactome:R-HSA-381070	20141117
UniProtKB:P16333	Cytoplasmic protein NCK1		GO:1903898		ParkinsonsUK-UCL	NCBITaxon:9606	IDA			protein		PMID:14676213	20150209
UniProtKB:P60468	Protein transport protein Sec61 subunit beta		GO:0036498		Reactome	NCBITaxon:9606	TAS			protein		Reactome:R-HSA-381070	20171118
UniProtKB:Q9NYU2	UDP-glucose:glycoprotein glucosyltransferase 1		GO:0030968		GO_Central	NCBITaxon:9606	IBA	PANTHER:PTN000132051		protein		PAINT_REF:11226	20160616
UniProtKB:Q9NYU2	UDP-glucose:glycoprotein glucosyltransferase 1		GO:0030968		GO_Central	NCBITaxon:9606	IBA	PANTHER:PTN000132051		protein		PAINT_REF:11226	20170427
UniProtKB:Q5MNZ9	WD repeat domain phosphoinositide-interacting protein 1		GO:0036498		Reactome	NCBITaxon:9606	TAS			protein		Reactome:R-HSA-381070	20141117
UniProtKB:P18850	Cyclic AMP-dependent transcription factor ATF-6 alpha		GO:0030968		BHF-UCL	NCBITaxon:9606	TAS			protein		PMID:19816510	20100107
UniProtKB:P18850	Cyclic AMP-dependent transcription factor ATF-6 alpha		GO:0036500		ParkinsonsUK-UCL	NCBITaxon:9606	TAS			protein		PMID:22013210	20150209
UniProtKB:P18850	Cyclic AMP-dependent transcription factor ATF-6 alpha		GO:0036500		Reactome	NCBITaxon:9606	TAS			protein		Reactome:R-HSA-381033	20171118
UniProtKB:P18850	Cyclic AMP-dependent transcription factor ATF-6 alpha		GO:1903893		UniProt	NCBITaxon:9606	IDA			protein		PMID:9837962	20180223
UniProtKB:P18850	Cyclic AMP-dependent transcription factor ATF-6 alpha		GO:0030968		GO_Central	NCBITaxon:9606	IBA	PANTHER:PTN000536846		protein		PAINT_REF:22952	20170427
UniProtKB:P18848	Cyclic AMP-dependent transcription factor ATF-4		GO:0036499		ParkinsonsUK-UCL	NCBITaxon:9606	TAS			protein		PMID:22013210	20150209
UniProtKB:P18848	Cyclic AMP-dependent transcription factor ATF-4		GO:0036499		ParkinsonsUK-UCL	NCBITaxon:9606	TAS			protein		PMID:22934019	20150323
UniProtKB:P18848	Cyclic AMP-dependent transcription factor ATF-4		GO:0036499		Reactome	NCBITaxon:9606	TAS			protein		Reactome:R-HSA-381042	20141117
UniProtKB:P18847	Cyclic AMP-dependent transcription factor ATF-3		GO:0036499		Reactome	NCBITaxon:9606	TAS			protein		Reactome:R-HSA-381042	20141117
UniProtKB:Q9P0U4	CXXC-type zinc finger protein 1		GO:0036498		Reactome	NCBITaxon:9606	TAS			protein		Reactome:R-HSA-381070	20141117
UniProtKB:Q8N6T3	ADP-ribosylation factor GTPase-activating protein 1		GO:0036498		Reactome	NCBITaxon:9606	TAS			protein		Reactome:R-HSA-381070	20141117
UniProtKB:Q8N6R1	Stress-associated endoplasmic reticulum protein 2		GO:0030968		GO_Central	NCBITaxon:9606	IBA	PANTHER:PTN000400928		protein		PAINT_REF:15601	20151113
UniProtKB:Q8N6R1	Stress-associated endoplasmic reticulum protein 2		GO:0030968		GO_Central	NCBITaxon:9606	IBA	PANTHER:PTN000400928		protein		PAINT_REF:15601	20170427
UniProtKB:P60059	Protein transport protein Sec61 subunit gamma		GO:0036498		Reactome	NCBITaxon:9606	TAS			protein		Reactome:R-HSA-381070	20171118
UniProtKB:Q5VWQ8	Disabled homolog 2-interacting protein		GO:0006987		ParkinsonsUK-UCL	NCBITaxon:9606	TAS			protein		PMID:22013210	20150129
UniProtKB:Q5VWQ8	Disabled homolog 2-interacting protein		GO:1903896		ParkinsonsUK-UCL	NCBITaxon:9606	TAS			protein		PMID:22013210	20150209
UniProtKB:O43521	Bcl-2-like protein 11		GO:1903896		ParkinsonsUK-UCL	NCBITaxon:9606	TAS			protein		PMID:22013210	20150209
UniProtKB:P10809	60 kDa heat shock protein, mitochondrial		GO:0006986		BHF-UCL	NCBITaxon:9606	IDA			protein		PMID:11050098	20080718
UniProtKB:Q9NS93	Transmembrane 7 superfamily member 3		GO:0034620		UniProt	NCBITaxon:9606	IMP			protein		PMID:27740623	20170804
UniProtKB:Q9P055	JNK1/MAPK8-associated membrane protein		GO:0006986		UniProt	NCBITaxon:9606	IEA	UniProtKB-KW:KW-0834		protein		GO_REF:0000037	20180324
UniProtKB:P32929	Cystathionine gamma-lyase		GO:0030968		UniProt	NCBITaxon:9606	TAS			protein		PMID:22169477	20120229
UniProtKB:Q9NSA1	Fibroblast growth factor 21		GO:0030968		Ensembl	NCBITaxon:9606	IEA	UniProtKB:Q8VI80|ensembl:ENSRNOP00000028490		protein		GO_REF:0000107	20180324
UniProtKB:P49840	Glycogen synthase kinase-3 alpha		GO:0036498		Reactome	NCBITaxon:9606	TAS			protein		Reactome:R-HSA-381070	20141117
UniProtKB:P0C869	Cytosolic phospholipase A2 beta		GO:0036498		Reactome	NCBITaxon:9606	TAS			protein		Reactome:R-HSA-381070	20141117
UniProtKB:P0DMV8	Heat shock 70 kDa protein 1A		GO:0006986		UniProt	NCBITaxon:9606	IDA			protein		PMID:10859165	20170221
UniProtKB:P0DMV8	Heat shock 70 kDa protein 1A		GO:1904722	{"relationship": {"relation": [{"id": "GOREL:0000015", "label": "has_regulation_target"}], "id": "UniProtKB:P17861", "label": "UniProtKB:P17861"}}	ParkinsonsUK-UCL	NCBITaxon:9606	IDA			protein		PMID:20625543	20151008
UniProtKB:P0DMV8	Heat shock 70 kDa protein 1A		GO:0006986		GO_Central	NCBITaxon:9606	IBA	PANTHER:PTN002321897		protein		PAINT_REF:19375	20170427
UniProtKB:P0DMV8	Heat shock 70 kDa protein 1A		GO:0034620		GO_Central	NCBITaxon:9606	IBA	PANTHER:PTN002321897		protein		PAINT_REF:19375	20170427
UniProtKB:O75807	Protein phosphatase 1 regulatory subunit 15A		GO:1903898		ParkinsonsUK-UCL	NCBITaxon:9606	TAS			protein		PMID:22013210	20150209
UniProtKB:P17706	Tyrosine-protein phosphatase non-receptor type 2		GO:1903899		Ensembl	NCBITaxon:9606	IEA	UniProtKB:Q06180|ensembl:ENSMUSP00000112675		protein		GO_REF:0000107	20180324
UniProtKB:O43909	Exostosin-like 3		GO:0036498		Reactome	NCBITaxon:9606	TAS			protein		Reactome:R-HSA-381070	20141117
UniProtKB:Q9HCU5	Prolactin regulatory element-binding protein		GO:0036498		Reactome	NCBITaxon:9606	TAS			protein		Reactome:R-HSA-381070	20141117
UniProtKB:P04792	Heat shock protein beta-1		GO:0006986		UniProt	NCBITaxon:9606	NAS			protein		PMID:1560006	20090812
UniProtKB:Q8TEB9	Rhomboid-related protein 4		GO:0034620		UniProt	NCBITaxon:9606	ISS	UniProtKB:Q8BHC7		protein		GO_REF:0000024	20120723
UniProtKB:Q8TEB9	Rhomboid-related protein 4		GO:0034620		ParkinsonsUK-UCL	NCBITaxon:9606	IEP			protein		PMID:22795130	20150512
UniProtKB:Q06210	Glutamine--fructose-6-phosphate aminotransferase [isomerizing] 1		GO:0036498		Reactome	NCBITaxon:9606	TAS			protein		Reactome:R-HSA-381070	20141117
UniProtKB:P27797	Calreticulin		GO:0036500		Reactome	NCBITaxon:9606	TAS			protein		Reactome:R-HSA-381033	20141117
UniProtKB:Q5VVQ6	Ubiquitin thioesterase OTU1		GO:0030968		UniProt	NCBITaxon:9606	IMP			protein		PMID:19818707	20091117
UniProtKB:Q5VVQ6	Ubiquitin thioesterase OTU1		GO:0030968		GO_Central	NCBITaxon:9606	IBA	PANTHER:PTN000329911		protein		PAINT_REF:13312	20170427
UniProtKB:O43681	ATPase ASNA1		GO:0036498		Reactome	NCBITaxon:9606	TAS			protein		Reactome:R-HSA-381070	20171118
UniProtKB:Q99442	Translocation protein SEC62		GO:0036498		Reactome	NCBITaxon:9606	TAS			protein		Reactome:R-HSA-381070	20171118
UniProtKB:P08243	Asparagine synthetase [glutamine-hydrolyzing]		GO:0036499		Reactome	NCBITaxon:9606	TAS			protein		Reactome:R-HSA-381042	20141117
UniProtKB:Q15173	Serine/threonine-protein phosphatase 2A 56 kDa regulatory subunit beta isoform		GO:0036498		Reactome	NCBITaxon:9606	TAS			protein		Reactome:R-HSA-381070	20141117
UniProtKB:Q9Y4L1	Hypoxia up-regulated protein 1		GO:0036498		Reactome	NCBITaxon:9606	TAS			protein		Reactome:R-HSA-381070	20141117
UniProtKB:Q9Y4L1	Hypoxia up-regulated protein 1		GO:0006986		GO_Central	NCBITaxon:9606	IBA	PANTHER:PTN002321897		protein		PAINT_REF:19375	20170427
UniProtKB:Q9Y4L1	Hypoxia up-regulated protein 1		GO:0034620		GO_Central	NCBITaxon:9606	IBA	PANTHER:PTN002321897		protein		PAINT_REF:19375	20170427
UniProtKB:Q9Y4L1	Hypoxia up-regulated protein 1		GO:0030968		GO_Central	NCBITaxon:9606	IBA	PANTHER:PTN000452651		protein		PAINT_REF:19375	20170427
UniProtKB:P18031	Tyrosine-protein phosphatase non-receptor type 1		GO:0006987		ParkinsonsUK-UCL	NCBITaxon:9606	TAS			protein		PMID:22013210	20150129
UniProtKB:P18031	Tyrosine-protein phosphatase non-receptor type 1		GO:0030968		UniProt	NCBITaxon:9606	IDA			protein		PMID:22169477	20120229
UniProtKB:P18031	Tyrosine-protein phosphatase non-receptor type 1		GO:0036498		Ensembl	NCBITaxon:9606	IEA	UniProtKB:P35821|ensembl:ENSMUSP00000029053		protein		GO_REF:0000107	20180324
UniProtKB:P18031	Tyrosine-protein phosphatase non-receptor type 1		GO:1903896		ParkinsonsUK-UCL	NCBITaxon:9606	TAS			protein		PMID:22013210	20150209
UniProtKB:P18031	Tyrosine-protein phosphatase non-receptor type 1		GO:1903898	{"relationship": {"relation": [{"id": "BFO:0000066", "label": "occurs in"}], "id": "UBERON:0001264", "label": "pancreas"}}	ParkinsonsUK-UCL	NCBITaxon:9606	IDA			protein		PMID:21216966	20150226
UniProtKB:P48741	Putative heat shock 70 kDa protein 7		GO:0006986		GO_Central	NCBITaxon:9606	IBA	PANTHER:PTN002321897		protein		PAINT_REF:19375	20170427
UniProtKB:P48741	Putative heat shock 70 kDa protein 7		GO:0034620		GO_Central	NCBITaxon:9606	IBA	PANTHER:PTN002321897		protein		PAINT_REF:19375	20170427
UniProtKB:P48723	Heat shock 70 kDa protein 13		GO:0006986		GO_Central	NCBITaxon:9606	IBA	PANTHER:PTN002321897		protein		PAINT_REF:19375	20170427
UniProtKB:P48723	Heat shock 70 kDa protein 13		GO:0034620		GO_Central	NCBITaxon:9606	IBA	PANTHER:PTN002321897		protein		PAINT_REF:19375	20170427
UniProtKB:Q7RTS1	Class A basic helix-loop-helix protein 15		GO:0030968		UniProt	NCBITaxon:9606	ISS	UniProtKB:Q9QYC3		protein		GO_REF:0000024	20141114
UniProtKB:Q8N2K1	Ubiquitin-conjugating enzyme E2 J2		GO:0006986		UniProt	NCBITaxon:9606	IEA	UniProtKB-KW:KW-0834		protein		GO_REF:0000037	20180324
UniProtKB:Q92611	ER degradation-enhancing alpha-mannosidase-like protein 1		GO:0036498		Reactome	NCBITaxon:9606	TAS			protein		Reactome:R-HSA-381070	20141117
UniProtKB:P11021	Endoplasmic reticulum chaperone BiP		GO:0006987		Ensembl	NCBITaxon:9606	IEA	UniProtKB:P20029|ensembl:ENSMUSP00000028222		protein		GO_REF:0000107	20180324
UniProtKB:P11021	Endoplasmic reticulum chaperone BiP		GO:0030968		BHF-UCL	NCBITaxon:9606	TAS			protein		PMID:19816510	20100107
UniProtKB:P11021	Endoplasmic reticulum chaperone BiP		GO:0036498		Reactome	NCBITaxon:9606	TAS			protein		Reactome:R-HSA-381070	20140207
UniProtKB:P11021	Endoplasmic reticulum chaperone BiP		GO:0036499		Reactome	NCBITaxon:9606	TAS			protein		Reactome:R-HSA-381042	20100430
UniProtKB:P11021	Endoplasmic reticulum chaperone BiP		GO:0036500		Reactome	NCBITaxon:9606	TAS			protein		Reactome:R-HSA-381033	20160521
UniProtKB:P11021	Endoplasmic reticulum chaperone BiP		GO:1903891		ParkinsonsUK-UCL	NCBITaxon:9606	TAS			protein		PMID:22934019	20150323
UniProtKB:P11021	Endoplasmic reticulum chaperone BiP		GO:1903894		ParkinsonsUK-UCL	NCBITaxon:9606	TAS			protein		PMID:22934019	20150323
UniProtKB:P11021	Endoplasmic reticulum chaperone BiP		GO:1903895		UniProt	NCBITaxon:9606	ISS	UniProtKB:G3I8R9		protein		GO_REF:0000024	20180123
UniProtKB:P11021	Endoplasmic reticulum chaperone BiP		GO:1903897		ParkinsonsUK-UCL	NCBITaxon:9606	TAS			protein		PMID:22934019	20150323
UniProtKB:P11021	Endoplasmic reticulum chaperone BiP		GO:0006986		GO_Central	NCBITaxon:9606	IBA	PANTHER:PTN002321897		protein		PAINT_REF:19375	20170427
UniProtKB:P11021	Endoplasmic reticulum chaperone BiP		GO:0030968		GO_Central	NCBITaxon:9606	IBA	PANTHER:PTN001834223		protein		PAINT_REF:19375	20170427
UniProtKB:P11021	Endoplasmic reticulum chaperone BiP		GO:0034620		GO_Central	NCBITaxon:9606	IBA	PANTHER:PTN002321897		protein		PAINT_REF:19375	20170427
UniProtKB:P63244	Receptor of activated protein C kinase 1		GO:1900102		ParkinsonsUK-UCL	NCBITaxon:9606	TAS			protein		PMID:22013210	20150129
UniProtKB:Q92905	COP9 signalosome complex subunit 5		GO:1903894		ParkinsonsUK-UCL	NCBITaxon:9606	IMP			protein		PMID:15234121	20150319
UniProtKB:Q92935	Exostosin-like 1		GO:0036498		Reactome	NCBITaxon:9606	TAS			protein		Reactome:R-HSA-381070	20170106
UniProtKB:O76024	Wolframin		GO:0036498		Reactome	NCBITaxon:9606	TAS			protein		Reactome:R-HSA-381070	20141117
UniProtKB:O76024	Wolframin		GO:1903892		ParkinsonsUK-UCL	NCBITaxon:9606	IDA			protein		PMID:20160352	20150409
UniProtKB:P51858	Hepatoma-derived growth factor		GO:0036498		Reactome	NCBITaxon:9606	TAS			protein		Reactome:R-HSA-381070	20141117
UniProtKB:Q86Y13	E3 ubiquitin-protein ligase DZIP3		GO:0030968		GO_Central	NCBITaxon:9606	IBA	PANTHER:PTN000967687		protein		PAINT_REF:22763	20150930
UniProtKB:O76061	Stanniocalcin-2		GO:0030968		Ensembl	NCBITaxon:9606	IEA	UniProtKB:O88452|ensembl:ENSMUSP00000020546		protein		GO_REF:0000107	20180324
UniProtKB:P43307	Translocon-associated protein subunit alpha		GO:0036498		Reactome	NCBITaxon:9606	TAS			protein		Reactome:R-HSA-381070	20141117
UniProtKB:P38646	Stress-70 protein, mitochondrial		GO:0006986		GO_Central	NCBITaxon:9606	IBA	PANTHER:PTN002321897		protein		PAINT_REF:19375	20170427
UniProtKB:P38646	Stress-70 protein, mitochondrial		GO:0034620		GO_Central	NCBITaxon:9606	IBA	PANTHER:PTN002321897		protein		PAINT_REF:19375	20170427
UniProtKB:Q99941	Cyclic AMP-dependent transcription factor ATF-6 beta		GO:0036500		ParkinsonsUK-UCL	NCBITaxon:9606	TAS			protein		PMID:22013210	20150209
UniProtKB:Q99941	Cyclic AMP-dependent transcription factor ATF-6 beta		GO:1903892		UniProt	NCBITaxon:9606	IDA			protein		PMID:9837962	20180223
UniProtKB:Q99941	Cyclic AMP-dependent transcription factor ATF-6 beta		GO:0030968		GO_Central	NCBITaxon:9606	IBA	PANTHER:PTN000536846		protein		PAINT_REF:22952	20170427
UniProtKB:P31689	DnaJ homolog subfamily A member 1		GO:0006986		PINC	NCBITaxon:9606	TAS			protein		PMID:8334160	20040806
UniProtKB:P11142	Heat shock cognate 71 kDa protein		GO:0006986		UniProt	NCBITaxon:9606	NAS			protein		PMID:11093761	20050308
UniProtKB:P11142	Heat shock cognate 71 kDa protein		GO:0034620		GO_Central	NCBITaxon:9606	IBA	PANTHER:PTN002321897		protein		PAINT_REF:19375	20170427
UniProtKB:P11142	Heat shock cognate 71 kDa protein		GO:0006986		GO_Central	NCBITaxon:9606	IBA	PANTHER:PTN002321897		protein		PAINT_REF:19375	20170427
UniProtKB:O14657	Torsin-1B		GO:0006986		PINC	NCBITaxon:9606	TAS			protein		PMID:10644435	20040805
UniProtKB:O14653	Golgi SNAP receptor complex member 2		GO:0036498		Reactome	NCBITaxon:9606	TAS			protein		Reactome:R-HSA-381070	20141117
UniProtKB:Q07812	Apoptosis regulator BAX		GO:0006987		ParkinsonsUK-UCL	NCBITaxon:9606	TAS			protein		PMID:22013210	20150129
UniProtKB:Q07812	Apoptosis regulator BAX		GO:1900103	{"relationship": {"relation": [{"id": "GOREL:0000752", "label": "has_direct_input"}], "id": "UniProtKB:O75460", "label": "UniProtKB:O75460"}}|{"relationship": {"relation": [{"id": "RO:0002233", "label": "has input"}], "id": "UniProtKB:P17861", "label": "UniProtKB:P17861"}}	UniProt	NCBITaxon:9606	IMP			protein		PMID:16645094	20140815
UniProtKB:Q07812	Apoptosis regulator BAX		GO:1903896		ParkinsonsUK-UCL	NCBITaxon:9606	TAS			protein		PMID:22013210	20150209
UniProtKB:P13500	C-C motif chemokine 2		GO:0036499		Reactome	NCBITaxon:9606	TAS			protein		Reactome:R-HSA-381042	20141117
UniProtKB:P08833	Insulin-like growth factor-binding protein 1		GO:0036499		Reactome	NCBITaxon:9606	TAS			protein		Reactome:R-HSA-381042	20141117
UniProtKB:O43639	Cytoplasmic protein NCK2		GO:1903898		Ensembl	NCBITaxon:9606	IEA	UniProtKB:O55033|ensembl:ENSMUSP00000083611		protein		GO_REF:0000107	20180324
UniProtKB:Q9Y490	Talin-1		GO:0036498		Reactome	NCBITaxon:9606	TAS			protein		Reactome:R-HSA-381070	20141117
UniProtKB:Q9UDY4	DnaJ homolog subfamily B member 4		GO:0006986		PINC	NCBITaxon:9606	TAS			protein		PMID:9546042	20040806
UniProtKB:Q96JB5	CDK5 regulatory subunit-associated protein 3		GO:0030968		UniProt	NCBITaxon:9606	IMP			protein		PMID:23152784	20150824
UniProtKB:P54652	Heat shock-related 70 kDa protein 2		GO:0006986		PINC	NCBITaxon:9606	TAS			protein		PMID:7829106	20040806
UniProtKB:P54652	Heat shock-related 70 kDa protein 2		GO:0006986		GO_Central	NCBITaxon:9606	IBA	PANTHER:PTN002321897		protein		PAINT_REF:19375	20170427
UniProtKB:P54652	Heat shock-related 70 kDa protein 2		GO:0034620		GO_Central	NCBITaxon:9606	IBA	PANTHER:PTN002321897		protein		PAINT_REF:19375	20170427
UniProtKB:P25686	DnaJ homolog subfamily B member 2		GO:0006986		PINC	NCBITaxon:9606	TAS			protein		PMID:1599432	20040806
UniProtKB:P25685	DnaJ homolog subfamily B member 1		GO:0006986		PINC	NCBITaxon:9606	TAS			protein		PMID:8975727	20040806
UniProtKB:Q14554	Protein disulfide-isomerase A5		GO:0036498		Reactome	NCBITaxon:9606	TAS			protein		Reactome:R-HSA-381070	20141117
UniProtKB:Q70SY1	Cyclic AMP-responsive element-binding protein 3-like protein 2		GO:0030968		InterPro	NCBITaxon:9606	IEA	InterPro:IPR029804		protein		GO_REF:0000002	20180324
UniProtKB:Q70SY1	Cyclic AMP-responsive element-binding protein 3-like protein 2		GO:0030968		GO_Central	NCBITaxon:9606	IBA	PANTHER:PTN000536846		protein		PAINT_REF:22952	20170427
UniProtKB:O95292	Vesicle-associated membrane protein-associated protein B/C		GO:0006987		UniProt	NCBITaxon:9606	IDA			protein		PMID:20940299	20120523
UniProtKB:O95292	Vesicle-associated membrane protein-associated protein B/C		GO:0030968		UniProt	NCBITaxon:9606	IMP			protein		PMID:16891305	20070814
UniProtKB:Q96BA8	Cyclic AMP-responsive element-binding protein 3-like protein 1		GO:0030968		UniProt	NCBITaxon:9606	ISS	UniProtKB:Q9Z125		protein		GO_REF:0000024	20150326
UniProtKB:Q96BA8	Cyclic AMP-responsive element-binding protein 3-like protein 1		GO:0030968		GO_Central	NCBITaxon:9606	IBA	PANTHER:PTN000536846		protein		PAINT_REF:22952	20170427
UniProtKB:P0DMM9	Sulfotransferase 1A3		GO:0036498		Reactome	NCBITaxon:9606	TAS			protein		Reactome:R-HSA-381070	20141117
UniProtKB:P0DMV9	Heat shock 70 kDa protein 1B		GO:0006986		GO_Central	NCBITaxon:9606	IBA	PANTHER:PTN002321897		protein		PAINT_REF:19375	20170427
UniProtKB:P0DMV9	Heat shock 70 kDa protein 1B		GO:0034620		GO_Central	NCBITaxon:9606	IBA	PANTHER:PTN002321897		protein		PAINT_REF:19375	20170427
UniProtKB:Q14703	Membrane-bound transcription factor site-1 protease		GO:0030968		Reactome	NCBITaxon:9606	TAS			protein		Reactome:R-HSA-381119	20171118
UniProtKB:Q14703	Membrane-bound transcription factor site-1 protease		GO:0036500		ParkinsonsUK-UCL	NCBITaxon:9606	TAS			protein		PMID:22934019	20150323
UniProtKB:Q14703	Membrane-bound transcription factor site-1 protease		GO:0036500		Reactome	NCBITaxon:9606	TAS			protein		Reactome:R-HSA-381033	20171118
UniProtKB:Q0VDF9	Heat shock 70 kDa protein 14		GO:0006986		GO_Central	NCBITaxon:9606	IBA	PANTHER:PTN002321897		protein		PAINT_REF:19375	20170427
UniProtKB:Q0VDF9	Heat shock 70 kDa protein 14		GO:0034620		GO_Central	NCBITaxon:9606	IBA	PANTHER:PTN002321897		protein		PAINT_REF:19375	20170427
UniProtKB:O43731	ER lumen protein-retaining receptor 3		GO:0036498		Reactome	NCBITaxon:9606	TAS			protein		Reactome:R-HSA-381070	20141117
UniProtKB:Q96FC9	ATP-dependent DNA helicase DDX11		GO:0036498		Reactome	NCBITaxon:9606	TAS			protein		Reactome:R-HSA-381070	20141117
UniProtKB:O95994	Anterior gradient protein 2 homolog		GO:1903896		UniProt	NCBITaxon:9606	IDA			protein		PMID:23220234	20150422
UniProtKB:O95994	Anterior gradient protein 2 homolog		GO:1903899		UniProt	NCBITaxon:9606	IDA			protein		PMID:23220234	20150422
UniProtKB:Q16082	Heat shock protein beta-2		GO:0006986		PINC	NCBITaxon:9606	NAS			protein		PMID:9344664	20040806
UniProtKB:O75460	Serine/threonine-protein kinase/endoribonuclease IRE1		GO:0006987		UniProt	NCBITaxon:9606	IDA			protein		PMID:9637683	20040729
UniProtKB:O75460	Serine/threonine-protein kinase/endoribonuclease IRE1		GO:0030969		ParkinsonsUK-UCL	NCBITaxon:9606	IDA			protein		PMID:19328063	20180227
UniProtKB:O75460	Serine/threonine-protein kinase/endoribonuclease IRE1		GO:0036498		ParkinsonsUK-UCL	NCBITaxon:9606	IDA			protein		PMID:19328063	20150209
UniProtKB:O75460	Serine/threonine-protein kinase/endoribonuclease IRE1		GO:0036498		UniProt	NCBITaxon:9606	IDA			protein		PMID:29198525	20180123
UniProtKB:O75460	Serine/threonine-protein kinase/endoribonuclease IRE1		GO:0036498		Reactome	NCBITaxon:9606	TAS			protein		Reactome:R-HSA-381070	20171118
UniProtKB:O75460	Serine/threonine-protein kinase/endoribonuclease IRE1		GO:0070055		UniProt	NCBITaxon:9606	ISS	UniProtKB:Q9EQY0		protein		GO_REF:0000024	20180123
UniProtKB:O75460	Serine/threonine-protein kinase/endoribonuclease IRE1		GO:0070055	{"relationship": {"relation": [{"id": "GOREL:0000752", "label": "has_direct_input"}], "id": "WB:WBGene00006959", "label": "WB:WBGene00006959"}}	WormBase	NCBITaxon:9606	IDA			protein		PMID:11779465	20131016
UniProtKB:O75460	Serine/threonine-protein kinase/endoribonuclease IRE1		GO:0070055	{"relationship": {"relation": [{"id": "GOREL:0000752", "label": "has_direct_input"}], "id": "UniProtKB:P17861", "label": "UniProtKB:P17861"}}	ParkinsonsUK-UCL	NCBITaxon:9606	IDA			protein		PMID:19328063	20150708
UniProtKB:O75460	Serine/threonine-protein kinase/endoribonuclease IRE1		GO:0070055	{"relationship": {"relation": [{"id": "RO:0002233", "label": "has input"}], "id": "UniProtKB:P17861", "label": "UniProtKB:P17861"}}	ParkinsonsUK-UCL	NCBITaxon:9606	IMP			protein		PMID:20625543	20150708
UniProtKB:O75460	Serine/threonine-protein kinase/endoribonuclease IRE1		GO:0070055	{"relationship": {"relation": [{"id": "GOREL:0000752", "label": "has_direct_input"}], "id": "UniProtKB:P17861", "label": "UniProtKB:P17861"}}	ParkinsonsUK-UCL	NCBITaxon:9606	IMP			protein		PMID:21317875	20150708
UniProtKB:O75460	Serine/threonine-protein kinase/endoribonuclease IRE1		GO:0070055	{"relationship": {"relation": [{"id": "GOREL:0000752", "label": "has_direct_input"}], "id": "UniProtKB:P17861", "label": "UniProtKB:P17861"}}	ParkinsonsUK-UCL	NCBITaxon:9606	TAS			protein		PMID:22013210	20150708
UniProtKB:O75460	Serine/threonine-protein kinase/endoribonuclease IRE1		GO:0070055	{"relationship": {"relation": [{"id": "GOREL:0000752", "label": "has_direct_input"}], "id": "UniProtKB:P17861", "label": "UniProtKB:P17861"}}	ParkinsonsUK-UCL	NCBITaxon:9606	IDA			protein		PMID:9637683	20150319
UniProtKB:O75460	Serine/threonine-protein kinase/endoribonuclease IRE1		GO:1900103		UniProt	NCBITaxon:9606	IMP			protein		PMID:16645094	20120217
UniProtKB:Q9Y6X1	Stress-associated endoplasmic reticulum protein 1		GO:0030968		GO_Central	NCBITaxon:9606	IBA	PANTHER:PTN000400928		protein		PAINT_REF:15601	20151113
UniProtKB:Q9Y6X1	Stress-associated endoplasmic reticulum protein 1		GO:0036498		Reactome	NCBITaxon:9606	TAS			protein		Reactome:R-HSA-381070	20171118
UniProtKB:Q9Y6X1	Stress-associated endoplasmic reticulum protein 1		GO:0030968		GO_Central	NCBITaxon:9606	IBA	PANTHER:PTN000400928		protein		PAINT_REF:15601	20170427
UniProtKB:Q16236	Nuclear factor erythroid 2-related factor 2		GO:0030968		ParkinsonsUK-UCL	NCBITaxon:9606	ISS	UniProtKB:Q60795		protein		GO_REF:0000024	20150108
UniProtKB:Q16236	Nuclear factor erythroid 2-related factor 2		GO:0036499		ParkinsonsUK-UCL	NCBITaxon:9606	ISS	UniProtKB:Q60795		protein		GO_REF:0000024	20150212
UniProtKB:Q16236	Nuclear factor erythroid 2-related factor 2		GO:0036499		ParkinsonsUK-UCL	NCBITaxon:9606	TAS			protein		PMID:22934019	20150323
UniProtKB:Q9Y5M8	Signal recognition particle receptor subunit beta		GO:0036498		Reactome	NCBITaxon:9606	TAS			protein		Reactome:R-HSA-381070	20141117
UniProtKB:O95757	Heat shock 70 kDa protein 4L		GO:0006986		UniProt	NCBITaxon:9606	ISS	UniProtKB:P83581		protein		GO_REF:0000024	20041006
UniProtKB:O95757	Heat shock 70 kDa protein 4L		GO:0006986		GO_Central	NCBITaxon:9606	IBA	PANTHER:PTN002321897		protein		PAINT_REF:19375	20170427
UniProtKB:O95757	Heat shock 70 kDa protein 4L		GO:0034620		GO_Central	NCBITaxon:9606	IBA	PANTHER:PTN002321897		protein		PAINT_REF:19375	20170427
UniProtKB:Q14999	Cullin-7		GO:0036498		Reactome	NCBITaxon:9606	TAS			protein		Reactome:R-HSA-381070	20141117
UniProtKB:Q9UGP8	Translocation protein SEC63 homolog		GO:0036498		Reactome	NCBITaxon:9606	TAS			protein		Reactome:R-HSA-381070	20171118
UniProtKB:Q96CS3	FAS-associated factor 2		GO:0006986		UniProt	NCBITaxon:9606	IEA	UniProtKB-KW:KW-0834		protein		GO_REF:0000037	20180324
UniProtKB:Q96CV9	Optineurin		GO:0034620		UniProt	NCBITaxon:9606	IMP			protein		PMID:27534431	20170314
UniProtKB:O43462	Membrane-bound transcription factor site-2 protease		GO:0030968		Reactome	NCBITaxon:9606	TAS			protein		Reactome:R-HSA-381119	20171118
UniProtKB:O43462	Membrane-bound transcription factor site-2 protease		GO:0036500		ParkinsonsUK-UCL	NCBITaxon:9606	TAS			protein		PMID:22934019	20150323
UniProtKB:O43462	Membrane-bound transcription factor site-2 protease		GO:0036500		Reactome	NCBITaxon:9606	TAS			protein		Reactome:R-HSA-381033	20171118
UniProtKB:Q9UER7	Death domain-associated protein 6		GO:0034620		UniProt	NCBITaxon:9606	IDA			protein		PMID:15016915	20161201
UniProtKB:Q9Y4P3	Transducin beta-like protein 2		GO:0030968		ParkinsonsUK-UCL	NCBITaxon:9606	IMP			protein		PMID:25393282	20150126
UniProtKB:P17066	Heat shock 70 kDa protein 6		GO:0006986		PINC	NCBITaxon:9606	TAS			protein		PMID:2327978	20040806
UniProtKB:P17066	Heat shock 70 kDa protein 6		GO:0034620		GO_Central	NCBITaxon:9606	IBA	PANTHER:PTN002321897		protein		PAINT_REF:19375	20170427
UniProtKB:P17066	Heat shock 70 kDa protein 6		GO:0006986		GO_Central	NCBITaxon:9606	IBA	PANTHER:PTN002321897		protein		PAINT_REF:19375	20170427
UniProtKB:P27986	Phosphatidylinositol 3-kinase regulatory subunit alpha		GO:1900103		UniProt	NCBITaxon:9606	IMP			protein		PMID:20348923	20141110
UniProtKB:Q16611	Bcl-2 homologous antagonist/killer		GO:0006987		ParkinsonsUK-UCL	NCBITaxon:9606	TAS			protein		PMID:22013210	20150129
UniProtKB:Q16611	Bcl-2 homologous antagonist/killer		GO:1900103	{"relationship": {"relation": [{"id": "GOREL:0000501", "label": "occurs at"}], "id": "GO:0005789", "label": "endoplasmic reticulum membrane"}}	UniProt	NCBITaxon:9606	IMP			protein		PMID:16645094	20140818
UniProtKB:Q16611	Bcl-2 homologous antagonist/killer		GO:1903896		ParkinsonsUK-UCL	NCBITaxon:9606	TAS			protein		PMID:22013210	20150209
UniProtKB:Q9H2G4	Testis-specific Y-encoded-like protein 2		GO:0036498		Reactome	NCBITaxon:9606	TAS			protein		Reactome:R-HSA-381070	20141117
UniProtKB:O43889	Cyclic AMP-responsive element-binding protein 3		GO:0006990	{"relationship": {"relation": [{"id": "GOREL:0000015", "label": "has_regulation_target"}], "id": "UniProtKB:Q15011", "label": "UniProtKB:Q15011"}}	ParkinsonsUK-UCL	NCBITaxon:9606	IDA			protein		PMID:16940180	20141113
UniProtKB:O43889	Cyclic AMP-responsive element-binding protein 3		GO:0030968		Reactome	NCBITaxon:9606	TAS			protein		Reactome:R-HSA-381119	20171118
UniProtKB:O43889	Cyclic AMP-responsive element-binding protein 3		GO:0030968		GO_Central	NCBITaxon:9606	IBA	PANTHER:PTN000536846		protein		PAINT_REF:22952	20170427
UniProtKB:P29353	SHC-transforming protein 1		GO:0036498		Reactome	NCBITaxon:9606	TAS			protein		Reactome:R-HSA-381070	20141117
UniProtKB:Q9UNE7	E3 ubiquitin-protein ligase CHIP		GO:0030968		Ensembl	NCBITaxon:9606	IEA	UniProtKB:Q9WUD1|ensembl:ENSMUSP00000040431		protein		GO_REF:0000107	20180324
UniProtKB:Q9UMX3	Bcl-2-related ovarian killer protein		GO:1903899		UniProt	NCBITaxon:9606	ISS	UniProtKB:O35425		protein		GO_REF:0000024	20160930
UniProtKB:P10145	Interleukin-8		GO:0036499		Reactome	NCBITaxon:9606	TAS			protein		Reactome:R-HSA-381042	20141117
UniProtKB:Q96HE7	ERO1-like protein alpha		GO:0030968		Ensembl	NCBITaxon:9606	IEA	UniProtKB:Q8R180|ensembl:ENSMUSP00000022378		protein		GO_REF:0000107	20180324
UniProtKB:Q9UBY9	Heat shock protein beta-7		GO:0006986		PINC	NCBITaxon:9606	TAS			protein		PMID:10593960	20040806
UniProtKB:Q9UBS4	DnaJ homolog subfamily B member 11		GO:0036498		Reactome	NCBITaxon:9606	TAS			protein		Reactome:R-HSA-381070	20141117
UniProtKB:Q9UBS3	DnaJ homolog subfamily B member 9		GO:0036498		Reactome	NCBITaxon:9606	TAS			protein		Reactome:R-HSA-381070	20141117
UniProtKB:Q9UBS3	DnaJ homolog subfamily B member 9		GO:1903895		UniProt	NCBITaxon:9606	ISS	UniProtKB:G3H0N9		protein		GO_REF:0000024	20180123
UniProtKB:P61421	V-type proton ATPase subunit d 1		GO:0036498		Reactome	NCBITaxon:9606	TAS			protein		Reactome:R-HSA-381070	20141117
UniProtKB:Q5SWA1	Protein phosphatase 1 regulatory subunit 15B		GO:1903898		ParkinsonsUK-UCL	NCBITaxon:9606	TAS			protein		PMID:22013210	20150209
UniProtKB:Q9H9S3	Protein transport protein Sec61 subunit alpha isoform 2		GO:0036498		Reactome	NCBITaxon:9606	TAS			protein		Reactome:R-HSA-381070	20171118
UniProtKB:P19525	Interferon-induced, double-stranded RNA-activated protein kinase		GO:0030968		Ensembl	NCBITaxon:9606	IEA	UniProtKB:Q03963|ensembl:ENSMUSP00000024884		protein		GO_REF:0000107	20180324
UniProtKB:Q9GZP9	Derlin-2		GO:0030968		UniProt	NCBITaxon:9606	IDA			protein		PMID:16449189	20060227
UniProtKB:Q9BUN8	Derlin-1		GO:0006986		MGI	NCBITaxon:9606	IMP			protein		PMID:15215855	20120305
UniProtKB:Q9BUN8	Derlin-1		GO:0030968		UniProt	NCBITaxon:9606	IDA			protein		PMID:15215856	20040804
UniProtKB:Q93075	Putative deoxyribonuclease TATDN2		GO:0036498		Reactome	NCBITaxon:9606	TAS			protein		Reactome:R-HSA-381070	20141117
UniProtKB:P49748	Very long-chain specific acyl-CoA dehydrogenase, mitochondrial		GO:0036498		Reactome	NCBITaxon:9606	TAS			protein		Reactome:R-HSA-381070	20141117
UniProtKB:P17861	X-box-binding protein 1		GO:0006990		UniProt	NCBITaxon:9606	ISS	UniProtKB:O35426-1		protein		GO_REF:0000024	20141017
UniProtKB:P17861	X-box-binding protein 1		GO:0006990		GO_Central	NCBITaxon:9606	IBA	PANTHER:PTN000329396		protein		PAINT_REF:13301	20160623
UniProtKB:P17861	X-box-binding protein 1		GO:0030968		UniProt	NCBITaxon:9606	ISS	UniProtKB:O35426-2		protein		GO_REF:0000024	20141110
UniProtKB:P17861	X-box-binding protein 1		GO:0036498		ParkinsonsUK-UCL	NCBITaxon:9606	TAS			protein		PMID:22013210	20150209
UniProtKB:P17861	X-box-binding protein 1		GO:0036498		ParkinsonsUK-UCL	NCBITaxon:9606	TAS			protein		PMID:22934019	20150323
UniProtKB:P17861	X-box-binding protein 1		GO:0036498		Reactome	NCBITaxon:9606	TAS			protein		Reactome:R-HSA-381070	20140207
UniProtKB:P17861	X-box-binding protein 1		GO:0036500		Reactome	NCBITaxon:9606	TAS			protein		Reactome:R-HSA-381033	20141117
UniProtKB:P17861	X-box-binding protein 1		GO:1900103		UniProt	NCBITaxon:9606	IMP			protein		PMID:16645094	20120217
UniProtKB:P17861	X-box-binding protein 1		GO:0006990		GO_Central	NCBITaxon:9606	IBA	PANTHER:PTN000329396		protein		PAINT_REF:13301	20170427
UniProtKB:Q8IUR6	CREB3 regulatory factor		GO:0030968		Reactome	NCBITaxon:9606	TAS			protein		Reactome:R-HSA-381119	20171118
UniProtKB:Q9UBQ6	Exostosin-like 2		GO:0036498		Reactome	NCBITaxon:9606	TAS			protein		Reactome:R-HSA-381070	20170106

## Sheet: UPR proteins (sem duplicado)
UniProt ID	Gene name
Q9UKV5	E3 ubiquitin-protein ligase AMFR	GO:0030968	UniProt	NCBITaxon:9606	IMP			protein		PMID:17157811	20080102
Q9NZJ5	Eukaryotic translation initiation factor 2-alpha kinase 3	GO:0030968	GO_Central	NCBITaxon:9606	IBA	PANTHER:PTN001864137		protein		PAINT_REF:44317	20170427
P34932	Heat shock 70 kDa protein 4	GO:0030968	UniProt	NCBITaxon:9606	IDA			protein		PMID:10677345	20060915
P34931	Heat shock 70 kDa protein 1-like	GO:0030968	UniProt	NCBITaxon:9606	IDA			protein		PMID:11907036	20060915
Q9NNZ3	DnaJ homolog subfamily C member 4	GO:0030968	BHF-UCL	NCBITaxon:9606	TAS			protein		PMID:19816510	20100107
Q9NYU1	UDP-glucose:glycoprotein glucosyltransferase 2	GO:0030968	UniProt	NCBITaxon:9606	IDA			protein		PMID:22169477	20120229
P02545	Prelamin-A/C	GO:0036499	ParkinsonsUK-UCL	NCBITaxon:9606	TAS			protein		PMID:22934019	20150323
Q9H920	RING finger protein 121	GO:0036499	Reactome	NCBITaxon:9606	TAS			protein		Reactome:R-HSA-381042	20171118
Q9BQE4	Selenoprotein S	GO:0006986	UniProt	NCBITaxon:9606	NAS			protein		PMID:8335910	20040806
Q9BZQ6	ER degradation-enhancing alpha-mannosidase-like protein 3	GO:0006986	GO_Central	NCBITaxon:9606	IBA	PANTHER:PTN002321897		protein		PAINT_REF:19375	20170427
O60260	E3 ubiquitin-protein ligase parkin	GO:0034620	GO_Central	NCBITaxon:9606	IBA	PANTHER:PTN002321897		protein		PAINT_REF:19375	20170427
Q86TM6	E3 ubiquitin-protein ligase synoviolin	GO:0006986	PINC	NCBITaxon:9606	TAS			protein		PMID:9685725	20040806
O94979	Protein transport protein Sec31A	GO:0006986	GO_Central	NCBITaxon:9606	IBA	PANTHER:PTN002321897		protein		PAINT_REF:19375	20170427
Q8TEY5	Cyclic AMP-responsive element-binding protein 3-like protein 4	GO:0034620	GO_Central	NCBITaxon:9606	IBA	PANTHER:PTN002321897		protein		PAINT_REF:19375	20170427
Q8TCJ2	Dolichyl-diphosphooligosaccharide--protein glycosyltransferase subunit STT3B	GO:0006986	PINC	NCBITaxon:9606	TAS			protein		PMID:9473517	20050308
Q15084	Protein disulfide-isomerase A6	GO:0030968	GO_Central	NCBITaxon:9606	IBA	PANTHER:PTN000132051		protein		PAINT_REF:11226	20160616
Q15011	Homocysteine-responsive endoplasmic reticulum-resident ubiquitin-like domain member 1 protein	GO:0030968	GO_Central	NCBITaxon:9606	IBA	PANTHER:PTN000132051		protein		PAINT_REF:11226	20170427
O75953	DnaJ homolog subfamily B member 5	GO:0036498	Reactome	NCBITaxon:9606	TAS			protein		Reactome:R-HSA-381070	20141117
Q92598	Heat shock protein 105 kDa	GO:0030968	GO_Central	NCBITaxon:9606	IBA	PANTHER:PTN000334121		protein		PAINT_REF:13407	20141119
Q9NWM8	Peptidyl-prolyl cis-trans isomerase FKBP14	GO:0030968	GO_Central	NCBITaxon:9606	IBA	PANTHER:PTN000334121		protein		PAINT_REF:13407	20170427
Q13105	Zinc finger and BTB domain-containing protein 17	GO:0030968	UniProt	NCBITaxon:9606	IDA			protein		PMID:15215856	20040804
P07996	Thrombospondin-1	GO:0030968	GO_Central	NCBITaxon:9606	IBA	PANTHER:PTN000201758		protein		PAINT_REF:11742	20150604
Q9BQ90	Kelch domain-containing protein 3	GO:0034620	ParkinsonsUK-UCL	NCBITaxon:9606	TAS			protein		PMID:18221368	20140902
Q9NRD1	F-box only protein 6	GO:0030968	GO_Central	NCBITaxon:9606	IBA	PANTHER:PTN000967687		protein		PAINT_REF:22763	20150930
P07900	Heat shock protein HSP 90-alpha	GO:0036498	Reactome	NCBITaxon:9606	TAS			protein		Reactome:R-HSA-381070	20141117
P24385	G1/S-specific cyclin-D1	GO:0030968	GO_Central	NCBITaxon:9606	IBA	PANTHER:PTN000967687		protein		PAINT_REF:44251	20170427
Q96Q80	Derlin-3	GO:0036498	Reactome	NCBITaxon:9606	TAS			protein		Reactome:R-HSA-381070	20141117
Q9BSE4	Homocysteine-responsive endoplasmic reticulum-resident ubiquitin-like domain member 2 protein	GO:0030968	InterPro	NCBITaxon:9606	IEA	InterPro:IPR029807		protein		GO_REF:0000002	20180324
Q92575	UBX domain-containing protein 4	GO:0030968	GO_Central	NCBITaxon:9606	IBA	PANTHER:PTN000536846		protein		PAINT_REF:22952	20170427
P61619	Protein transport protein Sec61 subunit alpha isoform 1	GO:0006986	UniProt	NCBITaxon:9606	IMP			protein		PMID:19167329	20120920
P61604	10 kDa heat shock protein, mitochondrial	GO:0006986	UniProt	NCBITaxon:9606	IMP			protein		PMID:22607976	20120920
Q9BVA6	Adenosine monophosphate-protein transferase FICD	GO:0036498	Reactome	NCBITaxon:9606	TAS			protein		Reactome:R-HSA-381070	20141117
Q68CJ9	Cyclic AMP-responsive element-binding protein 3-like protein 3	GO:0006986	UniProt	NCBITaxon:9606	IEP			protein		PMID:10708769	20010813
Q9BV94	ER degradation-enhancing alpha-mannosidase-like protein 2	GO:0006986	UniProt	NCBITaxon:9606	IEP			protein		PMID:10922362	20011018
Q9BUX1	Glutathione-specific gamma-glutamylcyclotransferase 1	GO:0036499	Reactome	NCBITaxon:9606	TAS			protein		Reactome:R-HSA-381042	20141117
Q13217	DnaJ homolog subfamily C member 3	GO:0006986	UniProt	NCBITaxon:9606	IEP			protein		PMID:10570961	20040806
P05198	Eukaryotic translation initiation factor 2 subunit 1	GO:0006986	PINC	NCBITaxon:9606	TAS			protein		PMID:9931472	20040806
O95140	Mitofusin-2	GO:0006986	GO_Central	NCBITaxon:9606	IBA	PANTHER:PTN002321897		protein		PAINT_REF:19375	20170427
Q9NZS9	Bifunctional apoptosis regulator	GO:0034620	GO_Central	NCBITaxon:9606	IBA	PANTHER:PTN002321897		protein		PAINT_REF:19375	20170427
O95070	Protein YIF1A	GO:0036498	Reactome	NCBITaxon:9606	TAS			protein		Reactome:R-HSA-381070	20141117
Q14203	Dynactin subunit 1	GO:0036498	Reactome	NCBITaxon:9606	TAS			protein		Reactome:R-HSA-381070	20141117
O14595	Carboxy-terminal domain RNA polymerase II polypeptide A small phosphatase 2	GO:0006986	UniProt	NCBITaxon:9606	IEA	UniProtKB-KW:KW-0834		protein		GO_REF:0000037	20180324
A0AVI4	E3 ubiquitin-protein ligase TM129	GO:0036498	Reactome	NCBITaxon:9606	TAS			protein		Reactome:R-HSA-381070	20141117
P14625	Endoplasmin	GO:0006986	UniProt	NCBITaxon:9606	IEA	UniProtKB-KW:KW-0834		protein		GO_REF:0000037	20180324
P50454	Serpin H1	GO:0006986	UniProt	NCBITaxon:9606	NAS			protein		PMID:2527334	20040806
P35443	Thrombospondin-4	GO:0030968	Ensembl	NCBITaxon:9606	IEA	P25322|ensembl:ENSMUSP00000091495		protein		GO_REF:0000107	20180324
Q969H8	Myeloid-derived growth factor	GO:0030968	UniProt	NCBITaxon:9606	IDA			protein		PMID:16449189	20060227
P57088	Transmembrane protein 33	GO:0006986	UniProt	NCBITaxon:9606	IEA	UniProtKB-KW:KW-0834		protein		GO_REF:0000037	20180324
Q8N5Y8	Mono [ADP-ribose] polymerase PARP16	GO:0006986	UniProt	NCBITaxon:9606	IEA	UniProtKB-KW:KW-0834		protein		GO_REF:0000037	20180324
Q00613	Heat shock factor protein 1	GO:0036498	Reactome	NCBITaxon:9606	TAS			protein		Reactome:R-HSA-381070	20171118
Q96M98	Parkin coregulated gene protein	GO:0006986	PINC	NCBITaxon:9606	TAS			protein		PMID:7698325	20061116
Q09472	Histone acetyltransferase p300	GO:0006986	UniProt	NCBITaxon:9606	IEA	UniProtKB-KW:KW-0834		protein		GO_REF:0000037	20180324
P35638	DNA damage-inducible transcript 3 protein	GO:1903894	UniProt	NCBITaxon:9606	IDA			protein		PMID:25601083	20180123
Q12988	Heat shock protein beta-3	GO:0030968	Reactome	NCBITaxon:9606	TAS			protein		Reactome:R-HSA-381119	20171118
P35611	Alpha-adducin	GO:0030968	GO_Central	NCBITaxon:9606	IBA	PANTHER:PTN000536846		protein		PAINT_REF:22952	20170427
P55145	Mesencephalic astrocyte-derived neurotrophic factor	GO:0030968	GO_Central	NCBITaxon:9606	IBA	PANTHER:PTN000201758		protein		PAINT_REF:11742	20150604
Q8N4F7	RING finger protein 175	GO:0006986	UniProt	NCBITaxon:9606	IEA	UniProtKB-KW:KW-0834		protein		GO_REF:0000037	20180324
Q2TAM9	Tumor suppressor candidate gene 1 protein	GO:0036498	Reactome	NCBITaxon:9606	TAS			protein		Reactome:R-HSA-381070	20141117
P08240	Signal recognition particle receptor subunit alpha	GO:0036499	ParkinsonsUK-UCL	NCBITaxon:9606	NAS			protein		PMID:22934019	20150323
P08238	Heat shock protein HSP 90-beta	GO:0036499	Reactome	NCBITaxon:9606	TAS			protein		Reactome:R-HSA-381042	20171118
P55072	Transitional endoplasmic reticulum ATPase	GO:0006986	UniProt	NCBITaxon:9606	IEA	UniProtKB-KW:KW-0834		protein		GO_REF:0000037	20180324
P55061	Bax inhibitor 1	GO:1903895	ParkinsonsUK-UCL	NCBITaxon:9606	IMP			protein		PMID:21068390	20150209
Q9BS26	Endoplasmic reticulum resident protein 44	GO:1903895	GO_Central	NCBITaxon:9606	IBA	PANTHER:PTN000407860		protein		PAINT_REF:15898	20170427
O14773	Tripeptidyl-peptidase 1	GO:0036498	Reactome	NCBITaxon:9606	TAS			protein		Reactome:R-HSA-381070	20141117
P16333	Cytoplasmic protein NCK1	GO:0036498	Reactome	NCBITaxon:9606	TAS			protein		Reactome:R-HSA-381070	20141117
P60468	Protein transport protein Sec61 subunit beta	GO:0036498	Reactome	NCBITaxon:9606	TAS			protein		Reactome:R-HSA-381070	20141117
Q9NYU2	UDP-glucose:glycoprotein glucosyltransferase 1	GO:0006986	UniProt	NCBITaxon:9606	IEA	UniProtKB-KW:KW-0834		protein		GO_REF:0000037	20180324
Q5MNZ9	WD repeat domain phosphoinositide-interacting protein 1	GO:0036500	Reactome	NCBITaxon:9606	TAS			protein		Reactome:R-HSA-381033	20141117
P18850	Cyclic AMP-dependent transcription factor ATF-6 alpha	GO:0006986	PINC	NCBITaxon:9606	TAS			protein		PMID:10023073	20040806
P18848	Cyclic AMP-dependent transcription factor ATF-4	GO:0006986	PINC	NCBITaxon:9606	TAS			protein		PMID:1309665	20061106
P18847	Cyclic AMP-dependent transcription factor ATF-3	GO:0006986	UniProt	NCBITaxon:9606	IEA	UniProtKB-KW:KW-0834		protein		GO_REF:0000037	20180324
Q9P0U4	CXXC-type zinc finger protein 1	GO:0036498	Reactome	NCBITaxon:9606	TAS			protein		Reactome:R-HSA-381070	20141117
Q8N6T3	ADP-ribosylation factor GTPase-activating protein 1	GO:1903896	UniProt	NCBITaxon:9606	IDA			protein		PMID:26268696	20160312
Q8N6R1	Stress-associated endoplasmic reticulum protein 2	GO:1903899	UniProt	NCBITaxon:9606	IDA			protein		PMID:26268696	20160312
P60059	Protein transport protein Sec61 subunit gamma	GO:0006987	UniProt	NCBITaxon:9606	IMP			protein		PMID:23103912	20140210
Q5VWQ8	Disabled homolog 2-interacting protein	GO:0030968	UniProt	NCBITaxon:9606	IMP			protein		PMID:23103912	20140210
O43521	Bcl-2-like protein 11	GO:0030968	GO_Central	NCBITaxon:9606	IBA	PANTHER:PTN001848547		protein		PAINT_REF:21328	20170427
P10809	60 kDa heat shock protein, mitochondrial	GO:0034620	UniProt	NCBITaxon:9606	IDA			protein		PMID:15016915	20161201
Q9NS93	Transmembrane 7 superfamily member 3	GO:0034620	ParkinsonsUK-UCL	NCBITaxon:9606	TAS			protein		PMID:14532270	20140918
Q9P055	JNK1/MAPK8-associated membrane protein	GO:0006990	UniProt	NCBITaxon:9606	ISS	B2RWS6		protein		GO_REF:0000024	20141117
P32929	Cystathionine gamma-lyase	GO:0006986	UniProt	NCBITaxon:9606	IDA			protein		PMID:18940792	20121008
Q9NSA1	Fibroblast growth factor 21	GO:0036499	ParkinsonsUK-UCL	NCBITaxon:9606	TAS			protein		PMID:14685163	20150209
P49840	Glycogen synthase kinase-3 alpha	GO:0036499	ParkinsonsUK-UCL	NCBITaxon:9606	TAS			protein		PMID:22934019	20150323
P0C869	Cytosolic phospholipase A2 beta	GO:0036499	Reactome	NCBITaxon:9606				protein		Reactome:R-HSA-381042	20141117
P0DMV8	Heat shock 70 kDa protein 1A	GO:0036500	ParkinsonsUK-UCL	NCBITaxon:9606	TAS			protein		PMID:22934019	20150323
O75807	Protein phosphatase 1 regulatory subunit 15A	GO:0036500	Reactome	NCBITaxon:9606	TAS			protein		Reactome:R-HSA-381033	20141117
P17706	Tyrosine-protein phosphatase non-receptor type 2	GO:0006986	PINC	NCBITaxon:9606	TAS			protein		PMID:8972725	20040806
O43909	Exostosin-like 3	GO:0006986	PINC	NCBITaxon:9606	TAS			protein		PMID:9858786	20040806
Q9HCU5	Prolactin regulatory element-binding protein	GO:0036498	Reactome	NCBITaxon:9606	TAS			protein		Reactome:R-HSA-381070	20141117
P04792	Heat shock protein beta-1	GO:0006986	UniProt	NCBITaxon:9606	IEA	UniProtKB-KW:KW-0834		protein		GO_REF:0000037	20180324
Q8TEB9	Rhomboid-related protein 4	GO:0030968	GO_Central	NCBITaxon:9606	IBA	PANTHER:PTN000334121		protein		PAINT_REF:13407	20141119
Q06210	Glutamine--fructose-6-phosphate aminotransferase [isomerizing] 1	GO:0030968	GO_Central	NCBITaxon:9606	IBA	PANTHER:PTN000334121		protein		PAINT_REF:13407	20170427
P27797	Calreticulin	GO:0030968	GO_Central	NCBITaxon:9606	IBA	PANTHER:PTN000536846		protein		PAINT_REF:22952	20170427
Q5VVQ6	Ubiquitin thioesterase OTU1	GO:0036498	Reactome	NCBITaxon:9606	TAS			protein		Reactome:R-HSA-381070	20141117
O43681	ATPase ASNA1	GO:0006986	UniProt	NCBITaxon:9606	NAS			protein		PMID:2768249	20040806
Q99442	Translocation protein SEC62	GO:0030968	UniProt	NCBITaxon:9606	TAS			protein		PMID:15215856	20040804
P08243	Asparagine synthetase [glutamine-hydrolyzing]	GO:0006986	UniProt	NCBITaxon:9606	IEA	UniProtKB-KW:KW-0834		protein		GO_REF:0000037	20180324
Q15173	Serine/threonine-protein phosphatase 2A 56 kDa regulatory subunit beta isoform	GO:1904721	ParkinsonsUK-UCL	NCBITaxon:9606	IDA			protein		PMID:19328063	20151008
Q9Y4L1	Hypoxia up-regulated protein 1	GO:0006986	UniProt	NCBITaxon:9606	IDA			protein		PMID:11847130	20030826
P18031	Tyrosine-protein phosphatase non-receptor type 1	GO:0036498	Reactome	NCBITaxon:9606	TAS			protein		Reactome:R-HSA-381070	20141117
P48741	Putative heat shock 70 kDa protein 7	GO:1903898	ParkinsonsUK-UCL	NCBITaxon:9606	IDA			protein		PMID:14676213	20150209
P48723	Heat shock 70 kDa protein 13	GO:0036498	Reactome	NCBITaxon:9606	TAS			protein		Reactome:R-HSA-381070	20171118
Q7RTS1	Class A basic helix-loop-helix protein 15	GO:0030968	GO_Central	NCBITaxon:9606	IBA	PANTHER:PTN000132051		protein		PAINT_REF:11226	20160616
Q8N2K1	Ubiquitin-conjugating enzyme E2 J2	GO:0030968	GO_Central	NCBITaxon:9606	IBA	PANTHER:PTN000132051		protein		PAINT_REF:11226	20170427
Q92611	ER degradation-enhancing alpha-mannosidase-like protein 1	GO:0036498	Reactome	NCBITaxon:9606	TAS			protein		Reactome:R-HSA-381070	20141117
P11021	Endoplasmic reticulum chaperone BiP	GO:0030968	BHF-UCL	NCBITaxon:9606	TAS			protein		PMID:19816510	20100107
P63244	Receptor of activated protein C kinase 1	GO:0036500	ParkinsonsUK-UCL	NCBITaxon:9606	TAS			protein		PMID:22013210	20150209
Q92905	COP9 signalosome complex subunit 5	GO:0036500	Reactome	NCBITaxon:9606	TAS			protein		Reactome:R-HSA-381033	20171118
Q92935	Exostosin-like 1	GO:1903893	UniProt	NCBITaxon:9606	IDA			protein		PMID:9837962	20180223
O76024	Wolframin	GO:0030968	GO_Central	NCBITaxon:9606	IBA	PANTHER:PTN000536846		protein		PAINT_REF:22952	20170427
P51858	Hepatoma-derived growth factor	GO:0036499	ParkinsonsUK-UCL	NCBITaxon:9606	TAS			protein		PMID:22013210	20150209
Q86Y13	E3 ubiquitin-protein ligase DZIP3	GO:0036499	ParkinsonsUK-UCL	NCBITaxon:9606	TAS			protein		PMID:22934019	20150323
O76061	Stanniocalcin-2	GO:0036499	Reactome	NCBITaxon:9606	TAS			protein		Reactome:R-HSA-381042	20141117
P43307	Translocon-associated protein subunit alpha	GO:0036499	Reactome	NCBITaxon:9606	TAS			protein		Reactome:R-HSA-381042	20141117
P38646	Stress-70 protein, mitochondrial	GO:0036498	Reactome	NCBITaxon:9606	TAS			protein		Reactome:R-HSA-381070	20141117
Q99941	Cyclic AMP-dependent transcription factor ATF-6 beta	GO:0036498	Reactome	NCBITaxon:9606	TAS			protein		Reactome:R-HSA-381070	20141117
P31689	DnaJ homolog subfamily A member 1	GO:0030968	GO_Central	NCBITaxon:9606	IBA	PANTHER:PTN000400928		protein		PAINT_REF:15601	20151113
P11142	Heat shock cognate 71 kDa protein	GO:0030968	GO_Central	NCBITaxon:9606	IBA	PANTHER:PTN000400928		protein		PAINT_REF:15601	20170427
O14657	Torsin-1B	GO:0036498	Reactome	NCBITaxon:9606	TAS			protein		Reactome:R-HSA-381070	20171118
O14653	Golgi SNAP receptor complex member 2	GO:0006987	ParkinsonsUK-UCL	NCBITaxon:9606	TAS			protein		PMID:22013210	20150129
Q07812	Apoptosis regulator BAX	GO:1903896	ParkinsonsUK-UCL	NCBITaxon:9606	TAS			protein		PMID:22013210	20150209
P13500	C-C motif chemokine 2	GO:1903896	ParkinsonsUK-UCL	NCBITaxon:9606	TAS			protein		PMID:22013210	20150209
P08833	Insulin-like growth factor-binding protein 1	GO:0006986	BHF-UCL	NCBITaxon:9606	IDA			protein		PMID:11050098	20080718
O43639	Cytoplasmic protein NCK2	GO:0034620	UniProt	NCBITaxon:9606	IMP			protein		PMID:27740623	20170804
Q9Y490	Talin-1	GO:0006986	UniProt	NCBITaxon:9606	IEA	UniProtKB-KW:KW-0834		protein		GO_REF:0000037	20180324
Q9UDY4	DnaJ homolog subfamily B member 4	GO:0030968	UniProt	NCBITaxon:9606	TAS			protein		PMID:22169477	20120229
Q96JB5	CDK5 regulatory subunit-associated protein 3	GO:0030968	Ensembl	NCBITaxon:9606	IEA	Q8VI80|ensembl:ENSRNOP00000028490		protein		GO_REF:0000107	20180324
P54652	Heat shock-related 70 kDa protein 2	GO:0036498	Reactome	NCBITaxon:9606	TAS			protein		Reactome:R-HSA-381070	20141117
P25686	DnaJ homolog subfamily B member 2	GO:0036498	Reactome	NCBITaxon:9606	TAS			protein		Reactome:R-HSA-381070	20141117
P25685	DnaJ homolog subfamily B member 1	GO:0006986	UniProt	NCBITaxon:9606	IDA			protein		PMID:10859165	20170221
Q14554	Protein disulfide-isomerase A5	GO:1904722	ParkinsonsUK-UCL	NCBITaxon:9606	IDA			protein		PMID:20625543	20151008
Q70SY1	Cyclic AMP-responsive element-binding protein 3-like protein 2	GO:0006986	GO_Central	NCBITaxon:9606	IBA	PANTHER:PTN002321897		protein		PAINT_REF:19375	20170427
O95292	Vesicle-associated membrane protein-associated protein B/C	GO:0034620	GO_Central	NCBITaxon:9606	IBA	PANTHER:PTN002321897		protein		PAINT_REF:19375	20170427
Q96BA8	Cyclic AMP-responsive element-binding protein 3-like protein 1	GO:1903898	ParkinsonsUK-UCL	NCBITaxon:9606	TAS			protein		PMID:22013210	20150209
P0DMM9	Sulfotransferase 1A3	GO:1903899	Ensembl	NCBITaxon:9606	IEA	Q06180|ensembl:ENSMUSP00000112675		protein		GO_REF:0000107	20180324
P0DMV9	Heat shock 70 kDa protein 1B	GO:0036498	Reactome	NCBITaxon:9606	TAS			protein		Reactome:R-HSA-381070	20141117
Q14703	Membrane-bound transcription factor site-1 protease	GO:0036498	Reactome	NCBITaxon:9606	TAS			protein		Reactome:R-HSA-381070	20141117
Q0VDF9	Heat shock 70 kDa protein 14	GO:0006986	UniProt	NCBITaxon:9606	NAS			protein		PMID:1560006	20090812
O43731	ER lumen protein-retaining receptor 3	GO:0034620	UniProt	NCBITaxon:9606	ISS	Q8BHC7		protein		GO_REF:0000024	20120723
Q96FC9	ATP-dependent DNA helicase DDX11	GO:0034620	ParkinsonsUK-UCL	NCBITaxon:9606	IEP			protein		PMID:22795130	20150512
O95994	Anterior gradient protein 2 homolog	GO:0036498	Reactome	NCBITaxon:9606	TAS			protein		Reactome:R-HSA-381070	20141117
Q16082	Heat shock protein beta-2	GO:0036500	Reactome	NCBITaxon:9606	TAS			protein		Reactome:R-HSA-381033	20141117
O75460	Serine/threonine-protein kinase/endoribonuclease IRE1	GO:0030968	UniProt	NCBITaxon:9606	IMP			protein		PMID:19818707	20091117
Q9Y6X1	Stress-associated endoplasmic reticulum protein 1	GO:0030968	GO_Central	NCBITaxon:9606	IBA	PANTHER:PTN000329911		protein		PAINT_REF:13312	20170427
Q16236	Nuclear factor erythroid 2-related factor 2	GO:0036498	Reactome	NCBITaxon:9606	TAS			protein		Reactome:R-HSA-381070	20171118
Q9Y5M8	Signal recognition particle receptor subunit beta	GO:0036498	Reactome	NCBITaxon:9606	TAS			protein		Reactome:R-HSA-381070	20171118
O95757	Heat shock 70 kDa protein 4L	GO:0036499	Reactome	NCBITaxon:9606	TAS			protein		Reactome:R-HSA-381042	20141117
Q14999	Cullin-7	GO:0036498	Reactome	NCBITaxon:9606	TAS			protein		Reactome:R-HSA-381070	20141117
Q9UGP8	Translocation protein SEC63 homolog	GO:0036498	Reactome	NCBITaxon:9606	TAS			protein		Reactome:R-HSA-381070	20141117
Q96CS3	FAS-associated factor 2	GO:0006986	GO_Central	NCBITaxon:9606	IBA	PANTHER:PTN002321897		protein		PAINT_REF:19375	20170427
Q96CV9	Optineurin	GO:0034620	GO_Central	NCBITaxon:9606	IBA	PANTHER:PTN002321897		protein		PAINT_REF:19375	20170427
O43462	Membrane-bound transcription factor site-2 protease	GO:0030968	GO_Central	NCBITaxon:9606	IBA	PANTHER:PTN000452651		protein		PAINT_REF:19375	20170427
Q9UER7	Death domain-associated protein 6	GO:0006987	ParkinsonsUK-UCL	NCBITaxon:9606	TAS			protein		PMID:22013210	20150129
Q9Y4P3	Transducin beta-like protein 2	GO:0030968	UniProt	NCBITaxon:9606	IDA			protein		PMID:22169477	20120229
P17066	Heat shock 70 kDa protein 6	GO:0036498	Ensembl	NCBITaxon:9606	IEA	P35821|ensembl:ENSMUSP00000029053		protein		GO_REF:0000107	20180324
P27986	Phosphatidylinositol 3-kinase regulatory subunit alpha	GO:1903896	ParkinsonsUK-UCL	NCBITaxon:9606	TAS			protein		PMID:22013210	20150209
Q16611	Bcl-2 homologous antagonist/killer	GO:1903898	ParkinsonsUK-UCL	NCBITaxon:9606	IDA			protein		PMID:21216966	20150226
Q9H2G4	Testis-specific Y-encoded-like protein 2	GO:0006986	GO_Central	NCBITaxon:9606	IBA	PANTHER:PTN002321897		protein		PAINT_REF:19375	20170427
O43889	Cyclic AMP-responsive element-binding protein 3	GO:0034620	GO_Central	NCBITaxon:9606	IBA	PANTHER:PTN002321897		protein		PAINT_REF:19375	20170427
P29353	SHC-transforming protein 1	GO:0006986	GO_Central	NCBITaxon:9606	IBA	PANTHER:PTN002321897		protein		PAINT_REF:19375	20170427
Q9UNE7	E3 ubiquitin-protein ligase CHIP	GO:0034620	GO_Central	NCBITaxon:9606	IBA	PANTHER:PTN002321897		protein		PAINT_REF:19375	20170427
Q9UMX3	Bcl-2-related ovarian killer protein	GO:0030968	UniProt	NCBITaxon:9606	ISS	Q9QYC3		protein		GO_REF:0000024	20141114
P10145	Interleukin-8	GO:0006986	UniProt	NCBITaxon:9606	IEA	UniProtKB-KW:KW-0834		protein		GO_REF:0000037	20180324
Q96HE7	ERO1-like protein alpha	GO:0036498	Reactome	NCBITaxon:9606	TAS			protein		Reactome:R-HSA-381070	20141117
Q9UBY9	Heat shock protein beta-7	GO:0006987	Ensembl	NCBITaxon:9606	IEA	P20029|ensembl:ENSMUSP00000028222		protein		GO_REF:0000107	20180324
Q9UBS4	DnaJ homolog subfamily B member 11	GO:0030968	BHF-UCL	NCBITaxon:9606	TAS			protein		PMID:19816510	20100107
Q9UBS3	DnaJ homolog subfamily B member 9	GO:0036498	Reactome	NCBITaxon:9606	TAS			protein		Reactome:R-HSA-381070	20140207
P61421	V-type proton ATPase subunit d 1	GO:0036499	Reactome	NCBITaxon:9606	TAS			protein		Reactome:R-HSA-381042	20100430
Q5SWA1	Protein phosphatase 1 regulatory subunit 15B	GO:0036500	Reactome	NCBITaxon:9606	TAS			protein		Reactome:R-HSA-381033	20160521
Q9H9S3	Protein transport protein Sec61 subunit alpha isoform 2	GO:1903891	ParkinsonsUK-UCL	NCBITaxon:9606	TAS			protein		PMID:22934019	20150323
P19525	Interferon-induced, double-stranded RNA-activated protein kinase	GO:1903894	ParkinsonsUK-UCL	NCBITaxon:9606	TAS			protein		PMID:22934019	20150323
Q9GZP9	Derlin-2	GO:1903895	UniProt	NCBITaxon:9606	ISS	G3I8R9		protein		GO_REF:0000024	20180123
Q9BUN8	Derlin-1	GO:1903897	ParkinsonsUK-UCL	NCBITaxon:9606	TAS			protein		PMID:22934019	20150323
Q93075	Putative deoxyribonuclease TATDN2	GO:0006986	GO_Central	NCBITaxon:9606	IBA	PANTHER:PTN002321897		protein		PAINT_REF:19375	20170427
P49748	Very long-chain specific acyl-CoA dehydrogenase, mitochondrial	GO:0030968	GO_Central	NCBITaxon:9606	IBA	PANTHER:PTN001834223		protein		PAINT_REF:19375	20170427
P17861	X-box-binding protein 1	GO:0034620	GO_Central	NCBITaxon:9606	IBA	PANTHER:PTN002321897		protein		PAINT_REF:19375	20170427
Q8IUR6	CREB3 regulatory factor	GO:1900102	ParkinsonsUK-UCL	NCBITaxon:9606	TAS			protein		PMID:22013210	20150129
Q9UBQ6	Exostosin-like 2	GO:1903894	ParkinsonsUK-UCL	NCBITaxon:9606	IMP			protein		PMID:15234121	20150319
