# Supplementary material for: First Insights on the Presence of the Unfolded Protein Response in Human Spermatozoa
Source: Int J Mol Sci. 2019 Nov 5;20(21):5518. doi: 10.3390/ijms20215518 (PMC6861958; doi:10.3390/ijms20215518)
Supplement: Supplementary file 1 [file ijms-20-05518-s001.zip › Supplementary files/Supplementary Data 3- Sperm UPR-reated proteins.xlsx]

## Sheet: Common elements in sperm UPR
								Disease
			Gene Ontology					OMIM	DisGeNET	MGI
UniProtKB AC/ID	Gene Name	Protein Name	ID	Biological Process	Celular Component	Molecular Function	Gene ontology (GO)			UniProtKB AC/ID	MGI Gene/Marker ID	Feature Type	ID	Term
P49748	ACADVL	Very long-chain specific acyl-CoA dehydrogenase, mitochondrial (VLCAD) (EC 1.3.8.9)	GO:0001659; GO:0003995; GO:0004466; GO:0005634; GO:0005730; GO:0005739; GO:0005743; GO:0005759; GO:0005829; GO:0006635; GO:0009409; GO:0015980; GO:0030855; GO:0031966; GO:0033539; GO:0036498; GO:0042645; GO:0045717; GO:0046322; GO:0050660; GO:0090181	energy derivation by oxidation of organic compounds [GO:0015980]; epithelial cell differentiation [GO:0030855]; fatty acid beta-oxidation [GO:0006635]; fatty acid beta-oxidation using acyl-CoA dehydrogenase [GO:0033539]; IRE1-mediated unfolded protein response [GO:0036498]; negative regulation of fatty acid biosynthetic process [GO:0045717]; negative regulation of fatty acid oxidation [GO:0046322…	cytosol [GO:0005829]; mitochondrial inner membrane [GO:0005743]; mitochondrial matrix [GO:0005759]; mitochondrial membrane [GO:0031966]; mitochondrial nucleoid [GO:0042645]; mitochondrion [GO:0005739]; nucleolus [GO:0005730]; nucleus [GO:0005634]	acyl-CoA dehydrogenase activity [GO:0003995]; flavin adenine dinucleotide binding [GO:0050660]; long-chain-acyl-CoA dehydrogenase activity [GO:0004466]	cytosol [GO:0005829]; mitochondrial inner membrane [GO:0005743]; mitochondrial matrix [GO:0005759]; mitochondrial membrane [GO:0031966]; mitochondrial nucleoid [GO:0042645]; mitochondrion [GO:0005739]; nucleolus [GO:0005730]; nucleus [GO:0005634]; acyl-CoA dehydrogenase activity [GO:0003995]; flavin adenine dinucleotide binding [GO:0050660]; long-chain-acyl-CoA dehydrogenase activity [GO:0004466]…	VLCAD deficiency 201475 (3)	Hypertrophic Cardiomyopathy, Hepatomegaly, Lethargy, Muscle hypotonia, Vomiting, Sudden Cardiac Death, Elevated creatine kinase, Muscle Weakness, Muscular stiffness, Tachypnea, Creatine phosphokinase serum increased, Hypoxia, Carnitine deficiency, Myoglobinuria, exercise-induced, Exercise-induced myalgia, Hepatocellular necrosis, Dicarboxylic aciduria, Exercise-induced myoglobinuria in adults, No…	P50544	MGI:895149	protein coding gene	MP:0011019; MP:0000003; MP:0005666; MP:0005332; MP:0002971; MP:0001544; MP:0010954; MP:0005584; MP:0003921; MP:0000266; MP:0002118; MP:0000278; MP:0003084; MP:0005330; MP:0005560; MP:0011014; MP:0005439; MP:0005333; MP:0010379; MP:0005598; MP:0002795; MP:0002753; MP:0002899; MP:0002628; MP:0000189; MP:0011049; MP:0005293; MP:0001260; MP:0003979; MP:0002833; MP:0009763; MP:0002020; MP:0001636; MP:…	abnormal adaptive thermogenesis; abnormal adipose tissue morphology; abnormal adipose tissue physiology; abnormal amino acid level; abnormal brown adipose tissue morphology; abnormal cardiovascular system physiology; abnormal cellular respiration; abnormal enzyme/coenzyme activity; abnormal heart left ventricle morphology; abnormal heart morphology; abnormal lipid homeostasis; abnormal myocardial…
O95994	AGR2	Anterior gradient protein 2 homolog (AG-2) (hAG-2) (HPC8) (Secreted cement gland protein XAG-2 homolog)	GO:0002162; GO:0005154; GO:0005615; GO:0005783; GO:0010628; GO:0010811; GO:0030154; GO:0042803; GO:0045742; GO:0048546; GO:0048639; GO:0060480; GO:0060548; GO:0070254; GO:1903078; GO:1903896; GO:1903899	cell differentiation [GO:0030154]; digestive tract morphogenesis [GO:0048546]; lung goblet cell differentiation [GO:0060480]; mucus secretion [GO:0070254]; negative regulation of cell death [GO:0060548]; positive regulation of cell-substrate adhesion [GO:0010811]; positive regulation of developmental growth [GO:0048639]; positive regulation of epidermal growth factor receptor signaling pathway [G…	endoplasmic reticulum [GO:0005783]; extracellular space [GO:0005615]	dystroglycan binding [GO:0002162]; epidermal growth factor receptor binding [GO:0005154]; protein homodimerization activity [GO:0042803]	endoplasmic reticulum [GO:0005783]; extracellular space [GO:0005615]; dystroglycan binding [GO:0002162]; epidermal growth factor receptor binding [GO:0005154]; protein homodimerization activity [GO:0042803]; cell differentiation [GO:0030154]; digestive tract morphogenesis [GO:0048546]; lung goblet cell differentiation [GO:0060480]; mucus secretion [GO:0070254]; negative regulation of cell death […		Prostatic Neoplasms, Mammary Neoplasms	O88312	MGI:1344405	protein coding gene	MP:0000479; MP:0008883; MP:0003699; MP:0004140; MP:0004139; MP:0003449; MP:0000511; MP:0010155; MP:0004842; MP:0000489; MP:0002389; MP:0003115; MP:0000496; MP:0010803; MP:0000473; MP:0001577; MP:0002816; MP:0001262; MP:0005419; MP:0008907; MP:0003883; MP:0009482; MP:0000351; MP:0008885; MP:0000324; MP:0013485; MP:0008537; MP:0003270; MP:0002083; MP:0000493; MP:0010799	abnormal enterocyte morphology; abnormal enterocyte proliferation; abnormal female reproductive system physiology; abnormal gastric chief cell morphology; abnormal gastric parietal cell morphology; abnormal intestinal goblet cell morphology; abnormal intestinal mucosa morphology; abnormal intestine physiology; abnormal large intestine crypts of Lieberkuhn morphology; abnormal large intestine morp…
Q8N6T3	ARFGAP1	ADP-ribosylation factor GTPase-activating protein 1 (ARF GAP 1) (ADP-ribosylation factor 1 GTPase-activating protein) (ARF1 GAP) (ARF1-directed GTPase-activating protein)	GO:0005096; GO:0005794; GO:0005829; GO:0006888; GO:0006890; GO:0014069; GO:0015031; GO:0030100; GO:0036498; GO:0046872	ER to Golgi vesicle-mediated transport [GO:0006888]; IRE1-mediated unfolded protein response [GO:0036498]; protein transport [GO:0015031]; regulation of endocytosis [GO:0030100]; retrograde vesicle-mediated transport, Golgi to ER [GO:0006890]	cytosol [GO:0005829]; Golgi apparatus [GO:0005794]; postsynaptic density [GO:0014069]	GTPase activator activity [GO:0005096]; metal ion binding [GO:0046872]	cytosol [GO:0005829]; Golgi apparatus [GO:0005794]; postsynaptic density [GO:0014069]; GTPase activator activity [GO:0005096]; metal ion binding [GO:0046872]; ER to Golgi vesicle-mediated transport [GO:0006888]; IRE1-mediated unfolded protein response [GO:0036498]; protein transport [GO:0015031]; regulation of endocytosis [GO:0030100]; retrograde vesicle-mediated transport, Golgi to ER [GO:000689…		Developmental Disabilities; nervous system disorder	Q9EPJ9	MGI:2183559	protein coding gene
O43681	ASNA1	ATPase ASNA1 (EC 3.6.-.-) (Arsenical pump-driving ATPase) (Arsenite-stimulated ATPase) (Transmembrane domain recognition complex 40 kDa ATPase subunit) (hARSA-I) (hASNA-I)	GO:0005215; GO:0005524; GO:0005634; GO:0005730; GO:0005737; GO:0005789; GO:0015105; GO:0016887; GO:0036498; GO:0046872; GO:0070062	IRE1-mediated unfolded protein response [GO:0036498]	cytoplasm [GO:0005737]; endoplasmic reticulum membrane [GO:0005789]; extracellular exosome [GO:0070062]; nucleolus [GO:0005730]; nucleus [GO:0005634]	arsenite transmembrane transporter activity [GO:0015105]; ATPase activity [GO:0016887]; ATP binding [GO:0005524]; metal ion binding [GO:0046872]; transporter activity [GO:0005215]	cytoplasm [GO:0005737]; endoplasmic reticulum membrane [GO:0005789]; extracellular exosome [GO:0070062]; nucleolus [GO:0005730]; nucleus [GO:0005634]; arsenite transmembrane transporter activity [GO:0015105]; ATP binding [GO:0005524]; ATPase activity [GO:0016887]; metal ion binding [GO:0046872]; transporter activity [GO:0005215]; IRE1-mediated unfolded protein response [GO:0036498]			O54984	MGI:1928379	protein coding gene	MP:0011092	embryonic lethality, complete penetrance
P08243	ASNS	Asparagine synthetase [glutamine-hydrolyzing] (EC 6.3.5.4) (Cell cycle control protein TS11) (Glutamine-dependent asparagine synthetase)	GO:0001889; GO:0004066; GO:0005524; GO:0005829; GO:0006529; GO:0006541; GO:0008652; GO:0009416; GO:0009612; GO:0009636; GO:0031427; GO:0032354; GO:0032870; GO:0036499; GO:0042149; GO:0042803; GO:0043066; GO:0043200; GO:0045931; GO:0048037; GO:0070981	asparagine biosynthetic process [GO:0006529]; cellular amino acid biosynthetic process [GO:0008652]; cellular response to glucose starvation [GO:0042149]; cellular response to hormone stimulus [GO:0032870]; glutamine metabolic process [GO:0006541]; L-asparagine biosynthetic process [GO:0070981]; liver development [GO:0001889]; negative regulation of apoptotic process [GO:0043066]; PERK-mediated u…	cytosol [GO:0005829]	asparagine synthase (glutamine-hydrolyzing) activity [GO:0004066]; ATP binding [GO:0005524]; cofactor binding [GO:0048037]; protein homodimerization activity [GO:0042803]	cytosol [GO:0005829]; asparagine synthase (glutamine-hydrolyzing) activity [GO:0004066]; ATP binding [GO:0005524]; cofactor binding [GO:0048037]; protein homodimerization activity [GO:0042803]; asparagine biosynthetic process [GO:0006529]; cellular amino acid biosynthetic process [GO:0008652]; cellular response to glucose starvation [GO:0042149]; cellular response to hormone stimulus [GO:0032870]…	Asparagine synthetase deficiency, 615574 (3)	Epilepsy, Lipoidosis, Liver Cirrhosis, Experimental, Micrognathism, Respiratory, Insufficiency, Seizures, Encephalopathies, Hyperreflexia, Macrotia, Blindness, Cortical, Failure to gain weight, Feeding difficulties, Hyperexplexia, Mandibular hypoplasia, Cerebellar Hypoplasia, Hypoplasia of corpus callosum, Small head, Large hand, Spastic Quadriplegia, Cortical Dysplasia, Large auricle, Global dev…	Q61024	MGI:1350929	protein coding gene	MP:0004924; MP:0000788; MP:0002801; MP:0002800; MP:0005386; MP:0001262; MP:0000774; MP:0002874; MP:0008535; MP:0006254	abnormal behavior; abnormal cerebral cortex morphology; abnormal long term object recognition memory; abnormal short term object recognition memory; behavior/neurological phenotype; decreased body weight; decreased brain size; decreased hemoglobin content; enlarged lateral ventricles; thin cerebral cortex
P61421	ATP6V0D1	V-type proton ATPase subunit d 1 (V-ATPase subunit d 1) (32 kDa accessory protein) (V-ATPase 40 kDa accessory protein) (V-ATPase AC39 subunit) (p39) (Vacuolar proton pump subunit d 1)	GO:0005765; GO:0005769; GO:0006879; GO:0007034; GO:0007035; GO:0007420; GO:0008021; GO:0008286; GO:0008553; GO:0010008; GO:0015991; GO:0016020; GO:0016241; GO:0016324; GO:0016471; GO:0030670; GO:0033179; GO:0033572; GO:0034220; GO:0036295; GO:0036498; GO:0043679; GO:0046961; GO:0060271; GO:0070062; GO:1902600	ATP hydrolysis coupled proton transport [GO:0015991]; brain development [GO:0007420]; cellular iron ion homeostasis [GO:0006879]; cellular response to increased oxygen levels [GO:0036295]; cilium assembly [GO:0060271]; insulin receptor signaling pathway [GO:0008286]; ion transmembrane transport [GO:0034220]; IRE1-mediated unfolded protein response [GO:0036498]; proton transmembrane transport [GO:…	apical plasma membrane [GO:0016324]; axon terminus [GO:0043679]; early endosome [GO:0005769]; endosome membrane [GO:0010008]; extracellular exosome [GO:0070062]; lysosomal membrane [GO:0005765]; membrane [GO:0016020]; phagocytic vesicle membrane [GO:0030670]; proton-transporting V-type ATPase, V0 domain [GO:0033179]; synaptic vesicle [GO:0008021]; vacuolar proton-transporting V-type ATPase comple…	proton-exporting ATPase activity, phosphorylative mechanism [GO:0008553]; proton-transporting ATPase activity, rotational mechanism [GO:0046961]	apical plasma membrane [GO:0016324]; axon terminus [GO:0043679]; early endosome [GO:0005769]; endosome membrane [GO:0010008]; extracellular exosome [GO:0070062]; lysosomal membrane [GO:0005765]; membrane [GO:0016020]; phagocytic vesicle membrane [GO:0030670]; proton-transporting V-type ATPase, V0 domain [GO:0033179]; synaptic vesicle [GO:0008021]; vacuolar proton-transporting V-type ATPase comple…			P51863	MGI:1201778	protein coding gene	MP:0002135; MP:0002059; MP:0005642; MP:0002591; MP:0013292; MP:0013293; MP:0002764	abnormal kidney morphology; abnormal seminal vesicle morphology; decreased mean corpuscular hemoglobin concentration; decreased mean corpuscular volume; embryonic lethality prior to organogenesis; embryonic lethality prior to tooth bud stage; short tibia
Q07812	BAX	Apoptosis regulator BAX (Bcl-2-like protein 4) (Bcl2-L-4)	GO:0001541; GO:0001764; GO:0001777; GO:0001782; GO:0001783; GO:0001822; GO:0001836; GO:0001844; GO:0001974; GO:0002262; GO:0002352; GO:0002358; GO:0002904; GO:0005634; GO:0005635; GO:0005737; GO:0005739; GO:0005741; GO:0005757; GO:0005783; GO:0005789; GO:0005829; GO:0006367; GO:0006687; GO:0006808; GO:0006915; GO:0006919; GO:0006977; GO:0006987; GO:0007281; GO:0008053; GO:0008289; GO:0008625; GO:…	activation of cysteine-type endopeptidase activity involved in apoptotic process [GO:0006919]; activation of cysteine-type endopeptidase activity involved in apoptotic process by cytochrome c [GO:0008635]; activation of cysteine-type endopeptidase activity involved in apoptotic signaling pathway [GO:0097296]; activation of signaling protein activity involved in unfolded protein response [GO:00069…	BAX complex [GO:0097144]; Bcl-2 family protein complex [GO:0097136]; cytoplasm [GO:0005737]; cytosol [GO:0005829]; endoplasmic reticulum [GO:0005783]; endoplasmic reticulum membrane [GO:0005789]; extracellular exosome [GO:0070062]; membrane [GO:0016020]; mitochondrial outer membrane [GO:0005741]; mitochondrial permeability transition pore complex [GO:0005757]; mitochondrion [GO:0005739]; nuclear …	BH3 domain binding [GO:0051434]; channel activity [GO:0015267]; chaperone binding [GO:0051087]; Hsp70 protein binding [GO:0030544]; identical protein binding [GO:0042802]; lipid binding [GO:0008289]; protein heterodimerization activity [GO:0046982]; protein homodimerization activity [GO:0042803]	BAX complex [GO:0097144]; Bcl-2 family protein complex [GO:0097136]; cytoplasm [GO:0005737]; cytosol [GO:0005829]; endoplasmic reticulum [GO:0005783]; endoplasmic reticulum membrane [GO:0005789]; extracellular exosome [GO:0070062]; membrane [GO:0016020]; mitochondrial outer membrane [GO:0005741]; mitochondrial permeability transition pore complex [GO:0005757]; mitochondrion [GO:0005739]; nuclear …	Colorectal cancer somatic 114500 (3); T-cell acute lymphoblastic leukemia somatic 613065 (3)	Alzheimer's Disease; Colonic Neoplasms; Diabetes Mellitus, Experimental; Esophageal Neoplasms; HIV Infections; Male infertility; Intestinal Neoplasms; Ischemia; Myocardial Infarction; Myocardial Reperfusion Injury; Nerve Degeneration; Polycystic Ovary Syndrome; Prostatic Neoplasms; Lymphoma, T-Cell, Cutaneous; Microsatellite Instability; Mammary Neoplasms; Acute kidney injury; Cerebral Hemorrhage…	Q07813	MGI:99702	protein coding gene	MP:0003651; MP:0000961; MP:0000909; MP:0002135; MP:0008280; MP:0001131; MP:0001130; MP:0001078; MP:0002439; MP:0004297; MP:0002216; MP:0001156; MP:0001011; MP:0001025; MP:0008261; MP:0001155; MP:0005159; MP:0006043; MP:0001262; MP:0003204; MP:0003204; MP:0004852; MP:0000691; MP:0005014; MP:0002495; MP:0002497; MP:0008499; MP:0008500; MP:0002493; MP:0002494; MP:0002461; MP:0008870; MP:0005192; MP:…	abnormal axon extension; abnormal dorsal root ganglion morphology; abnormal facial motor nucleus morphology; abnormal kidney morphology; abnormal male germ cell apoptosis; abnormal ovarian follicle morphology; abnormal ovarian folliculogenesis; abnormal phrenic nerve morphology; abnormal plasma cell morphology; abnormal proprioceptive neuron morphology; abnormal seminiferous tubule morphology; ab…
P27797	CALR	Calreticulin (CRP55) (Calregulin) (Endoplasmic reticulum resident protein 60) (ERp60) (HACBP) (grp60)	GO:0000122; GO:0001669; GO:0001849; GO:0002474; GO:0002479; GO:0002502; GO:0003677; GO:0003723; GO:0003729; GO:0005178; GO:0005506; GO:0005509; GO:0005576; GO:0005578; GO:0005615; GO:0005622; GO:0005634; GO:0005635; GO:0005737; GO:0005783; GO:0005788; GO:0005790; GO:0005794; GO:0005829; GO:0005844; GO:0005925; GO:0006355; GO:0006457; GO:0006611; GO:0006874; GO:0006898; GO:0007283; GO:0008270; GO:…	antigen processing and presentation of exogenous peptide antigen via MHC class I, TAP-dependent [GO:0002479]; antigen processing and presentation of peptide antigen via MHC class I [GO:0002474]; ATF6-mediated unfolded protein response [GO:0036500]; cardiac muscle cell differentiation [GO:0055007]; cellular calcium ion homeostasis [GO:0006874]; cellular response to lithium ion [GO:0071285]; cellul…	acrosomal vesicle [GO:0001669]; cell surface [GO:0009986]; cytoplasm [GO:0005737]; cytosol [GO:0005829]; endocytic vesicle lumen [GO:0071682]; endoplasmic reticulum [GO:0005783]; endoplasmic reticulum-Golgi intermediate compartment membrane [GO:0033116]; endoplasmic reticulum lumen [GO:0005788]; endoplasmic reticulum quality control compartment [GO:0044322]; external side of plasma membrane [GO:0…	androgen receptor binding [GO:0050681]; calcium ion binding [GO:0005509]; carbohydrate binding [GO:0030246]; chaperone binding [GO:0051087]; complement component C1q binding [GO:0001849]; DNA binding [GO:0003677]; hormone binding [GO:0042562]; integrin binding [GO:0005178]; iron ion binding [GO:0005506]; mRNA binding [GO:0003729]; peptide binding [GO:0042277]; protein binding involved in protein …	acrosomal vesicle [GO:0001669]; cell surface [GO:0009986]; cytoplasm [GO:0005737]; cytosol [GO:0005829]; endocytic vesicle lumen [GO:0071682]; endoplasmic reticulum [GO:0005783]; endoplasmic reticulum lumen [GO:0005788]; endoplasmic reticulum quality control compartment [GO:0044322]; endoplasmic reticulum-Golgi intermediate compartment membrane [GO:0033116]; external side of plasma membrane [GO:0…	Myelofibrosis somatic 254450 (3); Thrombocythemia somatic 187950 (3)	Bipolar Disorder; Chest Pain; Colorectal Neoplasms; Hypertensive disease; Melanoma, Experimental; Myelofibrosis; Myeloproliferative disease; Myocardial Infarction; Neoplasm Invasiveness; Paresthesia; Prostatic Neoplasms; Psychoses, Drug; Psychotic Disorders; Schizoaffective Disorder; Paranoid Schizophrenia; Shared Paranoid Disorder; Splenomegaly; Thrombocythemia, Essential; Venous Thrombosis; Ama…	P14211	MGI:88252	protein coding gene	MP:0004231; MP:0003566; MP:0003091; MP:0005621; MP:0011925; MP:0010508; MP:0006267; MP:0010498; MP:0000278; MP:0004070; MP:0004090; MP:0010505; MP:0004091; MP:0005608; MP:0006138; MP:0001262; MP:0005140; MP:0004567; MP:0010394; MP:0002795; MP:0002753; MP:0000274; MP:0000914; MP:0013283; MP:0000928; MP:0014071; MP:0003222; MP:0011099; MP:0011109; MP:0003052; MP:0003896; MP:0002188; MP:0004057; MP:…	abnormal calcium ion homeostasis; abnormal cell adhesion; abnormal cell migration; abnormal cell physiology; abnormal heart echocardiography feature; abnormal heart electrocardiography waveform feature; abnormal intercalated disk morphology; abnormal interventricular septum muscular part morphology; abnormal myocardial fiber morphology; abnormal P wave; abnormal sarcomere morphology; abnormal T w…
Q96JB5	CDK5RAP3	CDK5 regulatory subunit-associated protein 3 (CDK5 activator-binding protein C53) (LXXLL/leucine-zipper-containing ARF-binding protein) (Protein HSF-27)	GO:0000079; GO:0001933; GO:0005634; GO:0005730; GO:0005737; GO:0005813; GO:0005829; GO:0007095; GO:0007420; GO:0008283; GO:0010921; GO:0012505; GO:0016020; GO:0019901; GO:0030262; GO:0030332; GO:0030968; GO:0031398; GO:0032088; GO:0032991; GO:0043407; GO:0044387; GO:0044389; GO:0044818; GO:0045664; GO:0045944; GO:0051019; GO:0051059; GO:0071569; GO:0071901; GO:0097371; GO:1900182; GO:1901798; GO:…	apoptotic nuclear changes [GO:0030262]; brain development [GO:0007420]; cell proliferation [GO:0008283]; endoplasmic reticulum unfolded protein response [GO:0030968]; mitotic G2/M transition checkpoint [GO:0044818]; mitotic G2 DNA damage checkpoint [GO:0007095]; negative regulation of cellular protein catabolic process [GO:1903363]; negative regulation of MAP kinase activity [GO:0043407]; negativ…	centrosome [GO:0005813]; cytoplasm [GO:0005737]; cytosol [GO:0005829]; endomembrane system [GO:0012505]; membrane [GO:0016020]; nucleolus [GO:0005730]; nucleus [GO:0005634]; protein-containing complex [GO:0032991]	cyclin binding [GO:0030332]; MDM2/MDM4 family protein binding [GO:0097371]; mitogen-activated protein kinase binding [GO:0051019]; NF-kappaB binding [GO:0051059]; protein kinase binding [GO:0019901]; ubiquitin-like protein ligase binding [GO:0044389]	centrosome [GO:0005813]; cytoplasm [GO:0005737]; cytosol [GO:0005829]; endomembrane system [GO:0012505]; membrane [GO:0016020]; nucleolus [GO:0005730]; nucleus [GO:0005634]; protein-containing complex [GO:0032991]; cyclin binding [GO:0030332]; MDM2/MDM4 family protein binding [GO:0097371]; mitogen-activated protein kinase binding [GO:0051019]; NF-kappaB binding [GO:0051059]; protein kinase bindin…			Q99LM2	MGI:1933126	protein coding gene	MP:0011100	preweaning lethality, complete penetrance
Q92905	COPS5	COP9 signalosome complex subunit 5 (SGN5) (Signalosome subunit 5) (EC 3.4.-.-) (Jun activation domain-binding protein 1)	GO:0000338; GO:0000715; GO:0003713; GO:0003743; GO:0004222; GO:0004843; GO:0005634; GO:0005654; GO:0005737; GO:0005829; GO:0005852; GO:0006283; GO:0006366; GO:0006412; GO:0008021; GO:0008180; GO:0008237; GO:0016579; GO:0019784; GO:0019899; GO:0030054; GO:0035718; GO:0043066; GO:0043687; GO:0045944; GO:0046328; GO:0046872; GO:0048471; GO:0051091; GO:0051726; GO:1903894; GO:1990182	exosomal secretion [GO:1990182]; negative regulation of apoptotic process [GO:0043066]; nucleotide-excision repair, DNA damage recognition [GO:0000715]; positive regulation of DNA binding transcription factor activity [GO:0051091]; positive regulation of transcription by RNA polymerase II [GO:0045944]; post-translational protein modification [GO:0043687]; protein deneddylation [GO:0000338]; prote…	cell junction [GO:0030054]; COP9 signalosome [GO:0008180]; cytoplasm [GO:0005737]; cytosol [GO:0005829]; eukaryotic translation initiation factor 3 complex [GO:0005852]; nucleoplasm [GO:0005654]; nucleus [GO:0005634]; perinuclear region of cytoplasm [GO:0048471]; synaptic vesicle [GO:0008021]	enzyme binding [GO:0019899]; macrophage migration inhibitory factor binding [GO:0035718]; metal ion binding [GO:0046872]; metalloendopeptidase activity [GO:0004222]; metallopeptidase activity [GO:0008237]; NEDD8-specific protease activity [GO:0019784]; thiol-dependent ubiquitin-specific protease activity [GO:0004843]; transcription coactivator activity [GO:0003713]; translation initiation factor …	cell junction [GO:0030054]; COP9 signalosome [GO:0008180]; cytoplasm [GO:0005737]; cytosol [GO:0005829]; eukaryotic translation initiation factor 3 complex [GO:0005852]; nucleoplasm [GO:0005654]; nucleus [GO:0005634]; perinuclear region of cytoplasm [GO:0048471]; synaptic vesicle [GO:0008021]; enzyme binding [GO:0019899]; macrophage migration inhibitory factor binding [GO:0035718]; metal ion bind…		Stevens-Johnson Syndrome; Liver carcinoma	O35864	MGI:1349415	protein coding gene	MP:0004045; MP:0008058; MP:0003085; MP:0010380; MP:0010039; MP:0012114; MP:0001265; MP:0001262; MP:0000352; MP:0005092; MP:0001698; MP:0012113; MP:0008083; MP:0000715; MP:0001730; MP:0003984; MP:0011096; MP:0001696; MP:0013504; MP:0006413; MP:0004965; MP:0002169; MP:0004029; MP:0013589	abnormal cell cycle checkpoint function; abnormal DNA repair; abnormal egg cylinder morphology; abnormal inner cell mass apoptosis; abnormal trophoblast giant cell proliferation; absent inner cell mass proliferation; decreased body size; decreased body weight; decreased cell proliferation; decreased double-positive T cell number; decreased embryo size; decreased inner cell mass proliferation; dec…
P32929	CTH	Cystathionine gamma-lyase (EC 4.4.1.1) (Cysteine-protein sulfhydrase) (Gamma-cystathionase)	GO:0000098; GO:0003962; GO:0004123; GO:0005516; GO:0005737; GO:0005829; GO:0006534; GO:0016846; GO:0018272; GO:0019343; GO:0019344; GO:0019346; GO:0030170; GO:0030968; GO:0042802; GO:0043123; GO:0044524; GO:0044540; GO:0047982; GO:0051092; GO:0051289; GO:0070062; GO:0070814; GO:0071266; GO:0080146; GO:1904831; GO:1990830; GO:2001234	'de novo' L-methionine biosynthetic process [GO:0071266]; cellular response to leukemia inhibitory factor [GO:1990830]; cysteine biosynthetic process [GO:0019344]; cysteine biosynthetic process via cystathionine [GO:0019343]; cysteine metabolic process [GO:0006534]; endoplasmic reticulum unfolded protein response [GO:0030968]; hydrogen sulfide biosynthetic process [GO:0070814]; negative regulatio…	cytoplasm [GO:0005737]; cytosol [GO:0005829]; extracellular exosome [GO:0070062]	calmodulin binding [GO:0005516]; carbon-sulfur lyase activity [GO:0016846]; cystathionine gamma-lyase activity [GO:0004123]; cystathionine gamma-synthase activity [GO:0003962]; homocysteine desulfhydrase activity [GO:0047982]; identical protein binding [GO:0042802]; L-cysteine desulfhydrase activity [GO:0080146]; L-cystine L-cysteine-lyase (deaminating) [GO:0044540]; pyridoxal phosphate binding […	cytoplasm [GO:0005737]; cytosol [GO:0005829]; extracellular exosome [GO:0070062]; calmodulin binding [GO:0005516]; carbon-sulfur lyase activity [GO:0016846]; cystathionine gamma-lyase activity [GO:0004123]; cystathionine gamma-synthase activity [GO:0003962]; homocysteine desulfhydrase activity [GO:0047982]; identical protein binding [GO:0042802]; L-cysteine desulfhydrase activity [GO:0080146]; L-…	Cystathioninuria, 219500 (3); Homocysteine, total plasma, elevated (3)	Cystathioninuria; Gamma-cystathionase deficiency; Autosomal recessive predisposition	Q8VCN5	MGI:1339968	protein coding gene	MP:0005332; MP:0004924; MP:0005311; MP:0006076; MP:0000598; MP:0001325; MP:0003311; MP:0005385; MP:0005554; MP:0005571; MP:0008874; MP:0009402; MP:0005591; MP:0000231; MP:0001402; MP:0005565; MP:0008412; MP:0002941; MP:0002968; MP:0005343; MP:0002965; MP:0001552; MP:0008873; MP:0008943; MP:0009763; MP:0004065; MP:0010180; MP:0000753; MP:0001732; MP:0005367	abnormal amino acid level; abnormal behavior; abnormal circulating amino acid level; abnormal circulating homocysteine level; abnormal liver morphology; abnormal retina morphology; aminoaciduria; cardiovascular system phenotype; decreased circulating creatinine level; decreased lactate dehydrogenase level; decreased physiological sensitivity to xenobiotic; decreased skeletal muscle fiber diameter…
Q14203	DCTN1	Dynactin subunit 1 (150 kDa dynein-associated polypeptide) (DAP-150) (DP-150) (p135) (p150-glued)	GO:0000086; GO:0000132; GO:0000278; GO:0000776; GO:0000922; GO:0003774; GO:0005635; GO:0005737; GO:0005813; GO:0005814; GO:0005819; GO:0005829; GO:0005869; GO:0005874; GO:0005938; GO:0006888; GO:0007399; GO:0008017; GO:0010389; GO:0010457; GO:0010970; GO:0015631; GO:0016020; GO:0019886; GO:0019901; GO:0030286; GO:0031116; GO:0031252; GO:0032402; GO:0034454; GO:0035371; GO:0036498; GO:0042147; GO:…	antigen processing and presentation of exogenous peptide antigen via MHC class II [GO:0019886]; cell division [GO:0051301]; centriole-centriole cohesion [GO:0010457]; ciliary basal body-plasma membrane docking [GO:0097711]; ER to Golgi vesicle-mediated transport [GO:0006888]; establishment of mitotic spindle orientation [GO:0000132]; G2/M transition of mitotic cell cycle [GO:0000086]; IRE1-mediat…	cell cortex [GO:0005938]; cell cortex region [GO:0099738]; cell leading edge [GO:0031252]; centriolar subdistal appendage [GO:0120103]; centriole [GO:0005814]; centrosome [GO:0005813]; cytoplasm [GO:0005737]; cytosol [GO:0005829]; dynactin complex [GO:0005869]; dynein complex [GO:0030286]; intermediate filament cytoskeleton [GO:0045111]; kinetochore [GO:0000776]; membrane [GO:0016020]; microtubul…	dynein complex binding [GO:0070840]; microtubule binding [GO:0008017]; motor activity [GO:0003774]; protein kinase binding [GO:0019901]; tubulin binding [GO:0015631]	cell cortex [GO:0005938]; cell cortex region [GO:0099738]; cell leading edge [GO:0031252]; centriolar subdistal appendage [GO:0120103]; centriole [GO:0005814]; centrosome [GO:0005813]; cytoplasm [GO:0005737]; cytosol [GO:0005829]; dynactin complex [GO:0005869]; dynein complex [GO:0030286]; intermediate filament cytoskeleton [GO:0045111]; kinetochore [GO:0000776]; membrane [GO:0016020]; microtubul…	Neuropathy, distal hereditary motor, type VIIB, 607641 (3); {Amyotrophic lateral sclerosis, susceptibility to}, 105400 (3); Perry syndrome, 168605 (3)	Amyotrophic Lateral Sclerosis; Anxiety; Depressive disorder; Dysarthria; Dyspnea; Fatigue; Muscle Cramp; Muscle Rigidity; Muscle Spasticity; Nerve Degeneration; Pain; Respiratory Insufficiency; Sleep disturbances; Tremor; Vocal Cord Paralysis; Xerostomia; Apathy; Mood swings; Inappropriate behavior; Bradykinesia; muscle degeneration; Respiratory Depression; Hand muscle atrophy; Hand muscle weakne…	O08788	MGI:107745	protein coding gene	MP:0001695; MP:0002151; MP:0001053; MP:0006386; MP:0001539; MP:0010845; MP:0001730; MP:0011092; MP:0006042; MP:0005553; MP:0000938; MP:0011100; MP:000140	abnormal gastrulation; abnormal neural tube morphology; abnormal neuromuscular synapse morphology; absent somites; decreased caudal vertebrae number; decreased effector memory CD4-positive, alpha-beta T cell number; embryonic growth arrest; embryonic lethality, complete penetrance; increased apoptosis; increased circulating creatinine level; motor neuron degeneration; preweaning lethality, comple…
Q9BUN8	DERL1	Derlin-1 (Degradation in endoplasmic reticulum protein 1) (DERtrin-1) (Der1-like protein 1)	GO:0002020; GO:0005769; GO:0005770; GO:0005783; GO:0005789; GO:0006457; GO:0006986; GO:0016020; GO:0016021; GO:0016032; GO:0016567; GO:0030176; GO:0030433; GO:0030968; GO:0030970; GO:0031398; GO:0031625; GO:0031648; GO:0032092; GO:0036502; GO:0036503; GO:0036513; GO:0038023; GO:0042288; GO:0045184; GO:0051117; GO:0051260; GO:0055085; GO:0071712; GO:1990381	endoplasmic reticulum unfolded protein response [GO:0030968]; ERAD pathway [GO:0036503]; ER-associated misfolded protein catabolic process [GO:0071712]; establishment of protein localization [GO:0045184]; positive regulation of protein binding [GO:0032092]; positive regulation of protein ubiquitination [GO:0031398]; protein destabilization [GO:0031648]; protein folding [GO:0006457]; protein homoo…	Derlin-1 retrotranslocation complex [GO:0036513]; Derlin-1-VIMP complex [GO:0036502]; early endosome [GO:0005769]; endoplasmic reticulum [GO:0005783]; endoplasmic reticulum membrane [GO:0005789]; integral component of endoplasmic reticulum membrane [GO:0030176]; integral component of membrane [GO:0016021]; late endosome [GO:0005770]; membrane [GO:0016020]	ATPase binding [GO:0051117]; MHC class I protein binding [GO:0042288]; protease binding [GO:0002020]; signaling receptor activity [GO:0038023]; ubiquitin protein ligase binding [GO:0031625]; ubiquitin-specific protease binding [GO:1990381]	Derlin-1 retrotranslocation complex [GO:0036513]; Derlin-1-VIMP complex [GO:0036502]; early endosome [GO:0005769]; endoplasmic reticulum [GO:0005783]; endoplasmic reticulum membrane [GO:0005789]; integral component of endoplasmic reticulum membrane [GO:0030176]; integral component of membrane [GO:0016021]; late endosome [GO:0005770]; membrane [GO:0016020]; ATPase binding [GO:0051117]; MHC class I…		Stevens-Johnson Syndrome	Q99J56	MGI:1915069	protein coding gene	MP:0003984; MP:0011092	embryonic growth retardation; embryonic lethality, complete penetrance
Q9GZP9	DERL2	Derlin-2 (Degradation in endoplasmic reticulum protein 2) (DERtrin-2) (Der1-like protein 2) (F-LAN-1) (F-LANa)	GO:0001967; GO:0005769; GO:0005770; GO:0005783; GO:0005789; GO:0008284; GO:0016020; GO:0030176; GO:0030307; GO:0030433; GO:0030968; GO:0030970; GO:0044322; GO:1904153; GO:1904380	endoplasmic reticulum mannose trimming [GO:1904380]; endoplasmic reticulum unfolded protein response [GO:0030968]; negative regulation of retrograde protein transport, ER to cytosol [GO:1904153]; positive regulation of cell growth [GO:0030307]; positive regulation of cell proliferation [GO:0008284]; retrograde protein transport, ER to cytosol [GO:0030970]; suckling behavior [GO:0001967]; ubiquiti…	early endosome [GO:0005769]; endoplasmic reticulum [GO:0005783]; endoplasmic reticulum membrane [GO:0005789]; endoplasmic reticulum quality control compartment [GO:0044322]; integral component of endoplasmic reticulum membrane [GO:0030176]; late endosome [GO:0005770]; membrane [GO:0016020]		early endosome [GO:0005769]; endoplasmic reticulum [GO:0005783]; endoplasmic reticulum membrane [GO:0005789]; endoplasmic reticulum quality control compartment [GO:0044322]; integral component of endoplasmic reticulum membrane [GO:0030176]; late endosome [GO:0005770]; membrane [GO:0016020]; endoplasmic reticulum mannose trimming [GO:1904380]; endoplasmic reticulum unfolded protein response [GO:00…			Q8BNI4	MGI:2151483	protein coding gene	MP:0002114; MP:0005621; MP:0000166; MP:0009780; MP:0001942; MP:0000150; MP:0010099; MP:0009546; MP:0005150; MP:0001262; MP:0000189; MP:0005387; MP:0010831; MP:0005370; MP:0001925; MP:0011088; MP:0008028; MP:0002083; MP:0011100; MP:0001954; MP:0010082	abnormal axial skeleton morphology; abnormal cell physiology; abnormal chondrocyte morphology; abnormal chondrocyte physiology; abnormal lung volume; abnormal rib morphology; abnormal thoracic cage shape; absent gastric milk in neonates; cachexia; decreased body weight; hypoglycemia; immune system phenotype; lethality, incomplete penetrance; liver/biliary system phenotype; male infertility; neona…
P31689	DNAJA1	DnaJ homolog subfamily A member 1 (DnaJ protein homolog 2) (HSDJ) (Heat shock 40 kDa protein 4) (Heat shock protein J2) (HSJ-2) (Human DnaJ protein 2) (hDj-2)	GO:0001664; GO:0001671; GO:0005524; GO:0005634; GO:0005739; GO:0005829; GO:0006457; GO:0006986; GO:0007283; GO:0009408; GO:0015630; GO:0016020; GO:0030317; GO:0030521; GO:0030544; GO:0030957; GO:0031397; GO:0031625; GO:0042769; GO:0043065; GO:0043066; GO:0043508; GO:0046872; GO:0048471; GO:0050750; GO:0051082; GO:0051087; GO:0051223; GO:0055131; GO:0070062; GO:0070585; GO:0098554; GO:1901998; GO:…	androgen receptor signaling pathway [GO:0030521]; DNA damage response, detection of DNA damage [GO:0042769]; flagellated sperm motility [GO:0030317]; negative regulation of apoptotic process [GO:0043066]; negative regulation of establishment of protein localization to mitochondrion [GO:1903748]; negative regulation of JUN kinase activity [GO:0043508]; negative regulation of nitrosative stress-ind…	cytoplasmic side of endoplasmic reticulum membrane [GO:0098554]; cytosol [GO:0005829]; extracellular exosome [GO:0070062]; membrane [GO:0016020]; microtubule cytoskeleton [GO:0015630]; mitochondrion [GO:0005739]; nucleus [GO:0005634]; perinuclear region of cytoplasm [GO:0048471]	ATPase activator activity [GO:0001671]; ATP binding [GO:0005524]; C3HC4-type RING finger domain binding [GO:0055131]; chaperone binding [GO:0051087]; G-protein coupled receptor binding [GO:0001664]; Hsp70 protein binding [GO:0030544]; low-density lipoprotein particle receptor binding [GO:0050750]; metal ion binding [GO:0046872]; Tat protein binding [GO:0030957]; ubiquitin protein ligase binding […	cytoplasmic side of endoplasmic reticulum membrane [GO:0098554]; cytosol [GO:0005829]; extracellular exosome [GO:0070062]; membrane [GO:0016020]; microtubule cytoskeleton [GO:0015630]; mitochondrion [GO:0005739]; nucleus [GO:0005634]; perinuclear region of cytoplasm [GO:0048471]; ATP binding [GO:0005524]; ATPase activator activity [GO:0001671]; C3HC4-type RING finger domain binding [GO:0055131]; …	NA	Mouth Diseases	P63037	MGI:1270129	protein coding gene	MP:0002784; MP:0006380; MP:0006379; MP:0002675; MP:0001262; MP:0002644; MP:0010053; MP:0010052; MP:0001488; MP:0002687; MP:0001732; MP:0011110; MP:0001922; MP:0001154; MP:0001157; MP:0001147	abnormal Sertoli cell morphology; abnormal spermatid morphology; abnormal spermatocyte morphology; asthenozoospermia; decreased body weight; decreased circulating triglyceride level; decreased grip strength; increased grip strength; increased startle reflex; oligozoospermia; postnatal growth retardation; preweaning lethality, incomplete penetrance; reduced male fertility; seminiferous tubule dege…
P25685	DNAJB1	DnaJ homolog subfamily B member 1 (DnaJ protein homolog 1) (Heat shock 40 kDa protein 1) (HSP40) (Heat shock protein 40) (Human DnaJ protein 1) (hDj-1)	GO:0001106; GO:0001671; GO:0005634; GO:0005654; GO:0005730; GO:0005737; GO:0005829; GO:0006986; GO:0030544; GO:0030900; GO:0032781; GO:0043025; GO:0043197; GO:0045296; GO:0051082; GO:0051085; GO:0051087; GO:0051117; GO:0061827; GO:0070062; GO:0090084; GO:0097201; GO:1900034	chaperone cofactor-dependent protein refolding [GO:0051085]; forebrain development [GO:0030900]; negative regulation of inclusion body assembly [GO:0090084]; negative regulation of transcription from RNA polymerase II promoter in response to stress [GO:0097201]; positive regulation of ATPase activity [GO:0032781]; regulation of cellular response to heat [GO:1900034]; response to unfolded protein …	cytoplasm [GO:0005737]; cytosol [GO:0005829]; dendritic spine [GO:0043197]; extracellular exosome [GO:0070062]; neuronal cell body [GO:0043025]; nucleolus [GO:0005730]; nucleoplasm [GO:0005654]; nucleus [GO:0005634]; sperm head [GO:0061827]	ATPase activator activity [GO:0001671]; ATPase binding [GO:0051117]; cadherin binding [GO:0045296]; chaperone binding [GO:0051087]; Hsp70 protein binding [GO:0030544]; RNA polymerase II transcription corepressor activity [GO:0001106]; unfolded protein binding [GO:0051082]	cytoplasm [GO:0005737]; cytosol [GO:0005829]; dendritic spine [GO:0043197]; extracellular exosome [GO:0070062]; neuronal cell body [GO:0043025]; nucleolus [GO:0005730]; nucleoplasm [GO:0005654]; nucleus [GO:0005634]; sperm head [GO:0061827]; ATPase activator activity [GO:0001671]; ATPase binding [GO:0051117]; cadherin binding [GO:0045296]; chaperone binding [GO:0051087]; Hsp70 protein binding [GO…		Bipolar disorder; Fibrolamellar hepatocellular carcinoma	Q9QYJ3	MGI:1931874	protein coding gene	MP:0002169	no abnormal phenotype detected
Q9UBS4	DNAJB11	DnaJ homolog subfamily B member 11 (APOBEC1-binding protein 2) (ABBP-2) (DnaJ protein homolog 9) (ER-associated DNAJ) (ER-associated Hsp40 co-chaperone) (Endoplasmic reticulum DNA J domain-containing protein 3) (ER-resident protein ERdj3) (ERdj3) (ERj3p) (HEDJ) (Human DnaJ protein 9) (hDj-9) (PWP1-interacting protein 4)	GO:0005783; GO:0005788; GO:0006457; GO:0016020; GO:0032781; GO:0036498; GO:0051082	IRE1-mediated unfolded protein response [GO:0036498]; positive regulation of ATPase activity [GO:0032781]; protein folding [GO:0006457]	endoplasmic reticulum [GO:0005783]; endoplasmic reticulum lumen [GO:0005788]; membrane [GO:0016020]	unfolded protein binding [GO:0051082]	endoplasmic reticulum [GO:0005783]; endoplasmic reticulum lumen [GO:0005788]; membrane [GO:0016020]; unfolded protein binding [GO:0051082]; IRE1-mediated unfolded protein response [GO:0036498]; positive regulation of ATPase activity [GO:0032781]; protein folding [GO:0006457]			Q99KV1	MGI:1915088	protein coding gene
P25686	DNAJB2	DnaJ homolog subfamily B member 2 (Heat shock 40 kDa protein 3) (Heat shock protein J1) (HSJ-1)	GO:0001671; GO:0005634; GO:0005737; GO:0005789; GO:0005829; GO:0006986; GO:0008285; GO:0016234; GO:0030308; GO:0030433; GO:0030544; GO:0031227; GO:0031396; GO:0031398; GO:0031593; GO:0031625; GO:0031965; GO:0032091; GO:0032436; GO:0032781; GO:0032880; GO:0042026; GO:0043161; GO:0051082; GO:0051087; GO:0061077; GO:0070628; GO:0090084; GO:0090086; GO:1903644	chaperone-mediated protein folding [GO:0061077]; negative regulation of cell growth [GO:0030308]; negative regulation of cell proliferation [GO:0008285]; negative regulation of inclusion body assembly [GO:0090084]; negative regulation of protein binding [GO:0032091]; negative regulation of protein deubiquitination [GO:0090086]; positive regulation of ATPase activity [GO:0032781]; positive regulat…	cytoplasm [GO:0005737]; cytosol [GO:0005829]; endoplasmic reticulum membrane [GO:0005789]; inclusion body [GO:0016234]; intrinsic component of endoplasmic reticulum membrane [GO:0031227]; nuclear membrane [GO:0031965]; nucleus [GO:0005634]	ATPase activator activity [GO:0001671]; chaperone binding [GO:0051087]; Hsp70 protein binding [GO:0030544]; polyubiquitin modification-dependent protein binding [GO:0031593]; proteasome binding [GO:0070628]; ubiquitin protein ligase binding [GO:0031625]; unfolded protein binding [GO:0051082]	cytoplasm [GO:0005737]; cytosol [GO:0005829]; endoplasmic reticulum membrane [GO:0005789]; inclusion body [GO:0016234]; intrinsic component of endoplasmic reticulum membrane [GO:0031227]; nuclear membrane [GO:0031965]; nucleus [GO:0005634]; ATPase activator activity [GO:0001671]; chaperone binding [GO:0051087]; Hsp70 protein binding [GO:0030544]; polyubiquitin modification-dependent protein bindi…	Spinal muscular atrophy, distal, autosomal recessive, 5, 614881 (3)	Spinal Muscular Atrophy;Foot-drop;Absent reflex;Reflex, Deep Tendon, Absent;Absent tendon reflex;Gait abnormality;Slow progression;Foot dorsiflexor weakness;SPINAL MUSCULAR ATROPHY, DISTAL, AUTOSOMAL RECESSIVE, 5;Autosomal recessive predisposition	Q9QYI5	MGI:1928739	protein coding gene
Q9UDY4	DNAJB4	DnaJ homolog subfamily B member 4 (Heat shock 40 kDa protein 1 homolog) (HSP40 homolog) (Heat shock protein 40 homolog) (Human liver DnaJ-like protein)	GO:0001671; GO:0005654; GO:0005829; GO:0005886; GO:0006457; GO:0006986; GO:0009408; GO:0051082; GO:0051087	protein folding [GO:0006457]; response to heat [GO:0009408]; response to unfolded protein [GO:0006986]	cytosol [GO:0005829]; nucleoplasm [GO:0005654]; plasma membrane [GO:0005886]	ATPase activator activity [GO:0001671]; chaperone binding [GO:0051087]; unfolded protein binding [GO:0051082]	cytosol [GO:0005829]; nucleoplasm [GO:0005654]; plasma membrane [GO:0005886]; ATPase activator activity [GO:0001671]; chaperone binding [GO:0051087]; unfolded protein binding [GO:0051082]; protein folding [GO:0006457]; response to heat [GO:0009408]; response to unfolded protein [GO:0006986]			Q9D832	MGI:1914285	protein coding gene
Q9UBS3	DNAJB9	DnaJ homolog subfamily B member 9 (Endoplasmic reticulum DNA J domain-containing protein 4) (ER-resident protein ERdj4) (ERdj4) (Microvascular endothelial differentiation gene 1 protein) (Mdg-1)	GO:0002377; GO:0005730; GO:0005737; GO:0005783; GO:0005788; GO:0005789; GO:0030183; GO:0030433; GO:0030544; GO:0034976; GO:0036498; GO:0051087; GO:0051787; GO:0070062; GO:1903895	B cell differentiation [GO:0030183]; immunoglobulin production [GO:0002377]; IRE1-mediated unfolded protein response [GO:0036498]; negative regulation of IRE1-mediated unfolded protein response [GO:1903895]; response to endoplasmic reticulum stress [GO:0034976]; ubiquitin-dependent ERAD pathway [GO:0030433]	cytoplasm [GO:0005737]; endoplasmic reticulum [GO:0005783]; endoplasmic reticulum lumen [GO:0005788]; endoplasmic reticulum membrane [GO:0005789]; extracellular exosome [GO:0070062]; nucleolus [GO:0005730]	chaperone binding [GO:0051087]; Hsp70 protein binding [GO:0030544]; misfolded protein binding [GO:0051787]	cytoplasm [GO:0005737]; endoplasmic reticulum [GO:0005783]; endoplasmic reticulum lumen [GO:0005788]; endoplasmic reticulum membrane [GO:0005789]; extracellular exosome [GO:0070062]; nucleolus [GO:0005730]; chaperone binding [GO:0051087]; Hsp70 protein binding [GO:0030544]; misfolded protein binding [GO:0051787]; B cell differentiation [GO:0030183]; immunoglobulin production [GO:0002377]; IRE1-me…		Cholestasis;Chemical and Drug Induced Liver Injury	Q9QYI6	MGI:1351618	protein coding gene	MP:0000188; MP:0009378; MP:0009146; MP:0009160; MP:0005216; MP:0005217; MP:0001394; MP:0009703; MP:0009674; MP:0002727; MP:0010398; MP:0003402; MP:0003339; MP:0005191; MP:0001399; MP:0000189; MP:0012556; MP:0002712; MP:0009176; MP:0014117; MP:0011090	abnormal circulating glucose level; abnormal endoplasmic reticulum morphology; abnormal pancreatic acinar cell morphology; abnormal pancreatic acinar cell zymogen granule morphology; abnormal pancreatic alpha cell morphology; abnormal pancreatic beta cell morphology; circling; decreased birth body size; decreased birth weight; decreased circulating insulin level; decreased liver glycogen level; d…
Q13217	DNAJC3	DnaJ homolog subfamily C member 3 (Endoplasmic reticulum DNA J domain-containing protein 6) (ER-resident protein ERdj6) (ERdj6) (Interferon-induced, double-stranded RNA-activated protein kinase inhibitor) (Protein kinase inhibitor of 58 kDa) (Protein kinase inhibitor p58)	GO:0004860; GO:0005576; GO:0005737; GO:0005783; GO:0005788; GO:0005790; GO:0005829; GO:0016020; GO:0019901; GO:0031205; GO:0035578; GO:0036494; GO:0036498; GO:0043066; GO:0043312; GO:0043687; GO:0044267; GO:0051087; GO:0051603; GO:0051607; GO:0051787; GO:0070062; GO:0070417; GO:1903561; GO:1903912	cellular protein metabolic process [GO:0044267]; cellular response to cold [GO:0070417]; defense response to virus [GO:0051607]; IRE1-mediated unfolded protein response [GO:0036498]; negative regulation of apoptotic process [GO:0043066]; negative regulation of endoplasmic reticulum stress-induced eIF2 alpha phosphorylation [GO:1903912]; neutrophil degranulation [GO:0043312]; positive regulation o…	azurophil granule lumen [GO:0035578]; cytoplasm [GO:0005737]; cytosol [GO:0005829]; endoplasmic reticulum [GO:0005783]; endoplasmic reticulum lumen [GO:0005788]; endoplasmic reticulum Sec complex [GO:0031205]; extracellular exosome [GO:0070062]; extracellular region [GO:0005576]; extracellular vesicle [GO:1903561]; membrane [GO:0016020]; smooth endoplasmic reticulum [GO:0005790]	chaperone binding [GO:0051087]; misfolded protein binding [GO:0051787]; protein kinase binding [GO:0019901]; protein kinase inhibitor activity [GO:0004860]	azurophil granule lumen [GO:0035578]; cytoplasm [GO:0005737]; cytosol [GO:0005829]; endoplasmic reticulum [GO:0005783]; endoplasmic reticulum lumen [GO:0005788]; endoplasmic reticulum Sec complex [GO:0031205]; extracellular exosome [GO:0070062]; extracellular region [GO:0005576]; extracellular vesicle [GO:1903561]; membrane [GO:0016020]; smooth endoplasmic reticulum [GO:0005790]; chaperone bindin…	Ataxia, combined cerebellar and peripheral, with hearing loss and diabetes mellitus, 616192 (3)	Diabetes Mellitus, Insulin-Dependent;Sensorineural Hearing Loss (disorder);Prostatic Neoplasms;Degenerative brain disorder;Cerebral atrophy;Cerebellar degeneration;Short stature;Atrophy of cerebellum;Gait Ataxia;ATAXIA, COMBINED CEREBELLAR AND PERIPHERAL, WITH HEARING LOSS AND DIABETES MELLITUS;Supratentorial atrophy;Infratentorial atrophy;Autosomal recessive predisposition	Q91YW3	MGI:107373	protein coding gene	MP:0005449; MP:0005217; MP:0001265; MP:0001262; MP:0009114; MP:0003339; MP:0005459; MP:0001559; MP:0002079; MP:0001759; MP:0002083	abnormal food intake; abnormal pancreatic beta cell morphology; decreased body size; decreased body weight; decreased pancreatic beta cell mass; decreased pancreatic beta cell number; decreased percent body fat/body weight; hyperglycemia; increased circulating insulin level; increased urine glucose level; premature death
Q92611	EDEM1	ER degradation-enhancing alpha-mannosidase-like protein 1	GO:0000139; GO:0004571; GO:0005509; GO:0005783; GO:0006491; GO:0016235; GO:0030176; GO:0030433; GO:0036498; GO:0036510; GO:0044322; GO:0051787; GO:0097466; GO:1904154; GO:1904382	IRE1-mediated unfolded protein response [GO:0036498]; mannose trimming involved in glycoprotein ERAD pathway [GO:1904382]; N-glycan processing [GO:0006491]; positive regulation of retrograde protein transport, ER to cytosol [GO:1904154]; trimming of terminal mannose on C branch [GO:0036510]; ubiquitin-dependent ERAD pathway [GO:0030433]; ubiquitin-dependent glycoprotein ERAD pathway [GO:0097466]	aggresome [GO:0016235]; endoplasmic reticulum [GO:0005783]; endoplasmic reticulum quality control compartment [GO:0044322]; Golgi membrane [GO:0000139]; integral component of endoplasmic reticulum membrane [GO:0030176]	calcium ion binding [GO:0005509]; mannosyl-oligosaccharide 1,2-alpha-mannosidase activity [GO:0004571]; misfolded protein binding [GO:0051787]	aggresome [GO:0016235]; endoplasmic reticulum [GO:0005783]; endoplasmic reticulum quality control compartment [GO:0044322]; Golgi membrane [GO:0000139]; integral component of endoplasmic reticulum membrane [GO:0030176]; calcium ion binding [GO:0005509]; mannosyl-oligosaccharide 1,2-alpha-mannosidase activity [GO:0004571]; misfolded protein binding [GO:0051787]; IRE1-mediated unfolded protein resp…	NA	Unipolar Depression;Major Depressive Disorder;Chemical and Drug Induced Liver Injury	Q925U4	MGI:2180139	protein coding gene
P19525	EIF2AK2	Interferon-induced, double-stranded RNA-activated protein kinase (EC 2.7.11.1) (Eukaryotic translation initiation factor 2-alpha kinase 2) (eIF-2A protein kinase 2) (Interferon-inducible RNA-dependent protein kinase) (P1/eIF-2A protein kinase) (Protein kinase RNA-activated) (PKR) (Protein kinase R) (Tyrosine-protein kinase EIF2AK2) (EC 2.7.10.2) (p68 kinase)	GO:0000186; GO:0001819; GO:0003723; GO:0003725; GO:0004672; GO:0004674; GO:0004694; GO:0004715; GO:0005524; GO:0005634; GO:0005737; GO:0005829; GO:0005840; GO:0006351; GO:0006412; GO:0006468; GO:0008285; GO:0009615; GO:0009636; GO:0016020; GO:0017148; GO:0019888; GO:0030683; GO:0030968; GO:0032722; GO:0032874; GO:0033689; GO:0034198; GO:0035455; GO:0042802; GO:0043066; GO:0045071; GO:0045087; GO:…	activation of MAPKK activity [GO:0000186]; cellular response to amino acid starvation [GO:0034198]; defense response to virus [GO:0051607]; endoplasmic reticulum unfolded protein response [GO:0030968]; evasion or tolerance by virus of host immune response [GO:0030683]; innate immune response [GO:0045087]; negative regulation of apoptotic process [GO:0043066]; negative regulation of cell prolifera…	cytoplasm [GO:0005737]; cytosol [GO:0005829]; membrane [GO:0016020]; nucleus [GO:0005634]; perinuclear region of cytoplasm [GO:0048471]; ribosome [GO:0005840]	ATP binding [GO:0005524]; double-stranded RNA binding [GO:0003725]; eukaryotic translation initiation factor 2alpha kinase activity [GO:0004694]; identical protein binding [GO:0042802]; non-membrane spanning protein tyrosine kinase activity [GO:0004715]; protein kinase activity [GO:0004672]; protein phosphatase regulator activity [GO:0019888]; protein serine/threonine kinase activity [GO:0004674]…	cytoplasm [GO:0005737]; cytosol [GO:0005829]; membrane [GO:0016020]; nucleus [GO:0005634]; perinuclear region of cytoplasm [GO:0048471]; ribosome [GO:0005840]; ATP binding [GO:0005524]; double-stranded RNA binding [GO:0003725]; eukaryotic translation initiation factor 2alpha kinase activity [GO:0004694]; identical protein binding [GO:0042802]; non-membrane spanning protein tyrosine kinase activit…	NA	Influenza;Prostatic Neoplasms;Status Epilepticus	Q03963	MGI:1353449	protein coding gene	MP:0005621; MP:0005384; MP:0008973; MP:0008944; MP:0005387; MP:0008699; MP:0008943; MP:0009763; MP:0005617; MP:0002418; MP:0005348; MP:0002006	abnormal cell physiology; cellular phenotype; decreased erythroid progenitor cell number; decreased sensitivity to induced cell death; immune system phenotype; increased interleukin-4 secretion; increased sensitivity to induced cell death; increased sensitivity to induced morbidity/mortality; increased susceptibility to type IV hypersensitivity reaction; increased susceptibility to viral infectio…
P05198	EIF2S1	Eukaryotic translation initiation factor 2 subunit 1 (Eukaryotic translation initiation factor 2 subunit alpha) (eIF-2-alpha) (eIF-2A) (eIF-2alpha)	GO:0003723; GO:0003743; GO:0005634; GO:0005829; GO:0005840; GO:0005844; GO:0005850; GO:0006413; GO:0007568; GO:0010494; GO:0016020; GO:0032057; GO:0033290; GO:0034063; GO:0034198; GO:0034599; GO:0034605; GO:0034644; GO:0034976; GO:0036499; GO:0043022; GO:0043614; GO:0044207; GO:0046777; GO:0055085; GO:0070062; GO:0097451; GO:1901216; GO:1905098; GO:1990737; GO:2000676	aging [GO:0007568]; cellular response to amino acid starvation [GO:0034198]; cellular response to heat [GO:0034605]; cellular response to oxidative stress [GO:0034599]; cellular response to UV [GO:0034644]; negative regulation of guanyl-nucleotide exchange factor activity [GO:1905098]; negative regulation of translational initiation in response to stress [GO:0032057]; PERK-mediated unfolded prote…	cytoplasmic stress granule [GO:0010494]; cytosol [GO:0005829]; eukaryotic 48S preinitiation complex [GO:0033290]; eukaryotic translation initiation factor 2 complex [GO:0005850]; extracellular exosome [GO:0070062]; glial limiting end-foot [GO:0097451]; membrane [GO:0016020]; multi-eIF complex [GO:0043614]; nucleus [GO:0005634]; polysome [GO:0005844]; ribosome [GO:0005840]; translation initiation …	ribosome binding [GO:0043022]; RNA binding [GO:0003723]; translation initiation factor activity [GO:0003743]	cytoplasmic stress granule [GO:0010494]; cytosol [GO:0005829]; eukaryotic 48S preinitiation complex [GO:0033290]; eukaryotic translation initiation factor 2 complex [GO:0005850]; extracellular exosome [GO:0070062]; glial limiting end-foot [GO:0097451]; membrane [GO:0016020]; multi-eIF complex [GO:0043614]; nucleus [GO:0005634]; polysome [GO:0005844]; ribosome [GO:0005840]; translation initiation …	NA	Alzheimer's Disease;Cognition Disorders;Nerve Degeneration;Osteosarcoma;Schizophrenia;Status Epilepticus	Q6ZWX6	MGI:95299	protein coding gene	MP:0001436; MP:0002727; MP:0003059; MP:0000189; MP:0011087	abnormal suckling behavior; decreased circulating insulin level; decreased insulin secretion; hypoglycemia; neonatal lethality, complete penetrance
Q96HE7	ERO1A	ERO1-like protein alpha (ERO1-L) (ERO1-L-alpha) (EC 1.8.4.-) (Endoplasmic oxidoreductin-1-like protein) (Endoplasmic reticulum oxidoreductase alpha) (Oxidoreductin-1-L-alpha)	GO:0003756; GO:0005783; GO:0005788; GO:0005789; GO:0006457; GO:0006464; GO:0009266; GO:0010260; GO:0015035; GO:0015036; GO:0016020; GO:0016491; GO:0016671; GO:0019471; GO:0022417; GO:0030198; GO:0030425; GO:0030968; GO:0034599; GO:0034975; GO:0034976; GO:0043231; GO:0045454; GO:0050873; GO:0051085; GO:0051209; GO:0070059; GO:0071456	4-hydroxyproline metabolic process [GO:0019471]; animal organ senescence [GO:0010260]; brown fat cell differentiation [GO:0050873]; cell redox homeostasis [GO:0045454]; cellular protein modification process [GO:0006464]; cellular response to hypoxia [GO:0071456]; cellular response to oxidative stress [GO:0034599]; chaperone cofactor-dependent protein refolding [GO:0051085]; endoplasmic reticulum …	dendrite [GO:0030425]; endoplasmic reticulum [GO:0005783]; endoplasmic reticulum lumen [GO:0005788]; endoplasmic reticulum membrane [GO:0005789]; intracellular membrane-bounded organelle [GO:0043231]; membrane [GO:0016020]	disulfide oxidoreductase activity [GO:0015036]; oxidoreductase activity [GO:0016491]; oxidoreductase activity, acting on a sulfur group of donors, disulfide as acceptor [GO:0016671]; protein disulfide isomerase activity [GO:0003756]; protein disulfide oxidoreductase activity [GO:0015035]	dendrite [GO:0030425]; endoplasmic reticulum [GO:0005783]; endoplasmic reticulum lumen [GO:0005788]; endoplasmic reticulum membrane [GO:0005789]; intracellular membrane-bounded organelle [GO:0043231]; membrane [GO:0016020]; disulfide oxidoreductase activity [GO:0015036]; oxidoreductase activity [GO:0016491]; oxidoreductase activity, acting on a sulfur group of donors, disulfide as acceptor [GO:00…	NA		Q8R180	MGI:1354385	protein coding gene	MP:0002451; MP:0008944; MP:0011081	abnormal macrophage physiology; decreased macrophage apoptosis; decreased sensitivity to induced cell death
Q9BS26	ERP44	Endoplasmic reticulum resident protein 44 (ER protein 44) (ERp44) (Thioredoxin domain-containing protein 4)	GO:0003756; GO:0005576; GO:0005788; GO:0005789; GO:0005793; GO:0006457; GO:0006986; GO:0009100; GO:0009986; GO:0034976; GO:0035580; GO:0043312; GO:0045454; GO:0070062	cell redox homeostasis [GO:0045454]; glycoprotein metabolic process [GO:0009100]; neutrophil degranulation [GO:0043312]; protein folding [GO:0006457]; response to endoplasmic reticulum stress [GO:0034976]; response to unfolded protein [GO:0006986]	cell surface [GO:0009986]; endoplasmic reticulum-Golgi intermediate compartment [GO:0005793]; endoplasmic reticulum lumen [GO:0005788]; endoplasmic reticulum membrane [GO:0005789]; extracellular exosome [GO:0070062]; extracellular region [GO:0005576]; specific granule lumen [GO:0035580]	protein disulfide isomerase activity [GO:0003756]	cell surface [GO:0009986]; endoplasmic reticulum lumen [GO:0005788]; endoplasmic reticulum membrane [GO:0005789]; endoplasmic reticulum-Golgi intermediate compartment [GO:0005793]; extracellular exosome [GO:0070062]; extracellular region [GO:0005576]; specific granule lumen [GO:0035580]; protein disulfide isomerase activity [GO:0003756]; cell redox homeostasis [GO:0045454]; glycoprotein metabolic…	NA	Prostatic Neoplasms	Q9D1Q6	MGI:1923549	protein coding gene	MP:0002075; MP:0001255; MP:0003960; MP:0011110; MP:0001192	abnormal coat/hair pigmentation; decreased body height; increased lean body mass; preweaning lethality, incomplete penetrance; scaly skin
Q96CS3	FAF2	FAS-associated factor 2 (Protein ETEA) (UBX domain-containing protein 3B) (UBX domain-containing protein 8)	GO:0005576; GO:0005783; GO:0005811; GO:0006986; GO:0030433; GO:0030970; GO:0031625; GO:0034098; GO:0034389; GO:0035473; GO:0035578; GO:0043130; GO:0043312; GO:0055102	lipid particle organization [GO:0034389]; neutrophil degranulation [GO:0043312]; response to unfolded protein [GO:0006986]; retrograde protein transport, ER to cytosol [GO:0030970]; ubiquitin-dependent ERAD pathway [GO:0030433]	azurophil granule lumen [GO:0035578]; endoplasmic reticulum [GO:0005783]; extracellular region [GO:0005576]; lipid droplet [GO:0005811]; VCP-NPL4-UFD1 AAA ATPase complex [GO:0034098]	lipase binding [GO:0035473]; lipase inhibitor activity [GO:0055102]; ubiquitin binding [GO:0043130]; ubiquitin protein ligase binding [GO:0031625]	azurophil granule lumen [GO:0035578]; endoplasmic reticulum [GO:0005783]; extracellular region [GO:0005576]; lipid droplet [GO:0005811]; VCP-NPL4-UFD1 AAA ATPase complex [GO:0034098]; lipase binding [GO:0035473]; lipase inhibitor activity [GO:0055102]; ubiquitin binding [GO:0043130]; ubiquitin protein ligase binding [GO:0031625]; lipid particle organization [GO:0034389]; neutrophil degranulation …		Prostatic Neoplasms	Q3TDN2	MGI:1923827	protein coding gene	MP:0010331; MP:0001262; MP:0002702; MP:0003981; MP:0002644; MP:0003976; MP:0002628; MP:0005376; MP:0002968; MP:0005343; MP:0003980	abnormal apolipoprotein level; decreased body weight; decreased circulating free fatty acid level; decreased circulating phospholipid level; decreased circulating triglyceride level; decreased circulating VLDL triglyceride level; hepatic steatosis; homeostasis/metabolism phenotype; increased circulating alkaline phosphatase level; increased circulating aspartate transaminase level; increased circ…
Q9NRD1	FBXO6	F-box only protein 6 (F-box protein that recognizes sugar chains 2) (F-box/G-domain protein 2)	GO:0000077; GO:0000209; GO:0004842; GO:0005737; GO:0005829; GO:0006281; GO:0006508; GO:0006516; GO:0006986; GO:0019005; GO:0030246; GO:0030433; GO:0031146; GO:0043687; GO:0044322; GO:0061630	DNA damage checkpoint [GO:0000077]; DNA repair [GO:0006281]; glycoprotein catabolic process [GO:0006516]; post-translational protein modification [GO:0043687]; protein polyubiquitination [GO:0000209]; proteolysis [GO:0006508]; response to unfolded protein [GO:0006986]; SCF-dependent proteasomal ubiquitin-dependent protein catabolic process [GO:0031146]; ubiquitin-dependent ERAD pathway [GO:003043…	cytoplasm [GO:0005737]; cytosol [GO:0005829]; endoplasmic reticulum quality control compartment [GO:0044322]; SCF ubiquitin ligase complex [GO:0019005]	carbohydrate binding [GO:0030246]; ubiquitin protein ligase activity [GO:0061630]; ubiquitin-protein transferase activity [GO:0004842]	cytoplasm [GO:0005737]; cytosol [GO:0005829]; endoplasmic reticulum quality control compartment [GO:0044322]; SCF ubiquitin ligase complex [GO:0019005]; carbohydrate binding [GO:0030246]; ubiquitin protein ligase activity [GO:0061630]; ubiquitin-protein transferase activity [GO:0004842]; DNA damage checkpoint [GO:0000077]; DNA repair [GO:0006281]; glycoprotein catabolic process [GO:0006516]; post…		Stevens-Johnson Syndrome	Q9QZN4	MGI:1354743	protein coding gene
Q06210	GFPT1	Glutamine--fructose-6-phosphate aminotransferase [isomerizing] 1 (EC 2.6.1.16) (D-fructose-6-phosphate amidotransferase 1) (Glutamine:fructose-6-phosphate amidotransferase 1) (GFAT 1) (GFAT1) (Hexosephosphate aminotransferase 1)	GO:0004360; GO:0005829; GO:0006002; GO:0006047; GO:0006048; GO:0006112; GO:0006487; GO:0006541; GO:0032922; GO:0036498; GO:0070062; GO:0097367	circadian regulation of gene expression [GO:0032922]; energy reserve metabolic process [GO:0006112]; fructose 6-phosphate metabolic process [GO:0006002]; glutamine metabolic process [GO:0006541]; IRE1-mediated unfolded protein response [GO:0036498]; protein N-linked glycosylation [GO:0006487]; UDP-N-acetylglucosamine biosynthetic process [GO:0006048]; UDP-N-acetylglucosamine metabolic process [GO…	cytosol [GO:0005829]; extracellular exosome [GO:0070062]	carbohydrate derivative binding [GO:0097367]; glutamine-fructose-6-phosphate transaminase (isomerizing) activity [GO:0004360]	cytosol [GO:0005829]; extracellular exosome [GO:0070062]; carbohydrate derivative binding [GO:0097367]; glutamine-fructose-6-phosphate transaminase (isomerizing) activity [GO:0004360]; circadian regulation of gene expression [GO:0032922]; energy reserve metabolic process [GO:0006112]; fructose 6-phosphate metabolic process [GO:0006002]; glutamine metabolic process [GO:0006541]; IRE1-mediated unfo…	Myasthenia, congenital, 12, with tubular aggregates, 610542 (3)	Arthrogryposis;Blepharoptosis;Deglutition Disorders;Dysarthria;Malocclusion;Muscle Cramp;Muscle hypotonia;Obesity;Strabismus;Waddling gait;Feeding difficulties;Gowers sign;Weak cry;muscle degeneration;Reduced fetal movement;Neck muscle weakness;Byzanthine arch palate;Neurogenic Muscular Atrophy;Mandibular hyperplasia; Bell Palsy;Class III malocclusion;Tires quickly;Facial Paresis;Skeletal muscle …	P47856	MGI:95698	protein coding gene	MP:0004953; MP:0013293; MP:0011100; MP:0002764	decreased spleen weight; embryonic lethality prior to tooth bud stage; preweaning lethality, complete penetrance; short tibia
O14653	GOSR2	Golgi SNAP receptor complex member 2 (27 kDa Golgi SNARE protein) (Membrin)	GO:0000139; GO:0000149; GO:0005484; GO:0005789; GO:0005794; GO:0005829; GO:0006623; GO:0006888; GO:0006891; GO:0006896; GO:0012507; GO:0016020; GO:0016021; GO:0031201; GO:0031902; GO:0033116; GO:0036498; GO:0042147; GO:0048208; GO:0048280	COPII vesicle coating [GO:0048208]; ER to Golgi vesicle-mediated transport [GO:0006888]; Golgi to vacuole transport [GO:0006896]; intra-Golgi vesicle-mediated transport [GO:0006891]; IRE1-mediated unfolded protein response [GO:0036498]; protein targeting to vacuole [GO:0006623]; retrograde transport, endosome to Golgi [GO:0042147]; vesicle fusion with Golgi apparatus [GO:0048280]	cytosol [GO:0005829]; endoplasmic reticulum-Golgi intermediate compartment membrane [GO:0033116]; endoplasmic reticulum membrane [GO:0005789]; ER to Golgi transport vesicle membrane [GO:0012507]; Golgi apparatus [GO:0005794]; Golgi membrane [GO:0000139]; integral component of membrane [GO:0016021]; late endosome membrane [GO:0031902]; membrane [GO:0016020]; SNARE complex [GO:0031201]	SNAP receptor activity [GO:0005484]; SNARE binding [GO:0000149]	cytosol [GO:0005829]; endoplasmic reticulum membrane [GO:0005789]; endoplasmic reticulum-Golgi intermediate compartment membrane [GO:0033116]; ER to Golgi transport vesicle membrane [GO:0012507]; Golgi apparatus [GO:0005794]; Golgi membrane [GO:0000139]; integral component of membrane [GO:0016021]; late endosome membrane [GO:0031902]; membrane [GO:0016020]; SNARE complex [GO:0031201]; SNAP recept…	Epilepsy, progressive myoclonic 6, 614018 (3)	Cerebellar Ataxia;Dysarthria;Absence Epilepsy;Myoclonus;Curvature of spine;Tremor;Elevated creatine kinase;Absent reflex;Creatine phosphokinase serum increased;Reflex, Deep Tendon, Absent;Epileptic drop attack;Absent tendon reflex;Difficulty walking;Acquired scoliosis;Hypotonic seizures;Progressive disorder;EPILEPSY, PROGRESSIVE MYOCLONIC, 6;Autosomal recessive predisposition	O35166	MGI:1927204	protein coding gene	MP:0001406; MP:0001284; MP:0011100	abnormal gait; absent vibrissae; preweaning lethality, complete penetrance
P49840	GSK3A	Glycogen synthase kinase-3 alpha (GSK-3 alpha) (EC 2.7.11.26) (Serine/threonine-protein kinase GSK3A) (EC 2.7.11.1)	GO:0003073; GO:0003214; GO:0004674; GO:0005102; GO:0005524; GO:0005739; GO:0005829; GO:0005874; GO:0005977; GO:0006349; GO:0006468; GO:0007212; GO:0007568; GO:0008286; GO:0010628; GO:0010800; GO:0010905; GO:0016055; GO:0016477; GO:0018105; GO:0018107; GO:0030877; GO:0031398; GO:0032007; GO:0032436; GO:0032869; GO:0033138; GO:0034236; GO:0036016; GO:0036498; GO:0043025; GO:0043161; GO:0043525; GO:…	aging [GO:0007568]; cardiac left ventricle morphogenesis [GO:0003214]; cell migration [GO:0016477]; cellular response to insulin stimulus [GO:0032869]; cellular response to interleukin-3 [GO:0036016]; cellular response to lithium ion [GO:0071285]; cellular response to organic cyclic compound [GO:0071407]; dopamine receptor signaling pathway [GO:0007212]; excitatory postsynaptic potential [GO:0060…	apical dendrite [GO:0097440]; beta-catenin destruction complex [GO:0030877]; cytosol [GO:0005829]; microtubule [GO:0005874]; mitochondrion [GO:0005739]; neuronal cell body [GO:0043025]; postsynapse [GO:0098794]; proximal dendrite [GO:1990635]	ATP binding [GO:0005524]; protein kinase A catalytic subunit binding [GO:0034236]; protein serine/threonine kinase activity [GO:0004674]; signaling receptor binding [GO:0005102]; tau-protein kinase activity [GO:0050321]	apical dendrite [GO:0097440]; beta-catenin destruction complex [GO:0030877]; cytosol [GO:0005829]; microtubule [GO:0005874]; mitochondrion [GO:0005739]; neuronal cell body [GO:0043025]; postsynapse [GO:0098794]; proximal dendrite [GO:1990635]; ATP binding [GO:0005524]; protein kinase A catalytic subunit binding [GO:0034236]; protein serine/threonine kinase activity [GO:0004674]; signaling recepto…	NA	Bipolar Disorder;Depressive disorder;Schizophrenia	Q2NL51	MGI:2152453	protein coding gene	MP:0001406; MP:0005382; MP:0001258; MP:0001262; MP:0005560; MP:0003442; MP:0004647; MP:0005459; MP:0010025; MP:0005376; MP:0001399; MP:0005292; MP:0002891; MP:0003960; MP:0010400; MP:0010101; MP:0002169; MP:0030431	abnormal gait; craniofacial phenotype; decreased body length; decreased body weight; decreased circulating glucose level; decreased circulating glycerol level; decreased lumbar vertebrae number; decreased percent body fat/body weight; decreased total body fat amount; homeostasis/metabolism phenotype; hyperactivity; improved glucose tolerance; increased insulin sensitivity; increased lean body mas…
Q9BSE4	HERPUD2	Homocysteine-responsive endoplasmic reticulum-resident ubiquitin-like domain member 2 protein	GO:0006986; GO:0007283; GO:0016021	response to unfolded protein [GO:0006986]; spermatogenesis [GO:0007283]	integral component of membrane [GO:0016021]		integral component of membrane [GO:0016021]; response to unfolded protein [GO:0006986]; spermatogenesis [GO:0007283]	NA	Juvenile arthritis	Q9JJC9	MGI:1915393	protein coding gene
P07900	HSP90AA1	Heat shock protein HSP 90-alpha (Heat shock 86 kDa) (HSP 86) (HSP86) (Lipopolysaccharide-associated protein 2) (LAP-2) (LPS-associated protein 2) (Renal carcinoma antigen NY-REN-38)	GO:0000086; GO:0000166; GO:0001934; GO:0003723; GO:0004713; GO:0005524; GO:0005576; GO:0005634; GO:0005654; GO:0005737; GO:0005829; GO:0005886; GO:0006839; GO:0006898; GO:0006986; GO:0007004; GO:0007165; GO:0009408; GO:0009409; GO:0010389; GO:0016020; GO:0016887; GO:0019221; GO:0021955; GO:0023026; GO:0030010; GO:0030235; GO:0030911; GO:0031396; GO:0031625; GO:0032273; GO:0032587; GO:0032991; GO:…	axon extension [GO:0048675]; central nervous system neuron axonogenesis [GO:0021955]; chaperone-mediated autophagy [GO:0061684]; chaperone-mediated protein complex assembly [GO:0051131]; ciliary basal body-plasma membrane docking [GO:0097711]; cofactor metabolic process [GO:0051186]; cytokine-mediated signaling pathway [GO:0019221]; ERBB2 signaling pathway [GO:0038128]; establishment of cell pola…	axonal growth cone [GO:0044295]; cytoplasm [GO:0005737]; cytosol [GO:0005829]; dendritic growth cone [GO:0044294]; endocytic vesicle lumen [GO:0071682]; extracellular exosome [GO:0070062]; extracellular region [GO:0005576]; ficolin-1-rich granule lumen [GO:1904813]; lysosomal lumen [GO:0043202]; melanosome [GO:0042470]; membrane [GO:0016020]; myelin sheath [GO:0043209]; neuronal cell body [GO:004…	ATPase activity [GO:0016887]; ATPase activity, coupled [GO:0042623]; ATP binding [GO:0005524]; disordered domain specific binding [GO:0097718]; DNA polymerase binding [GO:0070182]; GTPase binding [GO:0051020]; histone deacetylase binding [GO:0042826]; identical protein binding [GO:0042802]; MHC class II protein complex binding [GO:0023026]; nitric-oxide synthase regulator activity [GO:0030235]; n…	axonal growth cone [GO:0044295]; cytoplasm [GO:0005737]; cytosol [GO:0005829]; dendritic growth cone [GO:0044294]; endocytic vesicle lumen [GO:0071682]; extracellular exosome [GO:0070062]; extracellular region [GO:0005576]; ficolin-1-rich granule lumen [GO:1904813]; lysosomal lumen [GO:0043202]; melanosome [GO:0042470]; membrane [GO:0016020]; myelin sheath [GO:0043209]; neuronal cell body [GO:004…		Homocysteine-responsive endoplasmic reticulum-resident ubiquitin-like domain member 2 proteinJuvenile arthritisHeat shock protein HSP 90-alpha (Heat shock 86 kDa) (HSP 86) (HSP86) (Lipopolysaccharide-associated protein 2) (LAP-2) (LPS-associated protein 2) (Renal carcinoma antigen NY-REN-38)Juvenile arthritisHeat shock protein HSP 90-beta (HSP 90) (Heat shock 84 kDa) (HSP 84) (HSP84)Juvenile arth…	P07901	MGI:96250	protein coding gene	MP:0002455; MP:0002376; MP:0008280; MP:0005169; MP:0000443; MP:0008261; MP:0001155; MP:0005159; MP:0001539; MP:0008567; MP:0004852; MP:0010052; MP:0001925; MP:0011110; MP:0005389; MP:0003609; MP:0001147; MP:0003205	abnormal dendritic cell antigen presentation; abnormal dendritic cell physiology; abnormal male germ cell apoptosis; abnormal male meiosis; abnormal snout morphology; arrest of male meiosis; arrest of spermatogenesis; azoospermia; decreased caudal vertebrae number; decreased interferon-gamma secretion; decreased testis weight; increased grip strength; male infertility; preweaning lethality, incom…
P08238	HSP90AB1	Heat shock protein HSP 90-beta (HSP 90) (Heat shock 84 kDa) (HSP 84) (HSP84)	GO:0001890; GO:0002134; GO:0002135; GO:0003723; GO:0003725; GO:0005524; GO:0005525; GO:0005576; GO:0005634; GO:0005654; GO:0005737; GO:0005739; GO:0005765; GO:0005829; GO:0006457; GO:0006805; GO:0006986; GO:0007004; GO:0009651; GO:0009986; GO:0016020; GO:0016234; GO:0016323; GO:0016324; GO:0017098; GO:0019062; GO:0019887; GO:0019900; GO:0019901; GO:0021955; GO:0023026; GO:0030010; GO:0030235; GO:…	axon extension [GO:0048675]; cellular response to drug [GO:0035690]; cellular response to interleukin-4 [GO:0071353]; cellular response to organic cyclic compound [GO:0071407]; central nervous system neuron axonogenesis [GO:0021955]; chaperone-mediated protein complex assembly [GO:0051131]; establishment of cell polarity [GO:0030010]; Fc-gamma receptor signaling pathway involved in phagocytosis […	apical plasma membrane [GO:0016324]; aryl hydrocarbon receptor complex [GO:0034751]; axonal growth cone [GO:0044295]; basolateral plasma membrane [GO:0016323]; brush border membrane [GO:0031526]; cell surface [GO:0009986]; cytoplasm [GO:0005737]; cytosol [GO:0005829]; dendritic growth cone [GO:0044294]; extracellular exosome [GO:0070062]; extracellular region [GO:0005576]; ficolin-1-rich granule …	ATPase activity, coupled [GO:0042623]; ATP binding [GO:0005524]; ATP-dependent protein binding [GO:0043008]; cadherin binding [GO:0045296]; CTP binding [GO:0002135]; dATP binding [GO:0032564]; disordered domain specific binding [GO:0097718]; DNA polymerase binding [GO:0070182]; double-stranded RNA binding [GO:0003725]; GTP binding [GO:0005525]; heat shock protein binding [GO:0031072]; histone dea…	apical plasma membrane [GO:0016324]; aryl hydrocarbon receptor complex [GO:0034751]; axonal growth cone [GO:0044295]; basolateral plasma membrane [GO:0016323]; brush border membrane [GO:0031526]; cell surface [GO:0009986]; cytoplasm [GO:0005737]; cytosol [GO:0005829]; dendritic growth cone [GO:0044294]; extracellular exosome [GO:0070062]; extracellular region [GO:0005576]; ficolin-1-rich granule …		HIV Infections; PROSTATIC NEOPLASM	P11499	MGI:96247	protein coding gene	MP:0001716; MP:0003231; MP:0005031; MP:0004086; MP:0011098; MP:0013241	abnormal placenta labyrinth morphology; abnormal placenta vasculature; abnormal trophoblast layer morphology; absent heartbeat; embryonic lethality during organogenesis, complete penetrance; embryo tissue necrosis
P14625	HSP90B1	Endoplasmin (94 kDa glucose-regulated protein) (GRP-94) (Heat shock protein 90 kDa beta member 1) (Tumor rejection antigen 1) (gp96 homolog)	GO:0001666; GO:0002224; GO:0003723; GO:0005509; GO:0005524; GO:0005576; GO:0005634; GO:0005783; GO:0005788; GO:0005789; GO:0005829; GO:0005886; GO:0005925; GO:0006898; GO:0015031; GO:0016020; GO:0019221; GO:0019903; GO:0030433; GO:0030496; GO:0030970; GO:0031012; GO:0031247; GO:0032991; GO:0034663; GO:0034975; GO:0034976; GO:0036500; GO:0042470; GO:0043066; GO:0043666; GO:0043687; GO:0044267; GO:…	actin rod assembly [GO:0031247]; ATF6-mediated unfolded protein response [GO:0036500]; cellular protein metabolic process [GO:0044267]; cellular response to ATP [GO:0071318]; cytokine-mediated signaling pathway [GO:0019221]; negative regulation of apoptotic process [GO:0043066]; post-translational protein modification [GO:0043687]; protein folding in endoplasmic reticulum [GO:0034975]; protein tr…	cytosol [GO:0005829]; endocytic vesicle lumen [GO:0071682]; endoplasmic reticulum [GO:0005783]; endoplasmic reticulum chaperone complex [GO:0034663]; endoplasmic reticulum lumen [GO:0005788]; endoplasmic reticulum membrane [GO:0005789]; extracellular exosome [GO:0070062]; extracellular matrix [GO:0031012]; extracellular region [GO:0005576]; focal adhesion [GO:0005925]; melanosome [GO:0042470]; me…	ATP binding [GO:0005524]; calcium ion binding [GO:0005509]; low-density lipoprotein particle receptor binding [GO:0050750]; protein phosphatase binding [GO:0019903]; RNA binding [GO:0003723]; unfolded protein binding [GO:0051082]	cytosol [GO:0005829]; endocytic vesicle lumen [GO:0071682]; endoplasmic reticulum [GO:0005783]; endoplasmic reticulum chaperone complex [GO:0034663]; endoplasmic reticulum lumen [GO:0005788]; endoplasmic reticulum membrane [GO:0005789]; extracellular exosome [GO:0070062]; extracellular matrix [GO:0031012]; extracellular region [GO:0005576]; focal adhesion [GO:0005925]; melanosome [GO:0042470]; me…		Bipolar Disorder; prostatic neoplasm	P08113	MGI:98817	protein coding gene	MP:0005076; MP:0003009; MP:0002084; MP:0003890; MP:0001685; MP:0001724; MP:0002086; MP:0008788; MP:0001674; MP:0001845; MP:0001706; MP:0002451; MP:0005030; MP:0009593; MP:0011198; MP:0001698; MP:0003988; MP:0001730; MP:0011095; MP:0011096; MP:0001693; MP:0002412; MP:0002083	abnormal cell differentiation; abnormal cytokine secretion; abnormal developmental patterning; abnormal embryonic-extraembryonic boundary morphology; abnormal endoderm development; abnormal extraembryonic endoderm formation; abnormal extraembryonic tissue morphology; abnormal fetal cardiomyocyte morphology; abnormal germ layer development; abnormal inflammatory response; abnormal left-right axis …
P48723	HSPA13	Heat shock 70 kDa protein 13 (Microsomal stress-70 protein ATPase core) (Stress-70 protein chaperone microsome-associated 60 kDa protein)	GO:0005524; GO:0005783; GO:0043231; GO:0070062		endoplasmic reticulum [GO:0005783]; extracellular exosome [GO:0070062]; intracellular membrane-bounded organelle [GO:0043231]	ATP binding [GO:0005524]	endoplasmic reticulum [GO:0005783]; extracellular exosome [GO:0070062]; intracellular membrane-bounded organelle [GO:0043231]; ATP binding [GO:0005524]	NA		Q8BM72	MGI:1309463	protein coding gene
Q0VDF9	HSPA14	Heat shock 70 kDa protein 14 (HSP70-like protein 1) (Heat shock protein HSP60)	GO:0005524; GO:0005829; GO:0016020; GO:0051083	'de novo' cotranslational protein folding [GO:0051083]	cytosol [GO:0005829]; membrane [GO:0016020]	ATP binding [GO:0005524]	cytosol [GO:0005829]; membrane [GO:0016020]; ATP binding [GO:0005524]; 'de novo' cotranslational protein folding [GO:0051083]		Mouth Diseases	Q99M31	MGI:1354164	protein coding gene
P0DMV8	HSPA1A	Heat shock 70 kDa protein 1A (Heat shock 70 kDa protein 1) (HSP70-1) (HSP70.1)	GO:0001106; GO:0001618; GO:0001664; GO:0003723; GO:0005102; GO:0005524; GO:0005576; GO:0005634; GO:0005654; GO:0005737; GO:0005739; GO:0005783; GO:0005813; GO:0005814; GO:0005829; GO:0005925; GO:0006402; GO:0006986; GO:0008285; GO:0010628; GO:0016234; GO:0016235; GO:0016607; GO:0016887; GO:0019899; GO:0030308; GO:0030512; GO:0031072; GO:0031249; GO:0031396; GO:0031397; GO:0031625; GO:0031982; GO:…	ATP metabolic process [GO:0046034]; cellular heat acclimation [GO:0070370]; cellular response to heat [GO:0034605]; cellular response to oxidative stress [GO:0034599]; chaperone-mediated protein complex assembly [GO:0051131]; mRNA catabolic process [GO:0006402]; negative regulation of apoptotic process [GO:0043066]; negative regulation of cell death [GO:0060548]; negative regulation of cell growt…	aggresome [GO:0016235]; blood microparticle [GO:0072562]; centriole [GO:0005814]; centrosome [GO:0005813]; cytoplasm [GO:0005737]; cytosol [GO:0005829]; endoplasmic reticulum [GO:0005783]; extracellular exosome [GO:0070062]; extracellular region [GO:0005576]; ficolin-1-rich granule lumen [GO:1904813]; focal adhesion [GO:0005925]; inclusion body [GO:0016234]; mitochondrion [GO:0005739]; nuclear sp…	ATPase activity [GO:0016887]; ATPase activity, coupled [GO:0042623]; ATP binding [GO:0005524]; C3HC4-type RING finger domain binding [GO:0055131]; cadherin binding [GO:0045296]; denatured protein binding [GO:0031249]; disordered domain specific binding [GO:0097718]; enzyme binding [GO:0019899]; G-protein coupled receptor binding [GO:0001664]; heat shock protein binding [GO:0031072]; histone deace…	aggresome [GO:0016235]; blood microparticle [GO:0072562]; centriole [GO:0005814]; centrosome [GO:0005813]; cytoplasm [GO:0005737]; cytosol [GO:0005829]; endoplasmic reticulum [GO:0005783]; extracellular exosome [GO:0070062]; extracellular region [GO:0005576]; ficolin-1-rich granule lumen [GO:1904813]; focal adhesion [GO:0005925]; inclusion body [GO:0016234]; mitochondrion [GO:0005739]; nuclear sp…		Drug Allergy;Liver diseases;Single major depressive episode;melanoma;Neoplasm Metastasis;Parkinson Disease;Prostatic Neoplasms;Reperfusion Injury;Schizophrenia;Paranoid Schizophrenia;Unipolar Depression;Myocardial Ischemia;Heat Stress Disorders;Carcinoma, Pancreatic Ductal;Major Depressive Disorder;Acute kidney injury	Q61696	MGI:96244	protein coding gene	MP:0005621; MP:0008943	abnormal cell physiology; increased sensitivity to induced cell death
P0DMV9	HSPA1B	Heat shock 70 kDa protein 1B (Heat shock 70 kDa protein 2) (HSP70-2) (HSP70.2)	GO:0001618; GO:0001664; GO:0003723; GO:0005102; GO:0005524; GO:0005576; GO:0005634; GO:0005654; GO:0005737; GO:0005739; GO:0005783; GO:0005813; GO:0005814; GO:0005829; GO:0005925; GO:0006402; GO:0008285; GO:0010628; GO:0016234; GO:0016235; GO:0016607; GO:0016887; GO:0019899; GO:0030308; GO:0031072; GO:0031396; GO:0031397; GO:0031625; GO:0031982; GO:0032757; GO:0032991; GO:0034599; GO:0034605; GO:…	ATP metabolic process [GO:0046034]; cellular heat acclimation [GO:0070370]; cellular response to heat [GO:0034605]; cellular response to oxidative stress [GO:0034599]; mRNA catabolic process [GO:0006402]; negative regulation of apoptotic process [GO:0043066]; negative regulation of cell death [GO:0060548]; negative regulation of cell growth [GO:0030308]; negative regulation of cell proliferation …	aggresome [GO:0016235]; blood microparticle [GO:0072562]; centriole [GO:0005814]; centrosome [GO:0005813]; cytoplasm [GO:0005737]; cytosol [GO:0005829]; endoplasmic reticulum [GO:0005783]; extracellular exosome [GO:0070062]; extracellular region [GO:0005576]; ficolin-1-rich granule lumen [GO:1904813]; focal adhesion [GO:0005925]; inclusion body [GO:0016234]; mitochondrion [GO:0005739]; nuclear sp…	ATPase activity [GO:0016887]; ATPase activity, coupled [GO:0042623]; ATP binding [GO:0005524]; C3HC4-type RING finger domain binding [GO:0055131]; enzyme binding [GO:0019899]; G-protein coupled receptor binding [GO:0001664]; heat shock protein binding [GO:0031072]; histone deacetylase binding [GO:0042826]; protein binding involved in protein folding [GO:0044183]; protein N-terminus binding [GO:00…	aggresome [GO:0016235]; blood microparticle [GO:0072562]; centriole [GO:0005814]; centrosome [GO:0005813]; cytoplasm [GO:0005737]; cytosol [GO:0005829]; endoplasmic reticulum [GO:0005783]; extracellular exosome [GO:0070062]; extracellular region [GO:0005576]; ficolin-1-rich granule lumen [GO:1904813]; focal adhesion [GO:0005925]; inclusion body [GO:0016234]; mitochondrion [GO:0005739]; nuclear sp…		Atherosclerosis;Single major depressive episode;Schizophrenia;Dermatologic disorders;Unipolar Depression;Muscular Dystrophy, Facioscapulohumeral;Arsenic Poisoning;Carcinoma, Pancreatic Ductal;Major Depressive Disorder;Mammary Neoplasms	P17879	MGI:99517	protein coding gene	MP:0005621; MP:0003957; MP:0003638; MP:0005534; MP:0008412; MP:0006060; MP:0008705; MP:0011368; MP:0008943; MP:0009763; MP:0003076	abnormal cell physiology; abnormal nitric oxide homeostasis; abnormal response/metabolism to endogenous compounds; decreased body temperature; increased cellular sensitivity to oxidative stress; increased cerebral infarction size; increased interleukin-6 secretion; increased kidney apoptosis; increased sensitivity to induced cell death; increased sensitivity to induced morbidity/mortality; increa…
P34931	HSPA1L	Heat shock 70 kDa protein 1-like (Heat shock 70 kDa protein 1L) (Heat shock 70 kDa protein 1-Hom) (HSP70-Hom)	GO:0002199; GO:0005524; GO:0005654; GO:0005829; GO:0006986; GO:0007339; GO:0031072; GO:0031625; GO:0042026; GO:0044297; GO:0051082; GO:0072562; GO:1900034; GO:1903955	binding of sperm to zona pellucida [GO:0007339]; positive regulation of protein targeting to mitochondrion [GO:1903955]; protein refolding [GO:0042026]; regulation of cellular response to heat [GO:1900034]; response to unfolded protein [GO:0006986]	blood microparticle [GO:0072562]; cell body [GO:0044297]; cytosol [GO:0005829]; nucleoplasm [GO:0005654]; zona pellucida receptor complex [GO:0002199]	ATP binding [GO:0005524]; heat shock protein binding [GO:0031072]; ubiquitin protein ligase binding [GO:0031625]; unfolded protein binding [GO:0051082]	blood microparticle [GO:0072562]; cell body [GO:0044297]; cytosol [GO:0005829]; nucleoplasm [GO:0005654]; zona pellucida receptor complex [GO:0002199]; ATP binding [GO:0005524]; heat shock protein binding [GO:0031072]; ubiquitin protein ligase binding [GO:0031625]; unfolded protein binding [GO:0051082]; binding of sperm to zona pellucida [GO:0007339]; positive regulation of protein targeting to m…		GO:0005524; GO:0005783; GO:0043231; GO:0070062Drug Allergy;Liver diseases;Single major depressive episode;melanoma;Neoplasm Metastasis;Parkinson Disease;Prostatic Neoplasms;Reperfusion Injury;Schizophrenia;Paranoid Schizophrenia;Unipolar Depression;Myocardial Ischemia;Heat Stress Disorders;Carcinoma, Pancreatic Ductal;Major Depressive Disorder;Acute kidney injuryGO:0005524; GO:0005829; GO:0016020…	P16627	MGI:96231	protein coding gene
P54652	HSPA2	Heat shock-related 70 kDa protein 2 (Heat shock 70 kDa protein 2)	GO:0000795; GO:0001673; GO:0001934; GO:0005524; GO:0005634; GO:0005829; GO:0006986; GO:0007140; GO:0007141; GO:0007283; GO:0007286; GO:0009408; GO:0009409; GO:0009986; GO:0010971; GO:0016020; GO:0019899; GO:0036128; GO:0042026; GO:0043209; GO:0048156; GO:0051082; GO:0051087; GO:0051861; GO:0070062; GO:0070194; GO:0072562; GO:0072687; GO:0090084; GO:0097718; GO:1901896	male meiosis I [GO:0007141]; male meiotic nuclear division [GO:0007140]; negative regulation of inclusion body assembly [GO:0090084]; positive regulation of calcium-transporting ATPase activity [GO:1901896]; positive regulation of G2/M transition of mitotic cell cycle [GO:0010971]; positive regulation of protein phosphorylation [GO:0001934]; protein refolding [GO:0042026]; response to cold [GO:00…	blood microparticle [GO:0072562]; CatSper complex [GO:0036128]; cell surface [GO:0009986]; cytosol [GO:0005829]; extracellular exosome [GO:0070062]; male germ cell nucleus [GO:0001673]; meiotic spindle [GO:0072687]; membrane [GO:0016020]; myelin sheath [GO:0043209]; nucleus [GO:0005634]; synaptonemal complex [GO:0000795]	ATP binding [GO:0005524]; chaperone binding [GO:0051087]; disordered domain specific binding [GO:0097718]; enzyme binding [GO:0019899]; glycolipid binding [GO:0051861]; tau protein binding [GO:0048156]; unfolded protein binding [GO:0051082]	blood microparticle [GO:0072562]; CatSper complex [GO:0036128]; cell surface [GO:0009986]; cytosol [GO:0005829]; extracellular exosome [GO:0070062]; male germ cell nucleus [GO:0001673]; meiotic spindle [GO:0072687]; membrane [GO:0016020]; myelin sheath [GO:0043209]; nucleus [GO:0005634]; synaptonemal complex [GO:0000795]; ATP binding [GO:0005524]; chaperone binding [GO:0051087]; disordered domain…		Colonic Neoplasms; Myocardial Ischemia	P17156	MGI:96243	protein coding gene	MP:0005169; MP:0001155; MP:0004852; MP:0001925; MP:0005621; MP:0008943	abnormal male meiosis; arrest of spermatogenesis; decreased testis weight; male infertility; abnormal cell physiology; increased sensitivity to induced cell death
P34932	HSPA4	Heat shock 70 kDa protein 4 (HSP70RY) (Heat shock 70-related protein APG-2)	GO:0005524; GO:0005829; GO:0006986; GO:0045040; GO:0051131; GO:0070062	chaperone-mediated protein complex assembly [GO:0051131]; protein import into mitochondrial outer membrane [GO:0045040]; response to unfolded protein [GO:0006986]	cytosol [GO:0005829]; extracellular exosome [GO:0070062]	ATP binding [GO:0005524]	cytosol [GO:0005829]; extracellular exosome [GO:0070062]; ATP binding [GO:0005524]; chaperone-mediated protein complex assembly [GO:0051131]; protein import into mitochondrial outer membrane [GO:0045040]; response to unfolded protein [GO:0006986]		GO:0000795; GO:0001673; GO:0001934; GO:0005524; GO:0005634; GO:0005829; GO:0006986; GO:0007140; GO:0007141; GO:0007283; GO:0007286; GO:0009408; GO:0009409; GO:0009986; GO:0010971; GO:0016020; GO:0019899; GO:0036128; GO:0042026; GO:0043209; GO:0048156; GO:0051082; GO:0051087; GO:0051861; GO:0070062; GO:0070194; GO:0072562; GO:0072687; GO:0090084; GO:0097718; GO:1901896Colonic Neoplasms; Myocardial…	Q61316	MGI:1342292	protein coding gene	MP:0008280; MP:0002066; MP:0002216; MP:0006380; MP:0006379; MP:0001156; MP:0008261; MP:0002675; MP:0005386; MP:0004852; MP:0009454; MP:0001513; MP:0001925; MP:0003214; MP:0002687; MP:0001153; MP:0004250	abnormal male germ cell apoptosis; abnormal motor capabilities/coordination/movement; abnormal seminiferous tubule morphology; abnormal spermatid morphology; abnormal spermatocyte morphology; abnormal spermatogenesis; arrest of male meiosis; asthenozoospermia; behavior/neurological phenotype; decreased testis weight; impaired contextual conditioning behavior; limb grasping; male infertility; neur…
O95757	HSPA4L	Heat shock 70 kDa protein 4L (Heat shock 70-related protein APG-1) (Osmotic stress protein 94)	GO:0005524; GO:0005634; GO:0005737; GO:0005829; GO:0006457; GO:0006986	protein folding [GO:0006457]; response to unfolded protein [GO:0006986]	cytoplasm [GO:0005737]; cytosol [GO:0005829]; nucleus [GO:0005634]	ATP binding [GO:0005524]	cytoplasm [GO:0005737]; cytosol [GO:0005829]; nucleus [GO:0005634]; ATP binding [GO:0005524]; protein folding [GO:0006457]; response to unfolded protein [GO:0006986]	NA		P48722	MGI:107422	protein coding gene	MP:0000521; MP:0002135; MP:0002136; MP:0001156; MP:0004182; MP:0002675; MP:0000519; MP:0005565; MP:0000194; MP:0005633; MP:0009763; MP:0010180; MP:0004970; MP:0002687; MP:0001922; MP:0005367	abnormal kidney cortex morphology; abnormal kidney morphology; abnormal kidney physiology; abnormal spermatogenesis; abnormal spermiation; asthenozoospermia; hydronephrosis; increased blood urea nitrogen level; increased circulating calcium level; increased circulating sodium level; increased sensitivity to induced morbidity/mortality; increased susceptibility to weight loss; kidney atrophy; olig…
P11021	HSPA5	Endoplasmic reticulum chaperone BiP (EC 3.6.4.10) (78 kDa glucose-regulated protein) (GRP-78) (Binding-immunoglobulin protein) (BiP) (Heat shock protein 70 family protein 5) (HSP70 family protein 5) (Heat shock protein family A member 5) (Immunoglobulin heavy chain-binding protein)	GO:0005509; GO:0005524; GO:0005634; GO:0005739; GO:0005783; GO:0005788; GO:0005789; GO:0005790; GO:0005793; GO:0005886; GO:0005925; GO:0006983; GO:0006987; GO:0009986; GO:0010976; GO:0016020; GO:0016887; GO:0019899; GO:0019904; GO:0021589; GO:0021680; GO:0021762; GO:0030176; GO:0030182; GO:0030335; GO:0030433; GO:0030496; GO:0030512; GO:0030968; GO:0031398; GO:0031625; GO:0032991; GO:0034663; GO:…	activation of signaling protein activity involved in unfolded protein response [GO:0006987]; ATF6-mediated unfolded protein response [GO:0036500]; cellular response to antibiotic [GO:0071236]; cellular response to calcium ion [GO:0071277]; cellular response to cAMP [GO:0071320]; cellular response to drug [GO:0035690]; cellular response to gamma radiation [GO:0071480]; cellular response to glucose…	cell surface [GO:0009986]; endoplasmic reticulum [GO:0005783]; endoplasmic reticulum chaperone complex [GO:0034663]; endoplasmic reticulum-Golgi intermediate compartment [GO:0005793]; endoplasmic reticulum lumen [GO:0005788]; endoplasmic reticulum membrane [GO:0005789]; extracellular exosome [GO:0070062]; focal adhesion [GO:0005925]; integral component of endoplasmic reticulum membrane [GO:003017…	ATPase activity [GO:0016887]; ATP binding [GO:0005524]; cadherin binding [GO:0045296]; calcium ion binding [GO:0005509]; chaperone binding [GO:0051087]; enzyme binding [GO:0019899]; misfolded protein binding [GO:0051787]; protein domain specific binding [GO:0019904]; ribosome binding [GO:0043022]; ubiquitin protein ligase binding [GO:0031625]; unfolded protein binding [GO:0051082]	cell surface [GO:0009986]; endoplasmic reticulum [GO:0005783]; endoplasmic reticulum chaperone complex [GO:0034663]; endoplasmic reticulum lumen [GO:0005788]; endoplasmic reticulum membrane [GO:0005789]; endoplasmic reticulum-Golgi intermediate compartment [GO:0005793]; extracellular exosome [GO:0070062]; focal adhesion [GO:0005925]; integral component of endoplasmic reticulum membrane [GO:003017…		Asbestosis;Bipolar Disorder;Myeloid Leukemia, Chronic;Myocardial Infarction;Obesity;Respiratory Hypersensitivity;Squamous cell carcinoma of esophagus;Hematologic Neoplasms;Bipolar I disorder;SPINOCEREBELLAR ATAXIA 17; Liver carcinoma	P20029	MGI:95835	protein coding gene	MP:0010813; MP:0003651; MP:0009450; MP:0005404; MP:0004957; MP:0008128; MP:0008026; MP:0000849; MP:0000788; MP:0000780; MP:0008457; MP:0000807; MP:0010380; MP:0009937; MP:0009967; MP:0002273; MP:0002703; MP:0000790; MP:0004780; MP:0000787; MP:0002275; MP:0012114; MP:0001177; MP:0000111; MP:0001575; MP:0001265; MP:0002727; MP:0004200; MP:0003961; MP:0010993; MP:0010025; MP:0002705; MP:0011093; MP:…	abnormal alveolar lamellar body morphology; abnormal axon extension; abnormal axon fasciculation; abnormal axon morphology; abnormal blastocyst morphology; abnormal brain internal capsule morphology; abnormal brain white matter morphology; abnormal cerebellum morphology; abnormal cerebral cortex morphology; abnormal corpus callosum morphology; abnormal cortical intermediate zone morphology; abnor…
P17066	HSPA6	Heat shock 70 kDa protein 6 (Heat shock 70 kDa protein B')	GO:0005524; GO:0005576; GO:0005737; GO:0005814; GO:0005829; GO:0006986; GO:0019899; GO:0031072; GO:0034605; GO:0034774; GO:0042026; GO:0042623; GO:0043312; GO:0051082; GO:0070062; GO:0072562; GO:1904813	cellular response to heat [GO:0034605]; neutrophil degranulation [GO:0043312]; protein refolding [GO:0042026]; response to unfolded protein [GO:0006986]	blood microparticle [GO:0072562]; centriole [GO:0005814]; cytoplasm [GO:0005737]; cytosol [GO:0005829]; extracellular exosome [GO:0070062]; extracellular region [GO:0005576]; ficolin-1-rich granule lumen [GO:1904813]; secretory granule lumen [GO:0034774]	ATPase activity, coupled [GO:0042623]; ATP binding [GO:0005524]; enzyme binding [GO:0019899]; heat shock protein binding [GO:0031072]; unfolded protein binding [GO:0051082]	blood microparticle [GO:0072562]; centriole [GO:0005814]; cytoplasm [GO:0005737]; cytosol [GO:0005829]; extracellular exosome [GO:0070062]; extracellular region [GO:0005576]; ficolin-1-rich granule lumen [GO:1904813]; secretory granule lumen [GO:0034774]; ATP binding [GO:0005524]; ATPase activity, coupled [GO:0042623]; enzyme binding [GO:0019899]; heat shock protein binding [GO:0031072]; unfolded…		Juvenile arthritis		No associated gene
P48741	HSPA7	Putative heat shock 70 kDa protein 7 (Heat shock 70 kDa protein B)	GO:0005524; GO:0070062; GO:0072562		blood microparticle [GO:0072562]; extracellular exosome [GO:0070062]	ATP binding [GO:0005524]	blood microparticle [GO:0072562]; extracellular exosome [GO:0070062]; ATP binding [GO:0005524]				No associated gene
P11142	HSPA8	Heat shock cognate 71 kDa protein (Heat shock 70 kDa protein 8) (Lipopolysaccharide-associated protein 1) (LAP-1) (LPS-associated protein 1)	GO:0000398; GO:0000974; GO:0001664; GO:0001786; GO:0003723; GO:0005524; GO:0005576; GO:0005615; GO:0005622; GO:0005634; GO:0005654; GO:0005681; GO:0005730; GO:0005765; GO:0005770; GO:0005829; GO:0005886; GO:0005925; GO:0006351; GO:0006457; GO:0006986; GO:0009267; GO:0016020; GO:0016032; GO:0016887; GO:0019221; GO:0019899; GO:0023026; GO:0030674; GO:0031072; GO:0031625; GO:0031647; GO:0034774; GO:…	ATP metabolic process [GO:0046034]; cellular response to starvation [GO:0009267]; chaperone cofactor-dependent protein refolding [GO:0051085]; chaperone-mediated autophagy [GO:0061684]; chaperone-mediated autophagy translocation complex disassembly [GO:1904764]; chaperone-mediated protein transport involved in chaperone-mediated autophagy [GO:0061741]; clathrin coat disassembly [GO:0072318]; cyto…	blood microparticle [GO:0072562]; chaperone complex [GO:0101031]; clathrin-sculpted gamma-aminobutyric acid transport vesicle membrane [GO:0061202]; cytosol [GO:0005829]; extracellular exosome [GO:0070062]; extracellular region [GO:0005576]; extracellular space [GO:0005615]; ficolin-1-rich granule lumen [GO:1904813]; focal adhesion [GO:0005925]; intracellular [GO:0005622]; late endosome [GO:00057…	ATPase activity [GO:0016887]; ATPase activity, coupled [GO:0042623]; ATP binding [GO:0005524]; C3HC4-type RING finger domain binding [GO:0055131]; cadherin binding [GO:0045296]; chaperone binding [GO:0051087]; enzyme binding [GO:0019899]; G-protein coupled receptor binding [GO:0001664]; heat shock protein binding [GO:0031072]; MHC class II protein complex binding [GO:0023026]; phosphatidylserine …	blood microparticle [GO:0072562]; chaperone complex [GO:0101031]; clathrin-sculpted gamma-aminobutyric acid transport vesicle membrane [GO:0061202]; cytosol [GO:0005829]; extracellular exosome [GO:0070062]; extracellular region [GO:0005576]; extracellular space [GO:0005615]; ficolin-1-rich granule lumen [GO:1904813]; focal adhesion [GO:0005925]; intracellular [GO:0005622]; late endosome [GO:00057…		Adenocarcinoma;Squamous cell carcinoma;Mouth Neoplasms;Reperfusion Injury;Stomach Neoplasms;Acute Coronary Syndrome;SPINOCEREBELLAR ATAXIA 17	P63017	MGI:105384	protein coding gene
P38646	HSPA9	Stress-70 protein, mitochondrial (75 kDa glucose-regulated protein) (GRP-75) (Heat shock 70 kDa protein 9) (Mortalin) (MOT) (Peptide-binding protein 74) (PBP74)	GO:0003723; GO:0005524; GO:0005730; GO:0005737; GO:0005739; GO:0005759; GO:0005925; GO:0006457; GO:0006611; GO:0016226; GO:0030218; GO:0031625; GO:0035722; GO:0042645; GO:0043066; GO:0043209; GO:0045646; GO:0045647; GO:0051082; GO:0070062; GO:1902037	erythrocyte differentiation [GO:0030218]; interleukin-12-mediated signaling pathway [GO:0035722]; iron-sulfur cluster assembly [GO:0016226]; negative regulation of apoptotic process [GO:0043066]; negative regulation of erythrocyte differentiation [GO:0045647]; negative regulation of hematopoietic stem cell differentiation [GO:1902037]; protein export from nucleus [GO:0006611]; protein folding [GO…	cytoplasm [GO:0005737]; extracellular exosome [GO:0070062]; focal adhesion [GO:0005925]; mitochondrial matrix [GO:0005759]; mitochondrial nucleoid [GO:0042645]; mitochondrion [GO:0005739]; myelin sheath [GO:0043209]; nucleolus [GO:0005730]	ATP binding [GO:0005524]; RNA binding [GO:0003723]; ubiquitin protein ligase binding [GO:0031625]; unfolded protein binding [GO:0051082]	cytoplasm [GO:0005737]; extracellular exosome [GO:0070062]; focal adhesion [GO:0005925]; mitochondrial matrix [GO:0005759]; mitochondrial nucleoid [GO:0042645]; mitochondrion [GO:0005739]; myelin sheath [GO:0043209]; nucleolus [GO:0005730]; ATP binding [GO:0005524]; RNA binding [GO:0003723]; ubiquitin protein ligase binding [GO:0031625]; unfolded protein binding [GO:0051082]; erythrocyte differen…	Anemia, sideroblastic, 4, 182170 (3); Even-plus syndrome, 616854 (3)	Sideroblastic anemia;Autoimmune Diseases;Renal Cell Carcinoma;HIV Infections;Parkinson Disease;Schizophrenia;Uveitis;Myocardial Ischemia;Chronic schizophrenia;Endotoxemia;Necrotizing Enterocolitis;Liver carcinoma;EVEN-PLUS SYNDROME;Autosomal recessive sideroblastic anemia	P38647	MGI:96245	protein coding gene	MP:0008209; MP:0011092; MP:0005397	decreased pre-B cell number; embryonic lethality, complete penetrance; hematopoietic system phenotype
P04792	HSPB1	Heat shock protein beta-1 (HspB1) (28 kDa heat shock protein) (Estrogen-regulated 24 kDa protein) (Heat shock 27 kDa protein) (HSP 27) (Stress-responsive protein 27) (SRP27)	GO:0000502; GO:0001895; GO:0001932; GO:0003723; GO:0005080; GO:0005615; GO:0005634; GO:0005737; GO:0005819; GO:0005829; GO:0005856; GO:0005886; GO:0005925; GO:0006446; GO:0006469; GO:0006986; GO:0008426; GO:0009615; GO:0010506; GO:0019901; GO:0030018; GO:0032731; GO:0035556; GO:0035924; GO:0038033; GO:0042535; GO:0042802; GO:0042803; GO:0043066; GO:0043122; GO:0043130; GO:0043488; GO:0043536; GO:…	anterograde axonal protein transport [GO:0099641]; cellular response to vascular endothelial growth factor stimulus [GO:0035924]; chaperone-mediated protein folding [GO:0061077]; intracellular signal transduction [GO:0035556]; negative regulation of apoptotic process [GO:0043066]; negative regulation of oxidative stress-induced intrinsic apoptotic signaling pathway [GO:1902176]; negative regulati…	axon cytoplasm [GO:1904115]; cytoplasm [GO:0005737]; cytoskeleton [GO:0005856]; cytosol [GO:0005829]; extracellular exosome [GO:0070062]; extracellular space [GO:0005615]; focal adhesion [GO:0005925]; nucleus [GO:0005634]; plasma membrane [GO:0005886]; proteasome complex [GO:0000502]; spindle [GO:0005819]; Z disc [GO:0030018]	identical protein binding [GO:0042802]; protein binding involved in protein folding [GO:0044183]; protein homodimerization activity [GO:0042803]; protein kinase binding [GO:0019901]; protein kinase C binding [GO:0005080]; protein kinase C inhibitor activity [GO:0008426]; RNA binding [GO:0003723]; ubiquitin binding [GO:0043130]	axon cytoplasm [GO:1904115]; cytoplasm [GO:0005737]; cytoskeleton [GO:0005856]; cytosol [GO:0005829]; extracellular exosome [GO:0070062]; extracellular space [GO:0005615]; focal adhesion [GO:0005925]; nucleus [GO:0005634]; plasma membrane [GO:0005886]; proteasome complex [GO:0000502]; spindle [GO:0005819]; Z disc [GO:0030018]; identical protein binding [GO:0042802]; protein binding involved in pr…	Neuropathy, distal hereditary motor, type IIB, 608634 (3); Charcot-Marie-Tooth disease, axonal, type 2F, 606595 (3)	Renal Cell Carcinoma;Squamous cell carcinoma;Hypertrophic Cardiomyopathy;Colonic Neoplasms;Contact Dermatitis;Muscular fasciculation;Heart failure;HIV Infections;Hyperplasia;Leukemia, Myelocytic, Acute;Mouth Neoplasms;Multiple Myeloma;Muscle Cramp;Peripheral Neuropathy;Reperfusion Injury;Status Epilepticus;Stomach Neoplasms;Tongue Neoplasms;Foot-drop; Adenocarcinoma of lung (disorder);Claw hand;A…	P14602	MGI:96240	protein coding gene	MP:0003077; MP:0008722; MP:0002451; MP:0002463; MP:0005023; MP:0011704; MP:0002908; MP:0001792; MP:0001257; MP:0002626; MP:0001846; MP:0008705; MP:0002169; MP:0010507	abnormal cell cycle; abnormal chemokine secretion; abnormal macrophage physiology; abnormal neutrophil physiology; abnormal wound healing; decreased fibroblast proliferation; delayed wound healing; impaired wound healing; increased body length; increased heart rate; increased inflammatory response; increased interleukin-6 secretion; no abnormal phenotype detected; shortened RR interval
Q9UBY9	HSPB7	Heat shock protein beta-7 (HspB7) (Cardiovascular heat shock protein) (cvHsp)	GO:0005634; GO:0005654; GO:0005737; GO:0006986; GO:0007507; GO:0008016; GO:0008022; GO:0015030; GO:0015629; GO:0016235; GO:0031005	heart development [GO:0007507]; regulation of heart contraction [GO:0008016]; response to unfolded protein [GO:0006986]	actin cytoskeleton [GO:0015629]; aggresome [GO:0016235]; Cajal body [GO:0015030]; cytoplasm [GO:0005737]; nucleoplasm [GO:0005654]; nucleus [GO:0005634]	filamin binding [GO:0031005]; protein C-terminus binding [GO:0008022]	actin cytoskeleton [GO:0015629]; aggresome [GO:0016235]; Cajal body [GO:0015030]; cytoplasm [GO:0005737]; nucleoplasm [GO:0005654]; nucleus [GO:0005634]; filamin binding [GO:0031005]; protein C-terminus binding [GO:0008022]; heart development [GO:0007507]; regulation of heart contraction [GO:0008016]; response to unfolded protein [GO:0006986]			P35385	MGI:1352494	protein coding gene	MP:0002279; MP:0002297; MP:0002327; MP:0004090; MP:0004091; MP:0009404; MP:0001262; MP:0010053; MP:0010090; MP:0000751; MP:0011086; MP:0002083; MP:0009419	abnormal diaphragm morphology; abnormal forced expiratory flow rates; abnormal respiratory function; abnormal sarcomere morphology; abnormal Z line morphology; centrally nucleated skeletal muscle fibers; decreased body weight; decreased grip strength; increased circulating creatine kinase level; myopathy; postnatal lethality, incomplete penetrance; premature death; skeletal muscle fibrosis
P10809	HSPD1	60 kDa heat shock protein, mitochondrial (EC 3.6.4.9) (60 kDa chaperonin) (Chaperonin 60) (CPN60) (Heat shock protein 60) (HSP-60) (Hsp60) (HuCHA60) (Mitochondrial matrix protein P1) (P60 lymphocyte protein)	GO:0001530; GO:0002039; GO:0002368; GO:0002755; GO:0002842; GO:0003688; GO:0003697; GO:0003723; GO:0003725; GO:0005524; GO:0005615; GO:0005737; GO:0005739; GO:0005743; GO:0005759; GO:0005769; GO:0005829; GO:0005886; GO:0005905; GO:0006357; GO:0006458; GO:0006919; GO:0006986; GO:0008035; GO:0008637; GO:0009409; GO:0009986; GO:0016020; GO:0016032; GO:0016887; GO:0019899; GO:0030135; GO:0030141; GO:…	'de novo' protein folding [GO:0006458]; activation of cysteine-type endopeptidase activity involved in apoptotic process [GO:0006919]; apoptotic mitochondrial changes [GO:0008637]; B cell activation [GO:0042113]; B cell cytokine production [GO:0002368]; B cell proliferation [GO:0042100]; chaperone-mediated protein complex assembly [GO:0051131]; chaperone-mediated protein folding [GO:0061077]; int…	cell surface [GO:0009986]; clathrin-coated pit [GO:0005905]; coated vesicle [GO:0030135]; cytoplasm [GO:0005737]; cytosol [GO:0005829]; early endosome [GO:0005769]; extracellular exosome [GO:0070062]; extracellular space [GO:0005615]; lipopolysaccharide receptor complex [GO:0046696]; membrane [GO:0016020]; mitochondrial inner membrane [GO:0005743]; mitochondrial matrix [GO:0005759]; mitochondrion…	apolipoprotein A-I binding [GO:0034186]; apolipoprotein binding [GO:0034185]; ATPase activity [GO:0016887]; ATP binding [GO:0005524]; chaperone binding [GO:0051087]; DNA replication origin binding [GO:0003688]; double-stranded RNA binding [GO:0003725]; enzyme binding [GO:0019899]; high-density lipoprotein particle binding [GO:0008035]; lipopolysaccharide binding [GO:0001530]; p53 binding [GO:0002…	cell surface [GO:0009986]; clathrin-coated pit [GO:0005905]; coated vesicle [GO:0030135]; cytoplasm [GO:0005737]; cytosol [GO:0005829]; early endosome [GO:0005769]; extracellular exosome [GO:0070062]; extracellular space [GO:0005615]; lipopolysaccharide receptor complex [GO:0046696]; membrane [GO:0016020]; mitochondrial inner membrane [GO:0005743]; mitochondrial matrix [GO:0005759]; mitochondrion…	Spastic paraplegia 13, autosomal dominant, 605280 (3); Leukodystrophy, hypomyelinating, 4, 612233 (3)	Adenocarcinoma;Apnea;Renal Cell Carcinoma;Hypertrophic Cardiomyopathy;Contracture;Contracture of joint;Epilepsy;HIV Infections;Profound Mental Retardation;Leukodystrophy;Muscle hypotonia;Nystagmus;Babinski Reflex;Seizures;Spastic Paraplegia;Stomach Neoplasms;Strabismus;Urinary Incontinence;Choreoathetosis; Urgency of micturition;Hyperreflexia;Spastic gait;Choreoathetoid movements;Flexion contract…	P63038	MGI:96242	protein coding gene	MP:0002878; MP:0010956; MP:0006035; MP:0000937; MP:0003491; MP:0001698; MP:0009400; MP:0011636; MP:0003984; MP:0011105; MP:0011098; MP:0001405; MP:0001513; MP:0012051; MP:0004179	abnormal corticospinal tract morphology; abnormal mitochondrial ATP synthesis coupled electron transport; abnormal mitochondrion morphology; abnormal motor neuron morphology; abnormal voluntary movement; decreased embryo size; decreased skeletal muscle fiber size; disorganized mitochondrial cristae; embryonic growth retardation; embryonic lethality between implantation and placentation, incomplet…
P61604	HSPE1	10 kDa heat shock protein, mitochondrial (Hsp10) (10 kDa chaperonin) (Chaperonin 10) (CPN10) (Early-pregnancy factor) (EPF)	GO:0001649; GO:0003723; GO:0005524; GO:0005739; GO:0005759; GO:0006457; GO:0006919; GO:0006986; GO:0016020; GO:0046872; GO:0051082; GO:0051085; GO:0051087; GO:0070062	activation of cysteine-type endopeptidase activity involved in apoptotic process [GO:0006919]; chaperone cofactor-dependent protein refolding [GO:0051085]; osteoblast differentiation [GO:0001649]; protein folding [GO:0006457]; response to unfolded protein [GO:0006986]	extracellular exosome [GO:0070062]; membrane [GO:0016020]; mitochondrial matrix [GO:0005759]; mitochondrion [GO:0005739]	ATP binding [GO:0005524]; chaperone binding [GO:0051087]; metal ion binding [GO:0046872]; RNA binding [GO:0003723]; unfolded protein binding [GO:0051082]	extracellular exosome [GO:0070062]; membrane [GO:0016020]; mitochondrial matrix [GO:0005759]; mitochondrion [GO:0005739]; ATP binding [GO:0005524]; chaperone binding [GO:0051087]; metal ion binding [GO:0046872]; RNA binding [GO:0003723]; unfolded protein binding [GO:0051082]; activation of cysteine-type endopeptidase activity involved in apoptotic process [GO:0006919]; chaperone cofactor-dependen…		Cardiomyopathies	Q64433	MGI:104680	protein coding gene
Q92598	HSPH1	Heat shock protein 105 kDa (Antigen NY-CO-25) (Heat shock 110 kDa protein)	GO:0000774; GO:0005524; GO:0005576; GO:0005654; GO:0005737; GO:0005829; GO:0005874; GO:0006898; GO:0006986; GO:0032991; GO:0043014; GO:0045345; GO:0045944; GO:0051085; GO:0051135; GO:0061098; GO:0070062; GO:0071682; GO:1900034; GO:1903748; GO:1903751; GO:1903753	chaperone cofactor-dependent protein refolding [GO:0051085]; negative regulation of establishment of protein localization to mitochondrion [GO:1903748]; negative regulation of intrinsic apoptotic signaling pathway in response to hydrogen peroxide [GO:1903751]; negative regulation of p38MAPK cascade [GO:1903753]; positive regulation of MHC class I biosynthetic process [GO:0045345]; positive regula…	cytoplasm [GO:0005737]; cytosol [GO:0005829]; endocytic vesicle lumen [GO:0071682]; extracellular exosome [GO:0070062]; extracellular region [GO:0005576]; microtubule [GO:0005874]; nucleoplasm [GO:0005654]; protein-containing complex [GO:0032991]	adenyl-nucleotide exchange factor activity [GO:0000774]; alpha-tubulin binding [GO:0043014]; ATP binding [GO:0005524]	cytoplasm [GO:0005737]; cytosol [GO:0005829]; endocytic vesicle lumen [GO:0071682]; extracellular exosome [GO:0070062]; extracellular region [GO:0005576]; microtubule [GO:0005874]; nucleoplasm [GO:0005654]; protein-containing complex [GO:0032991]; adenyl-nucleotide exchange factor activity [GO:0000774]; alpha-tubulin binding [GO:0043014]; ATP binding [GO:0005524]; chaperone cofactor-dependent pro…		HIV Infections	Q61699	MGI:105053	protein coding gene	MP:0005621; MP:0006058; MP:0006059	abnormal cell physiology; decreased cerebral infarction size; decreased susceptibility to ischemic brain injury
Q9Y4L1	HYOU1	Hypoxia up-regulated protein 1 (150 kDa oxygen-regulated protein) (ORP-150) (170 kDa glucose-regulated protein) (GRP-170)	GO:0002931; GO:0005524; GO:0005576; GO:0005783; GO:0005788; GO:0005790; GO:0005925; GO:0006888; GO:0006898; GO:0016020; GO:0034663; GO:0034976; GO:0036498; GO:0051087; GO:0070062; GO:0071456; GO:0071682; GO:1903298; GO:1903382	cellular response to hypoxia [GO:0071456]; ER to Golgi vesicle-mediated transport [GO:0006888]; IRE1-mediated unfolded protein response [GO:0036498]; negative regulation of endoplasmic reticulum stress-induced neuron intrinsic apoptotic signaling pathway [GO:1903382]; negative regulation of hypoxia-induced intrinsic apoptotic signaling pathway [GO:1903298]; receptor-mediated endocytosis [GO:00068…	endocytic vesicle lumen [GO:0071682]; endoplasmic reticulum [GO:0005783]; endoplasmic reticulum chaperone complex [GO:0034663]; endoplasmic reticulum lumen [GO:0005788]; extracellular exosome [GO:0070062]; extracellular region [GO:0005576]; focal adhesion [GO:0005925]; membrane [GO:0016020]; smooth endoplasmic reticulum [GO:0005790]	ATP binding [GO:0005524]; chaperone binding [GO:0051087]	endocytic vesicle lumen [GO:0071682]; endoplasmic reticulum [GO:0005783]; endoplasmic reticulum chaperone complex [GO:0034663]; endoplasmic reticulum lumen [GO:0005788]; extracellular exosome [GO:0070062]; extracellular region [GO:0005576]; focal adhesion [GO:0005925]; membrane [GO:0016020]; smooth endoplasmic reticulum [GO:0005790]; ATP binding [GO:0005524]; chaperone binding [GO:0051087]; cellu…		SPINOCEREBELLAR ATAXIA 17	Q9JKR6	MGI:108030	protein coding gene	MP:0013219; MP:0003075; MP:0008236; MP:0003076; MP:0008235; MP:0011091	abnormal substantia nigra pars compacta morphology; altered response to CNS ischemic injury; decreased susceptibility to neuronal excitotoxicity; increased susceptibility to ischemic brain injury; increased susceptibility to neuronal excitotoxicity; prenatal lethality, complete penetrance
Q9P055	JKAMP	JNK1/MAPK8-associated membrane protein (JKAMP) (JNK1-associated membrane protein) (JAMP) (Medulloblastoma antigen MU-MB-50.4)	GO:0005789; GO:0006986; GO:0016021; GO:0030433; GO:0031625	response to unfolded protein [GO:0006986]; ubiquitin-dependent ERAD pathway [GO:0030433]	endoplasmic reticulum membrane [GO:0005789]; integral component of membrane [GO:0016021]	ubiquitin protein ligase binding [GO:0031625]	endoplasmic reticulum membrane [GO:0005789]; integral component of membrane [GO:0016021]; ubiquitin protein ligase binding [GO:0031625]; response to unfolded protein [GO:0006986]; ubiquitin-dependent ERAD pathway [GO:0030433]			Q8BI36	MGI:1915057	protein coding gene
P02545	LMNA	Prelamin-A/C [Cleaved into: Lamin-A/C (70 kDa lamin) (Renal carcinoma antigen NY-REN-32)]	GO:0005198; GO:0005634; GO:0005635; GO:0005638; GO:0005652; GO:0005654; GO:0005829; GO:0005882; GO:0006998; GO:0007084; GO:0007517; GO:0008285; GO:0010628; GO:0016607; GO:0030334; GO:0030951; GO:0031965; GO:0032204; GO:0034504; GO:0034613; GO:0036498; GO:0042802; GO:0048471; GO:0055015; GO:0071456; GO:0072201; GO:0090201; GO:0090343; GO:1900180; GO:1903243; GO:2001237	cellular protein localization [GO:0034613]; cellular response to hypoxia [GO:0071456]; establishment or maintenance of microtubule cytoskeleton polarity [GO:0030951]; IRE1-mediated unfolded protein response [GO:0036498]; mitotic nuclear envelope reassembly [GO:0007084]; muscle organ development [GO:0007517]; negative regulation of cardiac muscle hypertrophy in response to stress [GO:1903243]; neg…	cytosol [GO:0005829]; intermediate filament [GO:0005882]; lamin filament [GO:0005638]; nuclear envelope [GO:0005635]; nuclear lamina [GO:0005652]; nuclear membrane [GO:0031965]; nuclear speck [GO:0016607]; nucleoplasm [GO:0005654]; nucleus [GO:0005634]; perinuclear region of cytoplasm [GO:0048471]	identical protein binding [GO:0042802]; structural molecule activity [GO:0005198]	cytosol [GO:0005829]; intermediate filament [GO:0005882]; lamin filament [GO:0005638]; nuclear envelope [GO:0005635]; nuclear lamina [GO:0005652]; nuclear membrane [GO:0031965]; nuclear speck [GO:0016607]; nucleoplasm [GO:0005654]; nucleus [GO:0005634]; perinuclear region of cytoplasm [GO:0048471]; identical protein binding [GO:0042802]; structural molecule activity [GO:0005198]; cellular protein…	Emery-Dreifuss muscular dystrophy 2, AD, 181350 (3); Cardiomyopathy, dilated, 1A, 115200 (3); Lipodystrophy, familial partial, type 2, 151660 (3); Emery-Dreifuss muscular dystrophy 3, AR, 616516 (3); Charcot-Marie-Tooth disease, type 2B1, 605588 (3); Muscular dystrophy, congenital, 613205 (3); Muscular dystrophy, limb-girdle, type 1B, 159001 (3); Mandibuloacral dysplasia, 248370 (3); Hutchinson-G…	Acanthosis Nigricans; Acute pancreatitis; Alopecia; Angina Pectoris; Aortic Valve Stenosis; Cardiac Arrhythmia; Atherosclerosis; Atrial Fibrillation; Atrial Flutter; Blepharophimosis; Blepharoptosis; Calcinosis; Malignant neoplasm of skin; Basal cell carcinoma; Cardiomyopathy, Dilated; Choanal Atresia; Anomalous pulmonary artery; Contracture; Contracture of joint; Coronary Arteriosclerosis; Cyano…	P48678	MGI:96794	protein coding gene	MP:0009865; MP:0009871; MP:0030160; MP:0003330; MP:0002114; MP:0005404; MP:0004924; MP:0009642; MP:0002896; MP:0003795; MP:0003077; MP:0005076; MP:0003111; MP:0005621; MP:0001038; MP:0009451; MP:0002075; MP:0000495; MP:0003840; MP:0002835; MP:0000438; MP:0010031; MP:0002279; MP:0004736; MP:0008057; MP:0010948; MP:0003938; MP:0002102; MP:0003878; MP:0001046; MP:0001216; MP:0009388; MP:0001231; MP:…	abnormal aorta smooth muscle morphology; abnormal aorta tunica adventitia morphology; abnormal auditory bulla morphology; abnormal auditory tube; abnormal axial skeleton morphology; abnormal axon morphology; abnormal behavior; abnormal blood homeostasis; abnormal bone mineralization; abnormal bone structure; abnormal cell cycle; abnormal cell differentiation; abnormal cell nucleus morphology; abn…
P55145	MANF	Mesencephalic astrocyte-derived neurotrophic factor (Arginine-rich protein) (Protein ARMET)	GO:0002576; GO:0003723; GO:0005576; GO:0005615; GO:0005634; GO:0005783; GO:0005788; GO:0005829; GO:0006986; GO:0008083; GO:0008289; GO:0031175; GO:0071542; GO:1905897	dopaminergic neuron differentiation [GO:0071542]; neuron projection development [GO:0031175]; platelet degranulation [GO:0002576]; regulation of response to endoplasmic reticulum stress [GO:1905897]; response to unfolded protein [GO:0006986]	cytosol [GO:0005829]; endoplasmic reticulum [GO:0005783]; endoplasmic reticulum lumen [GO:0005788]; extracellular region [GO:0005576]; extracellular space [GO:0005615]; nucleus [GO:0005634]	growth factor activity [GO:0008083]; lipid binding [GO:0008289]; RNA binding [GO:0003723]	cytosol [GO:0005829]; endoplasmic reticulum [GO:0005783]; endoplasmic reticulum lumen [GO:0005788]; extracellular region [GO:0005576]; extracellular space [GO:0005615]; nucleus [GO:0005634]; growth factor activity [GO:0008083]; lipid binding [GO:0008289]; RNA binding [GO:0003723]; dopaminergic neuron differentiation [GO:0071542]; neuron projection development [GO:0031175]; platelet degranulation …	NA	Pancreatic Neoplasm	Q9CXI5	MGI:1922090	protein coding gene	MP:0008457; MP:0008439; MP:0008415; MP:0006009; MP:0012203; MP:0013272; MP:0020599; MP:0003631; MP:0006254; MP:0008441	abnormal cortical intermediate zone morphology; abnormal cortical plate morphology; abnormal neurite morphology; abnormal neuronal migration; abnormal neuronal stem cell morphology; abnormal translation; increased cerebral cortex cell density; nervous system phenotype; thin cerebral cortex; thin cortical plate
Q969H8	MYDGF	Myeloid-derived growth factor (MYDGF) (Interleukin-25) (IL-25) (Stromal cell-derived growth factor SF20)	GO:0001525; GO:0001934; GO:0001938; GO:0005615; GO:0005788; GO:0005793; GO:0006915; GO:0014068; GO:0036498; GO:0043066; GO:0043410; GO:0045766; GO:0045944; GO:0051897	angiogenesis [GO:0001525]; apoptotic process [GO:0006915]; IRE1-mediated unfolded protein response [GO:0036498]; negative regulation of apoptotic process [GO:0043066]; positive regulation of angiogenesis [GO:0045766]; positive regulation of endothelial cell proliferation [GO:0001938]; positive regulation of MAPK cascade [GO:0043410]; positive regulation of phosphatidylinositol 3-kinase signaling …	endoplasmic reticulum-Golgi intermediate compartment [GO:0005793]; endoplasmic reticulum lumen [GO:0005788]; extracellular space [GO:0005615]		endoplasmic reticulum lumen [GO:0005788]; endoplasmic reticulum-Golgi intermediate compartment [GO:0005793]; extracellular space [GO:0005615]; angiogenesis [GO:0001525]; apoptotic process [GO:0006915]; IRE1-mediated unfolded protein response [GO:0036498]; negative regulation of apoptotic process [GO:0043066]; positive regulation of angiogenesis [GO:0045766]; positive regulation of endothelial cel…	NA	Keloid	Q9CPT4	MGI:2156020	protein coding gene	MP:0000343; MP:0005385; MP:0001876; MP:0003037	altered response to myocardial infarction; cardiovascular system phenotype; decreased inflammatory response; increased myocardial infarction size
P16333	NCK1	Cytoplasmic protein NCK1 (NCK adaptor protein 1) (Nck-1) (SH2/SH3 adaptor protein NCK-alpha)	GO:0000164; GO:0004860; GO:0005070; GO:0005102; GO:0005634; GO:0005737; GO:0005783; GO:0005829; GO:0005840; GO:0005886; GO:0005911; GO:0006930; GO:0007015; GO:0007172; GO:0008093; GO:0010976; GO:0012506; GO:0019904; GO:0030032; GO:0030159; GO:0030334; GO:0030674; GO:0030838; GO:0030971; GO:0033137; GO:0036493; GO:0038096; GO:0042102; GO:0042110; GO:0045296; GO:0045944; GO:0046627; GO:0046875; GO:…	actin filament organization [GO:0007015]; ephrin receptor signaling pathway [GO:0048013]; Fc-gamma receptor signaling pathway involved in phagocytosis [GO:0038096]; lamellipodium assembly [GO:0030032]; negative regulation of cell death [GO:0060548]; negative regulation of endoplasmic reticulum stress-induced eIF2 alpha phosphorylation [GO:1903912]; negative regulation of insulin receptor signalin…	cell-cell junction [GO:0005911]; cytoplasm [GO:0005737]; cytosol [GO:0005829]; endoplasmic reticulum [GO:0005783]; nucleus [GO:0005634]; plasma membrane [GO:0005886]; protein phosphatase type 1 complex [GO:0000164]; ribosome [GO:0005840]; vesicle membrane [GO:0012506]	cadherin binding [GO:0045296]; cytoskeletal adaptor activity [GO:0008093]; ephrin receptor binding [GO:0046875]; eukaryotic initiation factor eIF2 binding [GO:0071074]; molecular adaptor activity [GO:0060090]; protein binding, bridging [GO:0030674]; protein domain specific binding [GO:0019904]; protein kinase inhibitor activity [GO:0004860]; receptor signaling complex scaffold activity [GO:003015…	cell-cell junction [GO:0005911]; cytoplasm [GO:0005737]; cytosol [GO:0005829]; endoplasmic reticulum [GO:0005783]; nucleus [GO:0005634]; plasma membrane [GO:0005886]; protein phosphatase type 1 complex [GO:0000164]; ribosome [GO:0005840]; vesicle membrane [GO:0012506]; cadherin binding [GO:0045296]; cytoskeletal adaptor activity [GO:0008093]; ephrin receptor binding [GO:0046875]; eukaryotic initi…	NA	Albuminuria;Nephrotic Syndrome;Proteinuria	Q99M51	MGI:109601	protein coding gene	MP:0002169	no abnormal phenotype detected
O43639	NCK2	Cytoplasmic protein NCK2 (Growth factor receptor-bound protein 4) (NCK adaptor protein 2) (Nck-2) (SH2/SH3 adaptor protein NCK-beta)	GO:0001771; GO:0001784; GO:0005070; GO:0005737; GO:0005783; GO:0005829; GO:0007015; GO:0007165; GO:0007172; GO:0007173; GO:0007176; GO:0008093; GO:0008285; GO:0012506; GO:0014069; GO:0016477; GO:0030032; GO:0030159; GO:0030838; GO:0033137; GO:0036493; GO:0042102; GO:0042110; GO:0044877; GO:0045944; GO:0048010; GO:0048013; GO:0060996; GO:0097110; GO:1902237; GO:1903898; GO:1903912; GO:1990441	actin filament organization [GO:0007015]; cell migration [GO:0016477]; dendritic spine development [GO:0060996]; ephrin receptor signaling pathway [GO:0048013]; epidermal growth factor receptor signaling pathway [GO:0007173]; immunological synapse formation [GO:0001771]; lamellipodium assembly [GO:0030032]; negative regulation of cell proliferation [GO:0008285]; negative regulation of endoplasmic…	cytoplasm [GO:0005737]; cytosol [GO:0005829]; endoplasmic reticulum [GO:0005783]; postsynaptic density [GO:0014069]; vesicle membrane [GO:0012506]	cytoskeletal adaptor activity [GO:0008093]; phosphotyrosine residue binding [GO:0001784]; protein-containing complex binding [GO:0044877]; receptor signaling complex scaffold activity [GO:0030159]; scaffold protein binding [GO:0097110]; SH3/SH2 adaptor activity [GO:0005070]	cytoplasm [GO:0005737]; cytosol [GO:0005829]; endoplasmic reticulum [GO:0005783]; postsynaptic density [GO:0014069]; vesicle membrane [GO:0012506]; cytoskeletal adaptor activity [GO:0008093]; phosphotyrosine residue binding [GO:0001784]; protein-containing complex binding [GO:0044877]; receptor signaling complex scaffold activity [GO:0030159]; scaffold protein binding [GO:0097110]; SH3/SH2 adapto…		Albuminuria;Nephrotic Syndrome;Proteinuria	O55033	MGI:1306821	protein coding gene	MP:0002169	no abnormal phenotype detected
Q96CV9	OPTN	Optineurin (E3-14.7K-interacting protein) (FIP-2) (Huntingtin yeast partner L) (Huntingtin-interacting protein 7) (HIP-7) (Huntingtin-interacting protein L) (NEMO-related protein) (Optic neuropathy-inducing protein) (Transcription factor IIIA-interacting protein) (TFIIIA-IntP)	GO:0000086; GO:0000139; GO:0001920; GO:0005634; GO:0005654; GO:0005737; GO:0005776; GO:0005794; GO:0005802; GO:0005829; GO:0006914; GO:0007030; GO:0007165; GO:0008022; GO:0008219; GO:0010508; GO:0017137; GO:0030674; GO:0031410; GO:0031593; GO:0034067; GO:0034620; GO:0042802; GO:0043001; GO:0043122; GO:0043124; GO:0045087; GO:0046872; GO:0048471; GO:0050829; GO:0055038; GO:0061734; GO:0070530; GO:…	autophagy [GO:0006914]; cell death [GO:0008219]; cellular response to unfolded protein [GO:0034620]; defense response to Gram-negative bacterium [GO:0050829]; G2/M transition of mitotic cell cycle [GO:0000086]; Golgi organization [GO:0007030]; Golgi ribbon formation [GO:0090161]; Golgi to plasma membrane protein transport [GO:0043001]; innate immune response [GO:0045087]; negative regulation of I…	autophagosome [GO:0005776]; cytoplasm [GO:0005737]; cytoplasmic vesicle [GO:0031410]; cytosol [GO:0005829]; Golgi apparatus [GO:0005794]; Golgi membrane [GO:0000139]; nucleoplasm [GO:0005654]; nucleus [GO:0005634]; perinuclear region of cytoplasm [GO:0048471]; recycling endosome membrane [GO:0055038]; trans-Golgi network [GO:0005802]	identical protein binding [GO:0042802]; K63-linked polyubiquitin modification-dependent protein binding [GO:0070530]; metal ion binding [GO:0046872]; polyubiquitin modification-dependent protein binding [GO:0031593]; protein binding, bridging [GO:0030674]; protein C-terminus binding [GO:0008022]; Rab GTPase binding [GO:0017137]	autophagosome [GO:0005776]; cytoplasm [GO:0005737]; cytoplasmic vesicle [GO:0031410]; cytosol [GO:0005829]; Golgi apparatus [GO:0005794]; Golgi membrane [GO:0000139]; nucleoplasm [GO:0005654]; nucleus [GO:0005634]; perinuclear region of cytoplasm [GO:0048471]; recycling endosome membrane [GO:0055038]; trans-Golgi network [GO:0005802]; identical protein binding [GO:0042802]; K63-linked polyubiquit…	Glaucoma 1, open angle, E, 137760 (3); {Glaucoma, normal tension, susceptibility to}, 606657 (3); Amyotrophic lateral sclerosis 12, 613435 (3)	Amyotrophic Lateral Sclerosis;Anxiety;Deglutition Disorders;Depressive disorder;Dysarthria;Dyspnea;Fatigue;Muscle Cramp;Muscle Spasticity;Myopia;Nerve Degeneration;Osteitis Deformans;Pain;Xerostomia;Mood swings;Muscle Weakness;muscle degeneration;Fasciculation, Tongue;Neurogenic Muscular Atrophy;Glaucoma, Primary Open Angle;Paralysed;Neurodegenerative Disorders;Skeletal muscle atrophy;Generalized…	Q8K3K8	MGI:1918898	protein coding gene	MP:0004129; MP:0005179; MP:0000186; MP:0000183; MP:0005628; MP:0011102; MP:0005387; MP:0010768	abnormal respiratory quotient; decreased circulating cholesterol level; decreased circulating HDL cholesterol level; decreased circulating LDL cholesterol level; decreased circulating potassium level; embryonic lethality, incomplete penetrance; immune system phenotype; mortality/aging
Q96M98	PACRG	Parkin coregulated gene protein (Molecular chaperone/chaperonin-binding protein) (PARK2 coregulated gene protein)	GO:0001664; GO:0003779; GO:0005634; GO:0005829; GO:0007286; GO:0030544; GO:0031072; GO:0031625; GO:0031982; GO:0034620; GO:0043005; GO:0043014; GO:0044297; GO:0048487; GO:0051087; GO:0051879; GO:0060548; GO:0097225	cellular response to unfolded protein [GO:0034620]; negative regulation of cell death [GO:0060548]; spermatid development [GO:0007286]	cell body [GO:0044297]; cytosol [GO:0005829]; neuron projection [GO:0043005]; nucleus [GO:0005634]; sperm midpiece [GO:0097225]; vesicle [GO:0031982]	actin binding [GO:0003779]; alpha-tubulin binding [GO:0043014]; beta-tubulin binding [GO:0048487]; chaperone binding [GO:0051087]; G-protein coupled receptor binding [GO:0001664]; heat shock protein binding [GO:0031072]; Hsp70 protein binding [GO:0030544]; Hsp90 protein binding [GO:0051879]; ubiquitin protein ligase binding [GO:0031625]	cell body [GO:0044297]; cytosol [GO:0005829]; neuron projection [GO:0043005]; nucleus [GO:0005634]; sperm midpiece [GO:0097225]; vesicle [GO:0031982]; actin binding [GO:0003779]; alpha-tubulin binding [GO:0043014]; beta-tubulin binding [GO:0048487]; chaperone binding [GO:0051087]; G-protein coupled receptor binding [GO:0001664]; heat shock protein binding [GO:0031072]; Hsp70 protein binding [GO:0…		Leprosy	Q9DAK2	MGI:1916560	protein coding gene
Q14554	PDIA5	Protein disulfide-isomerase A5 (EC 5.3.4.1) (Protein disulfide isomerase-related protein)	GO:0003756; GO:0005788; GO:0005789; GO:0006457; GO:0015037; GO:0016491; GO:0034976; GO:0036498; GO:0045454; GO:0055114	cell redox homeostasis [GO:0045454]; IRE1-mediated unfolded protein response [GO:0036498]; oxidation-reduction process [GO:0055114]; protein folding [GO:0006457]; response to endoplasmic reticulum stress [GO:0034976]	endoplasmic reticulum lumen [GO:0005788]; endoplasmic reticulum membrane [GO:0005789]	oxidoreductase activity [GO:0016491]; peptide disulfide oxidoreductase activity [GO:0015037]; protein disulfide isomerase activity [GO:0003756]	endoplasmic reticulum lumen [GO:0005788]; endoplasmic reticulum membrane [GO:0005789]; oxidoreductase activity [GO:0016491]; peptide disulfide oxidoreductase activity [GO:0015037]; protein disulfide isomerase activity [GO:0003756]; cell redox homeostasis [GO:0045454]; IRE1-mediated unfolded protein response [GO:0036498]; oxidation-reduction process [GO:0055114]; protein folding [GO:0006457]; resp…			Q921X9	MGI:1919849	protein coding gene
Q15084	PDIA6	Protein disulfide-isomerase A6 (EC 5.3.4.1) (Endoplasmic reticulum protein 5) (ER protein 5) (ERp5) (Protein disulfide isomerase P5) (Thioredoxin domain-containing protein 7)	GO:0003756; GO:0005615; GO:0005783; GO:0005788; GO:0005789; GO:0005793; GO:0005829; GO:0005886; GO:0006457; GO:0015037; GO:0034663; GO:0034976; GO:0036498; GO:0042470; GO:0043277; GO:0043687; GO:0044267; GO:0045454; GO:0070062	apoptotic cell clearance [GO:0043277]; cell redox homeostasis [GO:0045454]; cellular protein metabolic process [GO:0044267]; IRE1-mediated unfolded protein response [GO:0036498]; post-translational protein modification [GO:0043687]; protein folding [GO:0006457]; response to endoplasmic reticulum stress [GO:0034976]	cytosol [GO:0005829]; endoplasmic reticulum [GO:0005783]; endoplasmic reticulum chaperone complex [GO:0034663]; endoplasmic reticulum-Golgi intermediate compartment [GO:0005793]; endoplasmic reticulum lumen [GO:0005788]; endoplasmic reticulum membrane [GO:0005789]; extracellular exosome [GO:0070062]; extracellular space [GO:0005615]; melanosome [GO:0042470]; plasma membrane [GO:0005886]	peptide disulfide oxidoreductase activity [GO:0015037]; protein disulfide isomerase activity [GO:0003756]	cytosol [GO:0005829]; endoplasmic reticulum [GO:0005783]; endoplasmic reticulum chaperone complex [GO:0034663]; endoplasmic reticulum lumen [GO:0005788]; endoplasmic reticulum membrane [GO:0005789]; endoplasmic reticulum-Golgi intermediate compartment [GO:0005793]; extracellular exosome [GO:0070062]; extracellular space [GO:0005615]; melanosome [GO:0042470]; plasma membrane [GO:0005886]; peptide …			Q922R8	MGI:1919103	protein coding gene
P27986	PIK3R1	Phosphatidylinositol 3-kinase regulatory subunit alpha (PI3-kinase regulatory subunit alpha) (PI3K regulatory subunit alpha) (PtdIns-3-kinase regulatory subunit alpha) (Phosphatidylinositol 3-kinase 85 kDa regulatory subunit alpha) (PI3-kinase subunit p85-alpha) (PtdIns-3-kinase regulatory subunit p85-alpha)	GO:0001678; GO:0001784; GO:0001953; GO:0005068; GO:0005158; GO:0005159; GO:0005168; GO:0005634; GO:0005737; GO:0005801; GO:0005829; GO:0005886; GO:0005911; GO:0005942; GO:0005943; GO:0006468; GO:0006606; GO:0007173; GO:0007186; GO:0007411; GO:0008134; GO:0008286; GO:0008625; GO:0008630; GO:0014065; GO:0016020; GO:0016032; GO:0016303; GO:0019221; GO:0019903; GO:0030168; GO:0030183; GO:0030335; GO:…	axon guidance [GO:0007411]; B cell differentiation [GO:0030183]; cellular glucose homeostasis [GO:0001678]; cellular response to insulin stimulus [GO:0032869]; cellular response to UV [GO:0034644]; cytokine-mediated signaling pathway [GO:0019221]; epidermal growth factor receptor signaling pathway [GO:0007173]; ERBB2 signaling pathway [GO:0038128]; extrinsic apoptotic signaling pathway via death …	cell-cell junction [GO:0005911]; cis-Golgi network [GO:0005801]; cytoplasm [GO:0005737]; cytosol [GO:0005829]; membrane [GO:0016020]; nucleus [GO:0005634]; perinuclear endoplasmic reticulum membrane [GO:1990578]; phosphatidylinositol 3-kinase complex [GO:0005942]; phosphatidylinositol 3-kinase complex, class IA [GO:0005943]; plasma membrane [GO:0005886]	1-phosphatidylinositol-3-kinase activity [GO:0016303]; 1-phosphatidylinositol-3-kinase regulator activity [GO:0046935]; ErbB-3 class receptor binding [GO:0043125]; insulin binding [GO:0043559]; insulin-like growth factor receptor binding [GO:0005159]; insulin receptor binding [GO:0005158]; insulin receptor substrate binding [GO:0043560]; neurotrophin TRKA receptor binding [GO:0005168]; phosphatid…	cell-cell junction [GO:0005911]; cis-Golgi network [GO:0005801]; cytoplasm [GO:0005737]; cytosol [GO:0005829]; membrane [GO:0016020]; nucleus [GO:0005634]; perinuclear endoplasmic reticulum membrane [GO:1990578]; phosphatidylinositol 3-kinase complex [GO:0005942]; phosphatidylinositol 3-kinase complex, class IA [GO:0005943]; plasma membrane [GO:0005886]; 1-phosphatidylinositol-3-kinase activity […	?Agammaglobulinemia 7, autosomal recessive, 615214 (3); SHORT syndrome, 269880 (3); Immunodeficiency 36, 616005 (3)	Agammaglobulinemia; Alcoholic Intoxication, Chronic; Arthritis; Burkitt Lymphoma; Conjunctivitis; Coughing; Diarrhea; Enophthalmos; Exanthema; Fatigue; Fetal Growth Retardation; Fever; Glaucoma; Sensorineural Hearing Loss (disorder); Hernia, Inguinal; Hyperglycemia; Hypodontia; Immunologic Deficiency Syndromes; Infant, Small for Gestational Age; Insulin Resistance; Language Delay; Lipodystrophy; …	P26450	MGI:97583	protein coding gene	MP:0002144; MP:0002144; MP:0002459; MP:0002971; MP:0000245; MP:0009115; MP:0005334; MP:0002078; MP:0002078; MP:0001800; MP:0002118; MP:0001802; MP:0012080; MP:0012080; MP:0008168; MP:0008170; MP:0004978; MP:0008207; MP:0005017; MP:0005093; MP:0005560; MP:0002727; MP:0008215; MP:0008211; MP:0008040; MP:0008209; MP:0008208; MP:0005318; MP:0002837; MP:0005378; MP:0001654; MP:0001654; MP:0000189; MP:…	abnormal B cell differentiation; abnormal B cell differentiation; abnormal B cell physiology; abnormal brown adipose tissue morphology; abnormal erythropoiesis; abnormal fat cell morphology; abnormal fat pad morphology; abnormal glucose homeostasis; abnormal glucose homeostasis; abnormal humoral immune response; abnormal lipid homeostasis; arrested B cell differentiation; chylous ascites; chylous…
Q15173	PPP2R5B	Serine/threonine-protein phosphatase 2A 56 kDa regulatory subunit beta isoform (PP2A B subunit isoform B'-beta) (PP2A B subunit isoform B56-beta) (PP2A B subunit isoform PR61-beta) (PP2A B subunit isoform R5-beta)	GO:0000159; GO:0005737; GO:0005829; GO:0010469; GO:0010976; GO:0014066; GO:0019888; GO:0031334; GO:0031952; GO:0036498; GO:0045944; GO:0050730; GO:0051091; GO:0051388; GO:0070317; GO:0071158; GO:0071363	cellular response to growth factor stimulus [GO:0071363]; IRE1-mediated unfolded protein response [GO:0036498]; negative regulation of G0 to G1 transition [GO:0070317]; positive regulation of cell cycle arrest [GO:0071158]; positive regulation of DNA binding transcription factor activity [GO:0051091]; positive regulation of neuron projection development [GO:0010976]; positive regulation of neurot…	cytoplasm [GO:0005737]; cytosol [GO:0005829]; protein phosphatase type 2A complex [GO:0000159]	protein phosphatase regulator activity [GO:0019888]	cytoplasm [GO:0005737]; cytosol [GO:0005829]; protein phosphatase type 2A complex [GO:0000159]; protein phosphatase regulator activity [GO:0019888]; cellular response to growth factor stimulus [GO:0071363]; IRE1-mediated unfolded protein response [GO:0036498]; negative regulation of G0 to G1 transition [GO:0070317]; positive regulation of cell cycle arrest [GO:0071158]; positive regulation of DNA…			Q6PD28	MGI:2388480	protein coding gene
Q9HCU5	PREB	Prolactin regulatory element-binding protein (Mammalian guanine nucleotide exchange factor mSec12)	GO:0000139; GO:0003400; GO:0003677; GO:0005085; GO:0005090; GO:0005096; GO:0005634; GO:0005789; GO:0006351; GO:0006355; GO:0006888; GO:0009306; GO:0016020; GO:0030176; GO:0032527; GO:0036498; GO:0048208; GO:0051020; GO:0070971	COPII vesicle coating [GO:0048208]; ER to Golgi vesicle-mediated transport [GO:0006888]; IRE1-mediated unfolded protein response [GO:0036498]; protein exit from endoplasmic reticulum [GO:0032527]; protein secretion [GO:0009306]; regulation of COPII vesicle coating [GO:0003400]; regulation of transcription, DNA-templated [GO:0006355]; transcription, DNA-templated [GO:0006351]	endoplasmic reticulum exit site [GO:0070971]; endoplasmic reticulum membrane [GO:0005789]; Golgi membrane [GO:0000139]; integral component of endoplasmic reticulum membrane [GO:0030176]; membrane [GO:0016020]; nucleus [GO:0005634]	DNA binding [GO:0003677]; GTPase activator activity [GO:0005096]; GTPase binding [GO:0051020]; guanyl-nucleotide exchange factor activity [GO:0005085]; Sar guanyl-nucleotide exchange factor activity [GO:0005090]	endoplasmic reticulum exit site [GO:0070971]; endoplasmic reticulum membrane [GO:0005789]; Golgi membrane [GO:0000139]; integral component of endoplasmic reticulum membrane [GO:0030176]; membrane [GO:0016020]; nucleus [GO:0005634]; DNA binding [GO:0003677]; GTPase activator activity [GO:0005096]; GTPase binding [GO:0051020]; guanyl-nucleotide exchange factor activity [GO:0005085]; Sar guanyl-nucl…			Q9WUQ2	MGI:1355326	protein coding gene
P63244	RACK1	Receptor of activated protein C kinase 1 (Cell proliferation-inducing gene 21 protein) (Guanine nucleotide-binding protein subunit beta-2-like 1) (Guanine nucleotide-binding protein subunit beta-like protein 12.3) (Human lung cancer oncogene 7 protein) (HLC-7) (Receptor for activated C kinase) (Small ribosomal subunit protein RACK1) [Cleaved into: Receptor of activated protein C kinase 1, N-termi…	GO:0001891; GO:0001934; GO:0003723; GO:0005080; GO:0005102; GO:0005634; GO:0005654; GO:0005737; GO:0005739; GO:0005829; GO:0006919; GO:0007049; GO:0007369; GO:0008200; GO:0008656; GO:0010629; GO:0010803; GO:0015935; GO:0016032; GO:0016567; GO:0017148; GO:0019899; GO:0019903; GO:0030178; GO:0030292; GO:0030308; GO:0030332; GO:0030335; GO:0030425; GO:0030496; GO:0030822; GO:0030971; GO:0032436; GO:…	activation of cysteine-type endopeptidase activity involved in apoptotic process [GO:0006919]; cell cycle [GO:0007049]; cellular response to glucose stimulus [GO:0071333]; cellular response to growth factor stimulus [GO:0071363]; gastrulation [GO:0007369]; negative regulation of cell growth [GO:0030308]; negative regulation of endoplasmic reticulum unfolded protein response [GO:1900102]; negative…	cytoplasm [GO:0005737]; cytosol [GO:0005829]; dendrite [GO:0030425]; extracellular exosome [GO:0070062]; IRE1-RACK1-PP2A complex [GO:1990630]; midbody [GO:0030496]; mitochondrion [GO:0005739]; neuronal cell body [GO:0043025]; nucleoplasm [GO:0005654]; nucleus [GO:0005634]; perikaryon [GO:0043204]; perinuclear region of cytoplasm [GO:0048471]; phagocytic cup [GO:0001891]; small ribosomal subunit […	cadherin binding [GO:0045296]; cyclin binding [GO:0030332]; cysteine-type endopeptidase activator activity involved in apoptotic process [GO:0008656]; enzyme binding [GO:0019899]; ion channel inhibitor activity [GO:0008200]; protein-containing complex scaffold activity [GO:0032947]; protein homodimerization activity [GO:0042803]; protein kinase C binding [GO:0005080]; protein phosphatase binding …	cytoplasm [GO:0005737]; cytosol [GO:0005829]; dendrite [GO:0030425]; extracellular exosome [GO:0070062]; IRE1-RACK1-PP2A complex [GO:1990630]; midbody [GO:0030496]; mitochondrion [GO:0005739]; neuronal cell body [GO:0043025]; nucleoplasm [GO:0005654]; nucleus [GO:0005634]; perikaryon [GO:0043204]; perinuclear region of cytoplasm [GO:0048471]; phagocytic cup [GO:0001891]; small ribosomal subunit […	NA	Alcoholic Intoxication, Chronic;Bipolar Disorder;Squamous cell carcinoma;Mouth Neoplasms	P68040	MGI:101849	protein coding gene	MP:0001672; MP:0013272; MP:0001694; MP:0000373; MP:0001258; MP:0001262; MP:0011568; MP:0011277; MP:0011095; MP:0005175; MP:0001732	abnormal embryo development; abnormal translation; absent egg cylinders; belly spot; decreased body length; decreased body weight; decreased foot pigmentation; decreased tail pigmentation; embryonic lethality between implantation and placentation, complete penetrance; non-pigmented tail tip; postnatal growth retardation
Q9H920	RNF121	RING finger protein 121	GO:0000139; GO:0005789; GO:0016021; GO:0030433; GO:0030968; GO:0046872; GO:0061630	endoplasmic reticulum unfolded protein response [GO:0030968]; ubiquitin-dependent ERAD pathway [GO:0030433]	endoplasmic reticulum membrane [GO:0005789]; Golgi membrane [GO:0000139]; integral component of membrane [GO:0016021]	metal ion binding [GO:0046872]; ubiquitin protein ligase activity [GO:0061630]	endoplasmic reticulum membrane [GO:0005789]; Golgi membrane [GO:0000139]; integral component of membrane [GO:0016021]; metal ion binding [GO:0046872]; ubiquitin protein ligase activity [GO:0061630]; endoplasmic reticulum unfolded protein response [GO:0030968]; ubiquitin-dependent ERAD pathway [GO:0030433]	NA		Q8R1Z9	MGI:1922462	protein coding gene
O94979	SEC31A	Protein transport protein Sec31A (ABP125) (ABP130) (SEC31-like protein 1) (SEC31-related protein A) (Web1-like protein)	GO:0000139; GO:0002474; GO:0005737; GO:0005783; GO:0005789; GO:0005829; GO:0006888; GO:0012507; GO:0015031; GO:0019886; GO:0030120; GO:0030127; GO:0030134; GO:0036498; GO:0043231; GO:0048208; GO:0048306; GO:0048471; GO:0051592; GO:0070971; GO:0090110	antigen processing and presentation of exogenous peptide antigen via MHC class II [GO:0019886]; antigen processing and presentation of peptide antigen via MHC class I [GO:0002474]; cargo loading into COPII-coated vesicle [GO:0090110]; COPII vesicle coating [GO:0048208]; ER to Golgi vesicle-mediated transport [GO:0006888]; IRE1-mediated unfolded protein response [GO:0036498]; protein transport [GO…	COPII-coated ER to Golgi transport vesicle [GO:0030134]; COPII vesicle coat [GO:0030127]; cytoplasm [GO:0005737]; cytosol [GO:0005829]; endoplasmic reticulum [GO:0005783]; endoplasmic reticulum exit site [GO:0070971]; endoplasmic reticulum membrane [GO:0005789]; ER to Golgi transport vesicle membrane [GO:0012507]; Golgi membrane [GO:0000139]; intracellular membrane-bounded organelle [GO:0043231];…	calcium-dependent protein binding [GO:0048306]	COPII vesicle coat [GO:0030127]; COPII-coated ER to Golgi transport vesicle [GO:0030134]; cytoplasm [GO:0005737]; cytosol [GO:0005829]; endoplasmic reticulum [GO:0005783]; endoplasmic reticulum exit site [GO:0070971]; endoplasmic reticulum membrane [GO:0005789]; ER to Golgi transport vesicle membrane [GO:0012507]; Golgi membrane [GO:0000139]; intracellular membrane-bounded organelle [GO:0043231];…		Diffuse Large B-Cell Lymphoma	Q3UPL0	MGI:1916412	protein coding gene
P60059	SEC61G	Protein transport protein Sec61 subunit gamma	GO:0005789; GO:0005829; GO:0008565; GO:0015450; GO:0016020; GO:0016021; GO:0045047	protein targeting to ER [GO:0045047]	cytosol [GO:0005829]; endoplasmic reticulum membrane [GO:0005789]; integral component of membrane [GO:0016021]; membrane [GO:0016020]	P-P-bond-hydrolysis-driven protein transmembrane transporter activity [GO:0015450]; protein transporter activity [GO:0008565]	cytosol [GO:0005829]; endoplasmic reticulum membrane [GO:0005789]; integral component of membrane [GO:0016021]; membrane [GO:0016020]; P-P-bond-hydrolysis-driven protein transmembrane transporter activity [GO:0015450]; protein transporter activity [GO:0008565]; protein targeting to ER [GO:0045047]			P60060	MGI:1202066	protein coding gene
Q99442	SEC62	Translocation protein SEC62 (Translocation protein 1) (TP-1) (hTP-1)	GO:0005783; GO:0005789; GO:0005791; GO:0005829; GO:0006613; GO:0006620; GO:0016020; GO:0016021; GO:0030176; GO:0038023	cotranslational protein targeting to membrane [GO:0006613]; posttranslational protein targeting to endoplasmic reticulum membrane [GO:0006620]	cytosol [GO:0005829]; endoplasmic reticulum [GO:0005783]; endoplasmic reticulum membrane [GO:0005789]; integral component of endoplasmic reticulum membrane [GO:0030176]; integral component of membrane [GO:0016021]; membrane [GO:0016020]; rough endoplasmic reticulum [GO:0005791]	signaling receptor activity [GO:0038023]	cytosol [GO:0005829]; endoplasmic reticulum [GO:0005783]; endoplasmic reticulum membrane [GO:0005789]; integral component of endoplasmic reticulum membrane [GO:0030176]; integral component of membrane [GO:0016021]; membrane [GO:0016020]; rough endoplasmic reticulum [GO:0005791]; signaling receptor activity [GO:0038023]; cotranslational protein targeting to membrane [GO:0006613]; posttranslational…			Q8BU14	MGI:1916526	protein coding gene
Q9UGP8	SEC63	Translocation protein SEC63 homolog	GO:0001889; GO:0003723; GO:0005783; GO:0005789; GO:0005829; GO:0006612; GO:0006614; GO:0006620; GO:0006807; GO:0010259; GO:0016020; GO:0030176; GO:0031204; GO:0038023; GO:0072001	liver development [GO:0001889]; multicellular organism aging [GO:0010259]; nitrogen compound metabolic process [GO:0006807]; posttranslational protein targeting to endoplasmic reticulum membrane [GO:0006620]; posttranslational protein targeting to membrane, translocation [GO:0031204]; protein targeting to membrane [GO:0006612]; renal system development [GO:0072001]; SRP-dependent cotranslational …	cytosol [GO:0005829]; endoplasmic reticulum [GO:0005783]; endoplasmic reticulum membrane [GO:0005789]; integral component of endoplasmic reticulum membrane [GO:0030176]; membrane [GO:0016020]	RNA binding [GO:0003723]; signaling receptor activity [GO:0038023]	cytosol [GO:0005829]; endoplasmic reticulum [GO:0005783]; endoplasmic reticulum membrane [GO:0005789]; integral component of endoplasmic reticulum membrane [GO:0030176]; membrane [GO:0016020]; RNA binding [GO:0003723]; signaling receptor activity [GO:0038023]; liver development [GO:0001889]; multicellular organism aging [GO:0010259]; nitrogen compound metabolic process [GO:0006807]; posttranslati…	Polycystic liver disease 2, 617004 (3)	Abdomen distended;Ascites;Back Pain;Cardiovascular Diseases;Hepatomegaly;Cystic kidney;Polycystic Kidney Diseases;Polycystic liver disease;Cardiovascular Abnormalities;Multiple renal cysts;Congenital neurologic anomalies;Elevated total bilirubin;Renal cyst	Q8VHE0	MGI:2155302	protein coding gene	MP:0011344; MP:0004860; MP:0011092; MP:0005565; MP:0003675; MP:0003327; MP:0002083	abnormal loop of Henle ascending limb thick segment morphology; dilated kidney collecting duct; embryonic lethality, complete penetrance; increased blood urea nitrogen level; kidney cysts; liver cysts; premature death
P50454	SERPINH1	Serpin H1 (47 kDa heat shock protein) (Arsenic-transactivated protein 3) (AsTP3) (Cell proliferation-inducing gene 14 protein) (Collagen-binding protein) (Colligin) (Rheumatoid arthritis-related antigen RA-A47)	GO:0003433; GO:0003723; GO:0004867; GO:0005518; GO:0005783; GO:0005788; GO:0005793; GO:0006986; GO:0030199; GO:0032964; GO:0045121; GO:0051082; GO:0051604	chondrocyte development involved in endochondral bone morphogenesis [GO:0003433]; collagen biosynthetic process [GO:0032964]; collagen fibril organization [GO:0030199]; protein maturation [GO:0051604]; response to unfolded protein [GO:0006986]	endoplasmic reticulum [GO:0005783]; endoplasmic reticulum-Golgi intermediate compartment [GO:0005793]; endoplasmic reticulum lumen [GO:0005788]; membrane raft [GO:0045121]	collagen binding [GO:0005518]; RNA binding [GO:0003723]; serine-type endopeptidase inhibitor activity [GO:0004867]; unfolded protein binding [GO:0051082]	endoplasmic reticulum [GO:0005783]; endoplasmic reticulum lumen [GO:0005788]; endoplasmic reticulum-Golgi intermediate compartment [GO:0005793]; membrane raft [GO:0045121]; collagen binding [GO:0005518]; RNA binding [GO:0003723]; serine-type endopeptidase inhibitor activity [GO:0004867]; unfolded protein binding [GO:0051082]; chondrocyte development involved in endochondral bone morphogenesis [GO…	{Preterm premature rupture of the membranes, susceptibility to}, 610504 (3); Osteogenesis imperfecta, type X, 613848 (3)	Dentinogenesis Imperfecta; Hernia, Inguinal; Ischemia; Liver Cirrhosis; Liver Cirrhosis, Experimental; Micrognathism; Micromelia; Osteopenia; Pyloric Stenosis; Respiratory Distress Syndrome, Adult; Curvature of spine; Joint laxity; High forehead; Mandibular hypoplasia; High pitched voice; Osteogenesis imperfecta type III (disorder); Short stature; Nephrolithiasis; Narrow thorax; Thin rib; Blue sc…	P19324	MGI:88283	protein coding gene	MP:0008271; MP:0010988; MP:0000166; MP:0004261; MP:0002085; MP:0005296; MP:0002932; MP:0002109; MP:0003723; MP:0005306; MP:0002132; MP:0002823; MP:0002113; MP:0001688; MP:0004174; MP:0004624; MP:0004599; MP:0002657; MP:0000111; MP:0009674; MP:0000060; MP:0003419; MP:0002621; MP:0011098; MP:0001914; MP:0000160; MP:0011089; MP:0004711; MP:0001954; MP:0003109; MP:0002765; MP:0004351; MP:0004355; MP:…	abnormal bone ossification; abnormal bronchial cartilage morphology; abnormal chondrocyte morphology; abnormal embryonic neuroepithelium morphology; abnormal embryonic tissue morphology; abnormal humerus morphology; abnormal joint morphology; abnormal limb morphology; abnormal long bone morphology; abnormal phalanx morphology; abnormal respiratory system morphology; abnormal rib development; abno…
P29353	SHC1	SHC-transforming protein 1 (SHC-transforming protein 3) (SHC-transforming protein A) (Src homology 2 domain-containing-transforming protein C1) (SH2 domain protein C1)	GO:0000165; GO:0000187; GO:0001525; GO:0001784; GO:0005068; GO:0005088; GO:0005154; GO:0005158; GO:0005159; GO:0005168; GO:0005543; GO:0005759; GO:0005829; GO:0005886; GO:0007173; GO:0007176; GO:0007265; GO:0007411; GO:0007507; GO:0008284; GO:0008286; GO:0016032; GO:0016525; GO:0019221; GO:0031532; GO:0035723; GO:0036498; GO:0038095; GO:0038110; GO:0038128; GO:0040008; GO:0042742; GO:0043066; GO:…	actin cytoskeleton reorganization [GO:0031532]; activation of MAPK activity [GO:0000187]; angiogenesis [GO:0001525]; axon guidance [GO:0007411]; cell-cell adhesion [GO:0098609]; cellular response to growth factor stimulus [GO:0071363]; cytokine-mediated signaling pathway [GO:0019221]; defense response to bacterium [GO:0042742]; epidermal growth factor receptor signaling pathway [GO:0007173]; ERBB…	cytosol [GO:0005829]; mitochondrial matrix [GO:0005759]; plasma membrane [GO:0005886]; Shc-EGFR complex [GO:0070435]	ephrin receptor binding [GO:0046875]; epidermal growth factor binding [GO:0048408]; epidermal growth factor receptor binding [GO:0005154]; insulin-like growth factor receptor binding [GO:0005159]; insulin receptor binding [GO:0005158]; neurotrophin TRKA receptor binding [GO:0005168]; phospholipid binding [GO:0005543]; phosphotyrosine residue binding [GO:0001784]; Ras guanyl-nucleotide exchange fa…	cytosol [GO:0005829]; mitochondrial matrix [GO:0005759]; plasma membrane [GO:0005886]; Shc-EGFR complex [GO:0070435]; ephrin receptor binding [GO:0046875]; epidermal growth factor binding [GO:0048408]; epidermal growth factor receptor binding [GO:0005154]; insulin receptor binding [GO:0005158]; insulin-like growth factor receptor binding [GO:0005159]; neurotrophin TRKA receptor binding [GO:000516…		Cardiomegaly;AMYOTROPHIC LATERAL SCLEROSIS 1	P98083	MGI:98296	protein coding gene	MP:0000297; MP:0001614; MP:0001544; MP:0004181; MP:0003566; MP:0020378; MP:0000358; MP:0005621; MP:0002407; MP:0002912; MP:0003921; MP:0003312; MP:0000937; MP:0004069; MP:0002189; MP:0005403; MP:0006055; MP:0005592; MP:0002725; MP:0003229; MP:0001393; MP:0005338; MP:0005602; MP:0001262; MP:0000774; MP:0005140; MP:0008407; MP:0008413; MP:0008411; MP:0005092; MP:0008486; MP:0008083; MP:0005341; MP:…	abnormal atrioventricular cushion morphology; abnormal blood vessel morphology; abnormal cardiovascular system physiology; abnormal carotid artery morphology; abnormal cell adhesion; abnormal cell cytoskeleton morphology; abnormal cell morphology; abnormal cell physiology; abnormal double-negative T cell morphology; abnormal excitatory postsynaptic potential; abnormal heart left ventricle morphol…
P08240	SRPRA	Signal recognition particle receptor subunit alpha (SR-alpha) (Docking protein alpha) (DP-alpha)	GO:0003723; GO:0003924; GO:0005047; GO:0005525; GO:0005783; GO:0005785; GO:0005789; GO:0006613; GO:0006614; GO:0016020; GO:0016021; GO:0036498; GO:0070062	cotranslational protein targeting to membrane [GO:0006613]; IRE1-mediated unfolded protein response [GO:0036498]; SRP-dependent cotranslational protein targeting to membrane [GO:0006614]	endoplasmic reticulum [GO:0005783]; endoplasmic reticulum membrane [GO:0005789]; extracellular exosome [GO:0070062]; integral component of membrane [GO:0016021]; membrane [GO:0016020]; signal recognition particle receptor complex [GO:0005785]	GTPase activity [GO:0003924]; GTP binding [GO:0005525]; RNA binding [GO:0003723]; signal recognition particle binding [GO:0005047]	endoplasmic reticulum [GO:0005783]; endoplasmic reticulum membrane [GO:0005789]; extracellular exosome [GO:0070062]; integral component of membrane [GO:0016021]; membrane [GO:0016020]; signal recognition particle receptor complex [GO:0005785]; GTP binding [GO:0005525]; GTPase activity [GO:0003924]; RNA binding [GO:0003723]; signal recognition particle binding [GO:0005047]; cotranslational protein…			Q9DBG7	MGI:1914648	protein coding gene
Q9Y5M8	SRPRB	Signal recognition particle receptor subunit beta (SR-beta) (Protein APMCF1)	GO:0005047; GO:0005525; GO:0005737; GO:0005785; GO:0005789; GO:0005881; GO:0016020; GO:0016021; GO:0036498	IRE1-mediated unfolded protein response [GO:0036498]	cytoplasm [GO:0005737]; cytoplasmic microtubule [GO:0005881]; endoplasmic reticulum membrane [GO:0005789]; integral component of membrane [GO:0016021]; membrane [GO:0016020]; signal recognition particle receptor complex [GO:0005785]	GTP binding [GO:0005525]; signal recognition particle binding [GO:0005047]	cytoplasm [GO:0005737]; cytoplasmic microtubule [GO:0005881]; endoplasmic reticulum membrane [GO:0005789]; integral component of membrane [GO:0016021]; membrane [GO:0016020]; signal recognition particle receptor complex [GO:0005785]; GTP binding [GO:0005525]; signal recognition particle binding [GO:0005047]; IRE1-mediated unfolded protein response [GO:0036498]			P47758	MGI:102964	protein coding gene
P43307	SSR1	Translocon-associated protein subunit alpha (TRAP-alpha) (Signal sequence receptor subunit alpha) (SSR-alpha)	GO:0005783; GO:0005789; GO:0006613; GO:0008284; GO:0016021; GO:0036498	cotranslational protein targeting to membrane [GO:0006613]; IRE1-mediated unfolded protein response [GO:0036498]; positive regulation of cell proliferation [GO:0008284]	endoplasmic reticulum [GO:0005783]; endoplasmic reticulum membrane [GO:0005789]; integral component of membrane [GO:0016021]		endoplasmic reticulum [GO:0005783]; endoplasmic reticulum membrane [GO:0005789]; integral component of membrane [GO:0016021]; cotranslational protein targeting to membrane [GO:0006613]; IRE1-mediated unfolded protein response [GO:0036498]; positive regulation of cell proliferation [GO:0008284]			Q9CY50	MGI:105082	protein coding gene	MP:0008825; MP:0000267; MP:0005294; MP:0000281; MP:0002746; MP:0010454; MP:0010651; MP:0004200; MP:0002753; MP:0002754; MP:0000284; MP:0001785; MP:0000274; MP:0010645; MP:0011087; MP:0002633	abnormal cardiac epithelial to mesenchymal transition; abnormal heart development; abnormal heart ventricle morphology; abnormal interventricular septum morphology; abnormal semilunar valve morphology; abnormal truncus arteriosus septation; aorticopulmonary septal defect; decreased fetal size; dilated heart left ventricle; dilated heart right ventricle; double outlet right ventricle; edema; enlar…
Q8TCJ2	STT3B	Dolichyl-diphosphooligosaccharide--protein glycosyltransferase subunit STT3B (Oligosaccharyl transferase subunit STT3B) (STT3-B) (EC 2.4.99.18) (Source of immunodominant MHC-associated peptides homolog)	GO:0004579; GO:0005783; GO:0006516; GO:0006986; GO:0008250; GO:0016020; GO:0016021; GO:0018279; GO:0030433; GO:0043686; GO:0043687; GO:0046872	co-translational protein modification [GO:0043686]; glycoprotein catabolic process [GO:0006516]; post-translational protein modification [GO:0043687]; protein N-linked glycosylation via asparagine [GO:0018279]; response to unfolded protein [GO:0006986]; ubiquitin-dependent ERAD pathway [GO:0030433]	endoplasmic reticulum [GO:0005783]; integral component of membrane [GO:0016021]; membrane [GO:0016020]; oligosaccharyltransferase complex [GO:0008250]	dolichyl-diphosphooligosaccharide-protein glycotransferase activity [GO:0004579]; metal ion binding [GO:0046872]	endoplasmic reticulum [GO:0005783]; integral component of membrane [GO:0016021]; membrane [GO:0016020]; oligosaccharyltransferase complex [GO:0008250]; dolichyl-diphosphooligosaccharide-protein glycotransferase activity [GO:0004579]; metal ion binding [GO:0046872]; co-translational protein modification [GO:0043686]; glycoprotein catabolic process [GO:0006516]; post-translational protein modificat…	?Congenital disorder of glycosylation, type Ix, 615597 (3)	CONGENITAL DISORDER OF GLYCOSYLATION, TYPE Ix	Q3TDQ1	MGI:1915542	protein coding gene
Q9UNE7	STUB1	E3 ubiquitin-protein ligase CHIP (EC 2.3.2.27) (Antigen NY-CO-7) (CLL-associated antigen KW-8) (Carboxy terminus of Hsp70-interacting protein) (RING-type E3 ubiquitin transferase CHIP) (STIP1 homology and U box-containing protein 1)	GO:0000151; GO:0000209; GO:0001664; GO:0002931; GO:0004842; GO:0005634; GO:0005654; GO:0005737; GO:0005783; GO:0005829; GO:0006281; GO:0006511; GO:0006515; GO:0016567; GO:0019899; GO:0019900; GO:0030018; GO:0030433; GO:0030512; GO:0030544; GO:0030579; GO:0030674; GO:0030911; GO:0030968; GO:0031072; GO:0031371; GO:0031398; GO:0031625; GO:0031647; GO:0031943; GO:0032091; GO:0032436; GO:0034450; GO:…	cellular response to heat [GO:0034605]; cellular response to hypoxia [GO:0071456]; cellular response to misfolded protein [GO:0071218]; DNA repair [GO:0006281]; endoplasmic reticulum unfolded protein response [GO:0030968]; ERBB2 signaling pathway [GO:0038128]; negative regulation of protein binding [GO:0032091]; negative regulation of transforming growth factor beta receptor signaling pathway [GO…	chaperone complex [GO:0101031]; cytoplasm [GO:0005737]; cytosol [GO:0005829]; endoplasmic reticulum [GO:0005783]; nuclear inclusion body [GO:0042405]; nucleoplasm [GO:0005654]; nucleus [GO:0005634]; ubiquitin conjugating enzyme complex [GO:0031371]; ubiquitin ligase complex [GO:0000151]; Z disc [GO:0030018]	chaperone binding [GO:0051087]; enzyme binding [GO:0019899]; G-protein coupled receptor binding [GO:0001664]; heat shock protein binding [GO:0031072]; Hsp70 protein binding [GO:0030544]; Hsp90 protein binding [GO:0051879]; kinase binding [GO:0019900]; misfolded protein binding [GO:0051787]; protein binding, bridging [GO:0030674]; protein homodimerization activity [GO:0042803]; SMAD binding [GO:00…	chaperone complex [GO:0101031]; cytoplasm [GO:0005737]; cytosol [GO:0005829]; endoplasmic reticulum [GO:0005783]; nuclear inclusion body [GO:0042405]; nucleoplasm [GO:0005654]; nucleus [GO:0005634]; ubiquitin conjugating enzyme complex [GO:0031371]; ubiquitin ligase complex [GO:0000151]; Z disc [GO:0030018]; chaperone binding [GO:0051087]; enzyme binding [GO:0019899]; G-protein coupled receptor b…	Spinocerebellar ataxia, autosomal recessive 16, 615768 (3)	Dysarthria;Gait, Unsteady;Cerebellar degeneration;Cerebellar Hypoplasia;Ataxia, Truncal;Atrophy of cerebellum;Ataxia, Appendicular;Progressive disorder;SPINOCEREBELLAR ATAXIA, AUTOSOMAL RECESSIVE 16;Infratentorial atrophy;Autosomal recessive predisposition	Q9WUD1	MGI:1891731	protein coding gene	MP:0001648; MP:0005621; MP:0000849; MP:0004087; MP:0008572; MP:0001413; MP:0004088; MP:0009409; MP:0001393; MP:0001262; MP:0011942; MP:0005130; MP:0001489; MP:0004852; MP:0001405; MP:0012307; MP:0005165; MP:0009541; MP:0011459; MP:0011470; MP:0008055; MP:0005619; MP:0006316; MP:0011466; MP:0011090; MP:0011086; MP:0002083; MP:0000876; MP:0001921; MP:0001407; MP:0004250; MP:0003644; MP:0001823	abnormal apoptosis; abnormal cell physiology; abnormal cerebellum morphology; abnormal muscle fiber morphology; abnormal Purkinje cell dendrite morphology; abnormal response to new environment; abnormal sarcoplasmic reticulum morphology; abnormal skeletal muscle fiber type ratio; ataxia; decreased body weight; decreased fluid intake; decreased follicle stimulating hormone level; decreased startle…
Q86TM6	SYVN1	E3 ubiquitin-protein ligase synoviolin (EC 2.3.2.27) (RING-type E3 ubiquitin transferase synoviolin) (Synovial apoptosis inhibitor 1)	GO:0000836; GO:0000839; GO:0005654; GO:0005783; GO:0005789; GO:0005790; GO:0006511; GO:0016020; GO:0016567; GO:0018279; GO:0030176; GO:0030433; GO:0030968; GO:0030970; GO:0036498; GO:0036503; GO:0036513; GO:0044322; GO:0046872; GO:0050821; GO:0051082; GO:0051087; GO:0051117; GO:0061630; GO:0070936; GO:1902236; GO:1904380; GO:1990381	endoplasmic reticulum mannose trimming [GO:1904380]; endoplasmic reticulum unfolded protein response [GO:0030968]; ERAD pathway [GO:0036503]; IRE1-mediated unfolded protein response [GO:0036498]; negative regulation of endoplasmic reticulum stress-induced intrinsic apoptotic signaling pathway [GO:1902236]; protein K48-linked ubiquitination [GO:0070936]; protein N-linked glycosylation via asparagi…	Derlin-1 retrotranslocation complex [GO:0036513]; endoplasmic reticulum [GO:0005783]; endoplasmic reticulum membrane [GO:0005789]; endoplasmic reticulum quality control compartment [GO:0044322]; Hrd1p ubiquitin ligase complex [GO:0000836]; Hrd1p ubiquitin ligase ERAD-L complex [GO:0000839]; integral component of endoplasmic reticulum membrane [GO:0030176]; membrane [GO:0016020]; nucleoplasm [GO:0…	ATPase binding [GO:0051117]; chaperone binding [GO:0051087]; metal ion binding [GO:0046872]; ubiquitin protein ligase activity [GO:0061630]; ubiquitin-specific protease binding [GO:1990381]; unfolded protein binding [GO:0051082]	Derlin-1 retrotranslocation complex [GO:0036513]; endoplasmic reticulum [GO:0005783]; endoplasmic reticulum membrane [GO:0005789]; endoplasmic reticulum quality control compartment [GO:0044322]; Hrd1p ubiquitin ligase complex [GO:0000836]; Hrd1p ubiquitin ligase ERAD-L complex [GO:0000839]; integral component of endoplasmic reticulum membrane [GO:0030176]; membrane [GO:0016020]; nucleoplasm [GO:0…			Q9DBY1	MGI:1921376	protein coding gene	MP:0001648; MP:0002932; MP:0003436; MP:0006042; MP:0002169; MP:0011091	abnormal apoptosis; abnormal joint morphology; decreased susceptibility to induced arthritis; increased apoptosis; no abnormal phenotype detected; prenatal lethality, complete penetrance
Q9Y4P3	TBL2	Transducin beta-like protein 2 (WS beta-transducin repeats protein) (WS-betaTRP) (Williams-Beuren syndrome chromosomal region 13 protein)	GO:0003723; GO:0005783; GO:0019901; GO:0030176; GO:0030968; GO:0031369; GO:0042149; GO:0051219; GO:0071456	cellular response to glucose starvation [GO:0042149]; cellular response to hypoxia [GO:0071456]; endoplasmic reticulum unfolded protein response [GO:0030968]	endoplasmic reticulum [GO:0005783]; integral component of endoplasmic reticulum membrane [GO:0030176]	phosphoprotein binding [GO:0051219]; protein kinase binding [GO:0019901]; RNA binding [GO:0003723]; translation initiation factor binding [GO:0031369]	endoplasmic reticulum [GO:0005783]; integral component of endoplasmic reticulum membrane [GO:0030176]; phosphoprotein binding [GO:0051219]; protein kinase binding [GO:0019901]; RNA binding [GO:0003723]; translation initiation factor binding [GO:0031369]; cellular response to glucose starvation [GO:0042149]; cellular response to hypoxia [GO:0071456]; endoplasmic reticulum unfolded protein response…		Abdominal Pain; anxiety; Supravalvular aortic stenosis; Arthralgia; Autistic Disorder; Blepharophimosis; Bunion; Brain Ischemia; Constipation; Depressive disorder; Colon diverticulum anatomic structure; Diverticular disease of colon; Extrapyramidal Disorders; Flatfoot; Hallux Valgus; Sensorineural Hearing Loss (disorder); Hernia, Inguinal; Hoarseness; Hypercalcemia; Hypercalciuria; Hypertension, …	Q9R099	MGI:1351652	protein coding gene
P35443	THBS4	Thrombospondin-4	GO:0001938; GO:0005178; GO:0005509; GO:0005576; GO:0005604; GO:0005615; GO:0005783; GO:0006986; GO:0008083; GO:0008201; GO:0016525; GO:0016529; GO:0030198; GO:0031012; GO:0034103; GO:0034976; GO:0048266; GO:0048771; GO:0050731; GO:0051451; GO:0051781; GO:0070062; GO:0071603; GO:0090023	behavioral response to pain [GO:0048266]; endothelial cell-cell adhesion [GO:0071603]; extracellular matrix organization [GO:0030198]; myoblast migration [GO:0051451]; negative regulation of angiogenesis [GO:0016525]; positive regulation of cell division [GO:0051781]; positive regulation of endothelial cell proliferation [GO:0001938]; positive regulation of neutrophil chemotaxis [GO:0090023]; pos…	basement membrane [GO:0005604]; endoplasmic reticulum [GO:0005783]; extracellular exosome [GO:0070062]; extracellular matrix [GO:0031012]; extracellular region [GO:0005576]; extracellular space [GO:0005615]; sarcoplasmic reticulum [GO:0016529]	calcium ion binding [GO:0005509]; growth factor activity [GO:0008083]; heparin binding [GO:0008201]; integrin binding [GO:0005178]	basement membrane [GO:0005604]; endoplasmic reticulum [GO:0005783]; extracellular exosome [GO:0070062]; extracellular matrix [GO:0031012]; extracellular region [GO:0005576]; extracellular space [GO:0005615]; sarcoplasmic reticulum [GO:0016529]; calcium ion binding [GO:0005509]; growth factor activity [GO:0008083]; heparin binding [GO:0008201]; integrin binding [GO:0005178]; behavioral response to…			Q9Z1T2	MGI:1101779	protein coding gene	MP:0010551; MP:0000266; MP:0003141; MP:0001625; MP:0001262; MP:0005598; MP:0005397; MP:0002833; MP:0003915; MP:0004485	abnormal coronary vessel morphology; abnormal heart morphology; cardiac fibrosis; cardiac hypertrophy; decreased body weight; decreased ventricle muscle contractility; hematopoietic system phenotype; increased heart weight; increased left ventricle weight; increased response of heart to induced stress
Q9Y490	TLN1	Talin-1	GO:0001726; GO:0001786; GO:0002576; GO:0005178; GO:0005200; GO:0005576; GO:0005829; GO:0005856; GO:0005925; GO:0006936; GO:0007016; GO:0007043; GO:0007044; GO:0007229; GO:0009986; GO:0016032; GO:0017166; GO:0030274; GO:0030866; GO:0032587; GO:0033622; GO:0035091; GO:0036498; GO:0045296; GO:0051015; GO:0070062; GO:0070527	cell-cell junction assembly [GO:0007043]; cell-substrate junction assembly [GO:0007044]; cortical actin cytoskeleton organization [GO:0030866]; cytoskeletal anchoring at plasma membrane [GO:0007016]; integrin activation [GO:0033622]; integrin-mediated signaling pathway [GO:0007229]; IRE1-mediated unfolded protein response [GO:0036498]; muscle contraction [GO:0006936]; platelet aggregation [GO:007…	cell surface [GO:0009986]; cytoskeleton [GO:0005856]; cytosol [GO:0005829]; extracellular exosome [GO:0070062]; extracellular region [GO:0005576]; focal adhesion [GO:0005925]; ruffle [GO:0001726]; ruffle membrane [GO:0032587]	actin filament binding [GO:0051015]; cadherin binding [GO:0045296]; integrin binding [GO:0005178]; LIM domain binding [GO:0030274]; phosphatidylinositol binding [GO:0035091]; phosphatidylserine binding [GO:0001786]; structural constituent of cytoskeleton [GO:0005200]; vinculin binding [GO:0017166]	cell surface [GO:0009986]; cytoskeleton [GO:0005856]; cytosol [GO:0005829]; extracellular exosome [GO:0070062]; extracellular region [GO:0005576]; focal adhesion [GO:0005925]; ruffle [GO:0001726]; ruffle membrane [GO:0032587]; actin filament binding [GO:0051015]; cadherin binding [GO:0045296]; integrin binding [GO:0005178]; LIM domain binding [GO:0030274]; phosphatidylinositol binding [GO:0035091…		Neoplasm Invasiveness; Osteoporosis	P26039	MGI:1099832	protein coding gene	MP:0011199; MP:0001675; MP:0001672; MP:0002085; MP:0006323; MP:0002086; MP:0002174; MP:0002417; MP:0001680; MP:0006298; MP:0004720; MP:0005464; MP:0003405; MP:0011197; MP:0005048; MP:0005031; MP:0011207; MP:0011209; MP:0001698; MP:0000208; MP:0002874; MP:0002582; MP:0012135; MP:0001730; MP:0011097; MP:0011092; MP:0011098; MP:0000465; MP:0005435; MP:0005387; MP:0005606; MP:0002594; MP:0003292; MP:…	abnormal amniotic cavity morphology; abnormal ectoderm development; abnormal embryo development; abnormal embryonic tissue morphology; abnormal extraembryonic mesoderm development; abnormal extraembryonic tissue morphology; abnormal gastrulation movements; abnormal megakaryocyte morphology; abnormal mesoderm development; abnormal platelet activation; abnormal platelet morphology; abnormal platele…
Q9NS93	TM7SF3	Transmembrane 7 superfamily member 3 (Seven span transmembrane protein)	GO:0005886; GO:0016021; GO:0032024; GO:0034620; GO:0043069; GO:0070062	cellular response to unfolded protein [GO:0034620]; negative regulation of programmed cell death [GO:0043069]; positive regulation of insulin secretion [GO:0032024]	extracellular exosome [GO:0070062]; integral component of membrane [GO:0016021]; plasma membrane [GO:0005886]		extracellular exosome [GO:0070062]; integral component of membrane [GO:0016021]; plasma membrane [GO:0005886]; cellular response to unfolded protein [GO:0034620]; negative regulation of programmed cell death [GO:0043069]; positive regulation of insulin secretion [GO:0032024]			Q9CRG1	MGI:1914873	protein coding gene
P55061	TMBIM6	Bax inhibitor 1 (BI-1) (Testis-enhanced gene transcript protein) (Transmembrane BAX inhibitor motif-containing protein 6)	GO:0005634; GO:0005737; GO:0005783; GO:0005789; GO:0005887; GO:0006914; GO:0006986; GO:0010523; GO:0016020; GO:0016021; GO:0019899; GO:0031625; GO:0031966; GO:0032091; GO:0032469; GO:0043066; GO:0051025; GO:0060698; GO:0060702; GO:0070059; GO:1902065; GO:1902236; GO:1903298; GO:1904721; GO:1990441; GO:2001234	autophagy [GO:0006914]; endoplasmic reticulum calcium ion homeostasis [GO:0032469]; intrinsic apoptotic signaling pathway in response to endoplasmic reticulum stress [GO:0070059]; negative regulation of apoptotic process [GO:0043066]; negative regulation of apoptotic signaling pathway [GO:2001234]; negative regulation of calcium ion transport into cytosol [GO:0010523]; negative regulation of endo…	cytoplasm [GO:0005737]; endoplasmic reticulum [GO:0005783]; endoplasmic reticulum membrane [GO:0005789]; integral component of membrane [GO:0016021]; integral component of plasma membrane [GO:0005887]; membrane [GO:0016020]; mitochondrial membrane [GO:0031966]; nucleus [GO:0005634]	endoribonuclease inhibitor activity [GO:0060698]; enzyme binding [GO:0019899]; ubiquitin protein ligase binding [GO:0031625]	cytoplasm [GO:0005737]; endoplasmic reticulum [GO:0005783]; endoplasmic reticulum membrane [GO:0005789]; integral component of membrane [GO:0016021]; integral component of plasma membrane [GO:0005887]; membrane [GO:0016020]; mitochondrial membrane [GO:0031966]; nucleus [GO:0005634]; endoribonuclease inhibitor activity [GO:0060698]; enzyme binding [GO:0019899]; ubiquitin protein ligase binding [GO…			Q9D2C7	MGI:99682	protein coding gene	MP:0008873; MP:0003076	increased physiological sensitivity to xenobiotic; increased susceptibility to ischemic brain injury
P57088	TMEM33	Transmembrane protein 33 (Protein DB83) (SHINC-3)	GO:0005635; GO:0005643; GO:0005783; GO:0005789; GO:0017056; GO:0030176; GO:0034613; GO:0034976; GO:0042470; GO:0051292; GO:1903371; GO:1903896; GO:1903899	cellular protein localization [GO:0034613]; nuclear pore complex assembly [GO:0051292]; positive regulation of IRE1-mediated unfolded protein response [GO:1903896]; positive regulation of PERK-mediated unfolded protein response [GO:1903899]; regulation of endoplasmic reticulum tubular network organization [GO:1903371]; response to endoplasmic reticulum stress [GO:0034976]	endoplasmic reticulum [GO:0005783]; endoplasmic reticulum membrane [GO:0005789]; integral component of endoplasmic reticulum membrane [GO:0030176]; melanosome [GO:0042470]; nuclear envelope [GO:0005635]; nuclear pore [GO:0005643]	structural constituent of nuclear pore [GO:0017056]	endoplasmic reticulum [GO:0005783]; endoplasmic reticulum membrane [GO:0005789]; integral component of endoplasmic reticulum membrane [GO:0030176]; melanosome [GO:0042470]; nuclear envelope [GO:0005635]; nuclear pore [GO:0005643]; structural constituent of nuclear pore [GO:0017056]; cellular protein localization [GO:0034613]; nuclear pore complex assembly [GO:0051292]; positive regulation of IRE1…	NA		Q9CR67	MGI:1915128	protein coding gene
O14657	TOR1B	Torsin-1B (Torsin ATPase-1B) (EC 3.6.4.-) (Torsin family 1 member B)	GO:0005524; GO:0005635; GO:0005783; GO:0005788; GO:0006986; GO:0007029; GO:0016887; GO:0031965; GO:0051085; GO:0051260; GO:0070062; GO:0071763	chaperone cofactor-dependent protein refolding [GO:0051085]; endoplasmic reticulum organization [GO:0007029]; nuclear membrane organization [GO:0071763]; protein homooligomerization [GO:0051260]; response to unfolded protein [GO:0006986]	endoplasmic reticulum [GO:0005783]; endoplasmic reticulum lumen [GO:0005788]; extracellular exosome [GO:0070062]; nuclear envelope [GO:0005635]; nuclear membrane [GO:0031965]	ATPase activity [GO:0016887]; ATP binding [GO:0005524]	endoplasmic reticulum [GO:0005783]; endoplasmic reticulum lumen [GO:0005788]; extracellular exosome [GO:0070062]; nuclear envelope [GO:0005635]; nuclear membrane [GO:0031965]; ATP binding [GO:0005524]; ATPase activity [GO:0016887]; chaperone cofactor-dependent protein refolding [GO:0051085]; endoplasmic reticulum organization [GO:0007029]; nuclear membrane organization [GO:0071763]; protein homoo…		Influenza	Q9ER41	MGI:1353605	protein coding gene
O14773	TPP1	Tripeptidyl-peptidase 1 (TPP-1) (EC 3.4.14.9) (Cell growth-inhibiting gene 1 protein) (Lysosomal pepstatin-insensitive protease) (LPIC) (Tripeptidyl aminopeptidase) (Tripeptidyl-peptidase I) (TPP-I)	GO:0004175; GO:0004252; GO:0005764; GO:0006508; GO:0006629; GO:0007040; GO:0007399; GO:0007417; GO:0008233; GO:0008236; GO:0008240; GO:0030163; GO:0030855; GO:0036498; GO:0042277; GO:0042470; GO:0043171; GO:0043202; GO:0045453; GO:0046872; GO:0050885; GO:0070062	bone resorption [GO:0045453]; central nervous system development [GO:0007417]; epithelial cell differentiation [GO:0030855]; IRE1-mediated unfolded protein response [GO:0036498]; lipid metabolic process [GO:0006629]; lysosome organization [GO:0007040]; nervous system development [GO:0007399]; neuromuscular process controlling balance [GO:0050885]; peptide catabolic process [GO:0043171]; protein c…	extracellular exosome [GO:0070062]; lysosomal lumen [GO:0043202]; lysosome [GO:0005764]; melanosome [GO:0042470]	endopeptidase activity [GO:0004175]; metal ion binding [GO:0046872]; peptidase activity [GO:0008233]; peptide binding [GO:0042277]; serine-type endopeptidase activity [GO:0004252]; serine-type peptidase activity [GO:0008236]; tripeptidyl-peptidase activity [GO:0008240]	extracellular exosome [GO:0070062]; lysosomal lumen [GO:0043202]; lysosome [GO:0005764]; melanosome [GO:0042470]; endopeptidase activity [GO:0004175]; metal ion binding [GO:0046872]; peptidase activity [GO:0008233]; peptide binding [GO:0042277]; serine-type endopeptidase activity [GO:0004252]; serine-type peptidase activity [GO:0008236]; tripeptidyl-peptidase activity [GO:0008240]; bone resorptio…	Ceroid lipofuscinosis, neuronal, 2, 204500 (3); Spinocerebellar ataxia, autosomal recessive 7, 609270 (3)	Alzheimer's Disease; Cerebellar Ataxia; Epilepsy; Language Delay; Myoclonus; Neuronal Ceroid-Lipofuscinoses; Prostatic Neoplasms; Retinal Degeneration; Seizures; Degenerative brain disorder; Speech impairment; Cerebral atrophy; Speech Delay; Delayed speech and language development; SPINOCEREBELLAR ATAXIA, AUTOSOMAL RECESSIVE 7; Loss of developmental milestones; Developmental regression; 'Curvilin…	O89023	MGI:1336194	protein coding gene	MP:0002152; MP:0001406; MP:0003313; MP:0005058; MP:0003172; MP:0002066; MP:0000877; MP:0001393; MP:0001496; MP:0002757; MP:0001429; MP:0000921; MP:0001505; MP:0001405; MP:0001973; MP:0000751; MP:0002229; MP:0011975; MP:0002083; MP:0000876; MP:0001954; MP:0002064; MP:0001407; MP:0005426; MP:0000745; MP:0000746	abnormal brain morphology; abnormal gait; abnormal locomotor activation; abnormal lysosome morphology; abnormal lysosome physiology; abnormal motor capabilities/coordination/movement; abnormal Purkinje cell morphology; ataxia; audiogenic seizures; decreased vertical activity; dehydration; demyelination; hunched posture; impaired coordination; increased thermal nociceptive threshold; myopathy; neu…
Q92575	UBXN4	UBX domain-containing protein 4 (Erasin) (UBX domain-containing protein 2)	GO:0005635; GO:0005783; GO:0005789; GO:0005829; GO:0006986; GO:0030433	response to unfolded protein [GO:0006986]; ubiquitin-dependent ERAD pathway [GO:0030433]	cytosol [GO:0005829]; endoplasmic reticulum [GO:0005783]; endoplasmic reticulum membrane [GO:0005789]; nuclear envelope [GO:0005635]		cytosol [GO:0005829]; endoplasmic reticulum [GO:0005783]; endoplasmic reticulum membrane [GO:0005789]; nuclear envelope [GO:0005635]; response to unfolded protein [GO:0006986]; ubiquitin-dependent ERAD pathway [GO:0030433]			Q8VCH8	MGI:1915062	protein coding gene
Q9NYU2	UGGT1	UDP-glucose:glycoprotein glucosyltransferase 1 (UGT1) (hUGT1) (EC 2.4.1.-) (UDP--Glc:glycoprotein glucosyltransferase) (UDP-glucose ceramide glucosyltransferase-like 1)	GO:0003980; GO:0005783; GO:0005788; GO:0005793; GO:0018279; GO:0030968; GO:0032991; GO:0044322; GO:0051082; GO:0051084; GO:0070062; GO:0071712; GO:1904380	'de novo' posttranslational protein folding [GO:0051084]; endoplasmic reticulum mannose trimming [GO:1904380]; endoplasmic reticulum unfolded protein response [GO:0030968]; ER-associated misfolded protein catabolic process [GO:0071712]; protein N-linked glycosylation via asparagine [GO:0018279]	endoplasmic reticulum [GO:0005783]; endoplasmic reticulum-Golgi intermediate compartment [GO:0005793]; endoplasmic reticulum lumen [GO:0005788]; endoplasmic reticulum quality control compartment [GO:0044322]; extracellular exosome [GO:0070062]; protein-containing complex [GO:0032991]	UDP-glucose:glycoprotein glucosyltransferase activity [GO:0003980]; unfolded protein binding [GO:0051082]	endoplasmic reticulum [GO:0005783]; endoplasmic reticulum lumen [GO:0005788]; endoplasmic reticulum quality control compartment [GO:0044322]; endoplasmic reticulum-Golgi intermediate compartment [GO:0005793]; extracellular exosome [GO:0070062]; protein-containing complex [GO:0032991]; UDP-glucose:glycoprotein glucosyltransferase activity [GO:0003980]; unfolded protein binding [GO:0051082]; 'de no…			Q6P5E4	MGI:2443162	protein coding gene	MP:0020352; MP:0020185; MP:0002410; MP:0009790; MP:0011109	abnormal endoplasmic reticulum physiology; altered susceptibility to viral infection; decreased susceptibility to viral infection; decreased susceptibility to viral infection induced morbidity/mortality; lethality throughout fetal growth and development, incomplete penetrance
Q9NYU1	UGGT2	UDP-glucose:glycoprotein glucosyltransferase 2 (UGT2) (hUGT2) (EC 2.4.1.-) (UDP--Glc:glycoprotein glucosyltransferase 2) (UDP-glucose ceramide glucosyltransferase-like 1)	GO:0003980; GO:0005783; GO:0005788; GO:0005793; GO:0018279; GO:0030968; GO:0032991; GO:0044322; GO:0051082; GO:0051084; GO:0071712; GO:1904380	'de novo' posttranslational protein folding [GO:0051084]; endoplasmic reticulum mannose trimming [GO:1904380]; endoplasmic reticulum unfolded protein response [GO:0030968]; ER-associated misfolded protein catabolic process [GO:0071712]; protein N-linked glycosylation via asparagine [GO:0018279]	endoplasmic reticulum [GO:0005783]; endoplasmic reticulum-Golgi intermediate compartment [GO:0005793]; endoplasmic reticulum lumen [GO:0005788]; endoplasmic reticulum quality control compartment [GO:0044322]; protein-containing complex [GO:0032991]	UDP-glucose:glycoprotein glucosyltransferase activity [GO:0003980]; unfolded protein binding [GO:0051082]	endoplasmic reticulum [GO:0005783]; endoplasmic reticulum lumen [GO:0005788]; endoplasmic reticulum quality control compartment [GO:0044322]; endoplasmic reticulum-Golgi intermediate compartment [GO:0005793]; protein-containing complex [GO:0032991]; UDP-glucose:glycoprotein glucosyltransferase activity [GO:0003980]; unfolded protein binding [GO:0051082]; 'de novo' posttranslational protein foldin…			E9Q4X2	MGI:1913685	protein coding gene
O95292	VAPB	Vesicle-associated membrane protein-associated protein B/C (VAMP-B/VAMP-C) (VAMP-associated protein B/C) (VAP-B/VAP-C)	GO:0000139; GO:0005737; GO:0005783; GO:0005789; GO:0005794; GO:0006874; GO:0006888; GO:0006987; GO:0007029; GO:0008017; GO:0016021; GO:0019048; GO:0019899; GO:0030148; GO:0030968; GO:0033149; GO:0042803; GO:0044790; GO:0044791; GO:0044828; GO:0044829; GO:0044830; GO:0045070; GO:0045296; GO:0046725; GO:0046982; GO:0048487; GO:0090114	activation of signaling protein activity involved in unfolded protein response [GO:0006987]; cellular calcium ion homeostasis [GO:0006874]; COPII-coated vesicle budding [GO:0090114]; endoplasmic reticulum organization [GO:0007029]; endoplasmic reticulum unfolded protein response [GO:0030968]; ER to Golgi vesicle-mediated transport [GO:0006888]; modulation by host of viral RNA genome replication […	cytoplasm [GO:0005737]; endoplasmic reticulum [GO:0005783]; endoplasmic reticulum membrane [GO:0005789]; Golgi apparatus [GO:0005794]; Golgi membrane [GO:0000139]; integral component of membrane [GO:0016021]	beta-tubulin binding [GO:0048487]; cadherin binding [GO:0045296]; enzyme binding [GO:0019899]; FFAT motif binding [GO:0033149]; microtubule binding [GO:0008017]; protein heterodimerization activity [GO:0046982]; protein homodimerization activity [GO:0042803]	cytoplasm [GO:0005737]; endoplasmic reticulum [GO:0005783]; endoplasmic reticulum membrane [GO:0005789]; Golgi apparatus [GO:0005794]; Golgi membrane [GO:0000139]; integral component of membrane [GO:0016021]; beta-tubulin binding [GO:0048487]; cadherin binding [GO:0045296]; enzyme binding [GO:0019899]; FFAT motif binding [GO:0033149]; microtubule binding [GO:0008017]; protein heterodimerization a…	Amyotrophic lateral sclerosis 8, 608627 (3); Spinal muscular atrophy, late-onset, Finkel type, 182980 (3)	Anxiety;Depressive disorder;Amyotrophic Lateral Sclerosis;Dysarthria;Dyspnea;Muscular fasciculation;Fatigue;Muscle Cramp;Muscle Spasticity;Spinal Muscular Atrophy;Nerve Degeneration;Pain;Xerostomia;Mood swings;Proximal muscle weakness;Absent reflex;Static Tremor;muscle degeneration;Muscle weakness, progressive;Reflex, Deep Tendon, Absent;Neurogenic Muscular Atrophy;Absent tendon reflex;Paralysed;…	Q9QY76	MGI:1928744	protein coding gene	MP:0001053; MP:0008571; MP:0005405; MP:0005384; MP:0009404; MP:0003858; MP:0004144; MP:0001405; MP:0003631; MP:0011975; MP:0009413; MP:0000745	abnormal neuromuscular synapse morphology; abnormal synaptic bouton morphology; axon degeneration; cellular phenotype; centrally nucleated skeletal muscle fibers; enhanced coordination; hypotonia; impaired coordination; nervous system phenotype; neuronal cytoplasmic inclusions; skeletal muscle fiber atrophy; tremors
P55072	VCP	Transitional endoplasmic reticulum ATPase (TER ATPase) (EC 3.6.4.6) (15S Mg(2+)-ATPase p97 subunit) (Valosin-containing protein) (VCP)	GO:0000502; GO:0003723; GO:0005524; GO:0005576; GO:0005634; GO:0005654; GO:0005737; GO:0005783; GO:0005789; GO:0005811; GO:0005829; GO:0006281; GO:0006302; GO:0006457; GO:0006734; GO:0006888; GO:0006914; GO:0006919; GO:0006974; GO:0008289; GO:0010498; GO:0010918; GO:0016236; GO:0016567; GO:0016579; GO:0016887; GO:0018279; GO:0019079; GO:0019903; GO:0019904; GO:0019985; GO:0030433; GO:0030968; GO:…	activation of cysteine-type endopeptidase activity involved in apoptotic process [GO:0006919]; aggresome assembly [GO:0070842]; ATP metabolic process [GO:0046034]; autophagosome maturation [GO:0097352]; autophagy [GO:0006914]; cellular response to DNA damage stimulus [GO:0006974]; DNA repair [GO:0006281]; double-strand break repair [GO:0006302]; endoplasmic reticulum stress-induced pre-emptive qu…	ATPase complex [GO:1904949]; azurophil granule lumen [GO:0035578]; cytoplasm [GO:0005737]; cytosol [GO:0005829]; Derlin-1 retrotranslocation complex [GO:0036513]; endoplasmic reticulum [GO:0005783]; endoplasmic reticulum membrane [GO:0005789]; extracellular exosome [GO:0070062]; extracellular region [GO:0005576]; ficolin-1-rich granule lumen [GO:1904813]; intracellular membrane-bounded organelle …	ADP binding [GO:0043531]; ATPase activity [GO:0016887]; ATP binding [GO:0005524]; BAT3 complex binding [GO:1904288]; deubiquitinase activator activity [GO:0035800]; identical protein binding [GO:0042802]; K48-linked polyubiquitin modification-dependent protein binding [GO:0036435]; lipid binding [GO:0008289]; MHC class I protein binding [GO:0042288]; polyubiquitin modification-dependent protein b…	ATPase complex [GO:1904949]; azurophil granule lumen [GO:0035578]; cytoplasm [GO:0005737]; cytosol [GO:0005829]; Derlin-1 retrotranslocation complex [GO:0036513]; endoplasmic reticulum [GO:0005783]; endoplasmic reticulum membrane [GO:0005789]; extracellular exosome [GO:0070062]; extracellular region [GO:0005576]; ficolin-1-rich granule lumen [GO:1904813]; intracellular membrane-bounded organelle …	Inclusion body myopathy with early-onset Paget disease and frontotemporal dementia 1, 167320 (3); Amyotrophic lateral sclerosis 14, with or without frontotemporal dementia, 613954 (3); Charcot-Marie-Tooth disease, type 2Y, 616687 (3)	Aggressive behavior; Alexia; Amyotrophic Lateral Sclerosis; Anxiety; Apraxias; Arthralgia; Back Pain; Depressive disorder; Dysarthria; Dyspnea; Dystonia; Echolalia; Muscular fasciculation; Fatigue; Muscle Cramp; Muscle Spasticity; Myopathy; Nerve Degeneration; Pain; Babinski Reflex; Spastic Paraplegia; Stereotyped Behavior; Stereotypic Movement Disorder; Stevens-Johnson Syndrome; Xerostomia; Mood…	Q01853	MGI:99919	protein coding gene	MP:0008260; MP:0002152; MP:0000266; MP:0002115; MP:0011635; MP:0002882; MP:0008396; MP:0004090; MP:0003084; MP:0000759; MP:0005386; MP:0009404; MP:0001265; MP:0001262; MP:0004016; MP:0010053; MP:0004819; MP:0010933; MP:0011094; MP:0000418; MP:0002183; MP:0001405; MP:0004148; MP:0006038; MP:0004984; MP:0009403; MP:0000160; MP:0000938; MP:0000747; MP:0000751; MP:0001732; MP:0011085; MP:0011100; MP:…	abnormal autophagy; abnormal brain morphology; abnormal heart morphology; abnormal limb bone morphology; abnormal mitochondrial crista morphology; abnormal neuron morphology; abnormal osteoclast differentiation; abnormal sarcomere morphology; abnormal skeletal muscle fiber morphology; abnormal skeletal muscle morphology; behavior/neurological phenotype; centrally nucleated skeletal muscle fibers;…
O76024	WFS1	Wolframin	GO:0000122; GO:0000502; GO:0001822; GO:0003091; GO:0005516; GO:0005783; GO:0005788; GO:0005789; GO:0006983; GO:0007601; GO:0007605; GO:0022417; GO:0030176; GO:0030425; GO:0030433; GO:0031016; GO:0031398; GO:0031625; GO:0032469; GO:0033613; GO:0034976; GO:0036498; GO:0042048; GO:0042593; GO:0043069; GO:0043433; GO:0043524; GO:0043687; GO:0044267; GO:0045927; GO:0048306; GO:0050821; GO:0050877; GO:…	calcium ion homeostasis [GO:0055074]; cellular protein metabolic process [GO:0044267]; endoplasmic reticulum calcium ion homeostasis [GO:0032469]; ER overload response [GO:0006983]; glucose homeostasis [GO:0042593]; IRE1-mediated unfolded protein response [GO:0036498]; kidney development [GO:0001822]; negative regulation of ATF6-mediated unfolded protein response [GO:1903892]; negative regulation…	dendrite [GO:0030425]; endoplasmic reticulum [GO:0005783]; endoplasmic reticulum lumen [GO:0005788]; endoplasmic reticulum membrane [GO:0005789]; integral component of endoplasmic reticulum membrane [GO:0030176]; proteasome complex [GO:0000502]	activating transcription factor binding [GO:0033613]; ATPase binding [GO:0051117]; calcium-dependent protein binding [GO:0048306]; calmodulin binding [GO:0005516]; ubiquitin protein ligase binding [GO:0031625]	dendrite [GO:0030425]; endoplasmic reticulum [GO:0005783]; endoplasmic reticulum lumen [GO:0005788]; endoplasmic reticulum membrane [GO:0005789]; integral component of endoplasmic reticulum membrane [GO:0030176]; proteasome complex [GO:0000502]; activating transcription factor binding [GO:0033613]; ATPase binding [GO:0051117]; calcium-dependent protein binding [GO:0048306]; calmodulin binding [GO…	Wolfram syndrome 1, 222300 (3); Deafness, autosomal dominant 6/14/38, 600965 (3); Wolfram-like syndrome, autosomal dominant, 614296 (3); {Diabetes mellitus, noninsulin-dependent, association with}, 125853 (3); ?Cataract 41, 116400 (3)	Anemia, Megaloblastic; Sideroblastic anemia; Anxiety; Bipolar Disorder; Depression, Bipolar; Neurogenic Urinary Bladder; Blepharoptosis; Cerebellar Ataxia; Congenital cataract; Deafness; Deglutition Disorders; Mental Depression; Depressive disorder; Diabetes Insipidus; Diabetes Mellitus; Diabetes Mellitus, Non-Insulin-Dependent; Dysarthria; Dysuria; Epilepsy; Glaucoma; Hearing Loss, Partial; Sens…	P56695	MGI:1328355	protein coding gene	MP:0002062; MP:0009748; MP:0009642; MP:0001454; MP:0003866; MP:0001431; MP:0002078; MP:0002694; MP:0003562; MP:0005215; MP:0001360; MP:0001463; MP:0004696; MP:0000681; MP:0001529; MP:0004270; MP:0005386; MP:0001265; MP:0001262; MP:0005560; MP:0002727; MP:0005668; MP:0001417; MP:0011940; MP:0003059; MP:0009114; MP:0003339; MP:0002757; MP:0009254; MP:0012294; MP:0003999; MP:0001399; MP:0001559; MP:…	abnormal associative learning; abnormal behavioral response to addictive substance; abnormal blood homeostasis; abnormal cued conditioning behavior; abnormal defecation; abnormal eating behavior; abnormal glucose homeostasis; abnormal pancreas secretion; abnormal pancreatic beta cell physiology; abnormal pancreatic islet morphology; abnormal social investigation; abnormal spatial learning; abnorm…
O95070	YIF1A	Protein YIF1A (54TMp) (YIP1-interacting factor homolog A)	GO:0005789; GO:0005793; GO:0006888; GO:0015031; GO:0030134; GO:0030173; GO:0036498	ER to Golgi vesicle-mediated transport [GO:0006888]; IRE1-mediated unfolded protein response [GO:0036498]; protein transport [GO:0015031]	COPII-coated ER to Golgi transport vesicle [GO:0030134]; endoplasmic reticulum-Golgi intermediate compartment [GO:0005793]; endoplasmic reticulum membrane [GO:0005789]; integral component of Golgi membrane [GO:0030173]		COPII-coated ER to Golgi transport vesicle [GO:0030134]; endoplasmic reticulum membrane [GO:0005789]; endoplasmic reticulum-Golgi intermediate compartment [GO:0005793]; integral component of Golgi membrane [GO:0030173]; ER to Golgi vesicle-mediated transport [GO:0006888]; IRE1-mediated unfolded protein response [GO:0036498]; protein transport [GO:0015031]		Liver neoplasms; Precancerous Conditions	Q91XB7	MGI:1915340	protein coding gene
Q5VVQ6	YOD1	Ubiquitin thioesterase OTU1 (EC 3.4.19.12) (DUBA-8) (HIV-1-induced protease 7) (HIN-7) (HsHIN7) (OTU domain-containing protein 2)	GO:0003676; GO:0004843; GO:0005634; GO:0005737; GO:0005829; GO:0016236; GO:0016579; GO:0030433; GO:0030968; GO:0031625; GO:0035523; GO:0035871; GO:0046872; GO:0061578; GO:0070536; GO:0071108; GO:1904265; GO:1990167; GO:1990168; GO:1990380	endoplasmic reticulum unfolded protein response [GO:0030968]; macroautophagy [GO:0016236]; protein deubiquitination [GO:0016579]; protein K11-linked deubiquitination [GO:0035871]; protein K27-linked deubiquitination [GO:1990167]; protein K29-linked deubiquitination [GO:0035523]; protein K33-linked deubiquitination [GO:1990168]; protein K48-linked deubiquitination [GO:0071108]; protein K63-linked …	cytoplasm [GO:0005737]; cytosol [GO:0005829]; nucleus [GO:0005634]	Lys48-specific deubiquitinase activity [GO:1990380]; Lys63-specific deubiquitinase activity [GO:0061578]; metal ion binding [GO:0046872]; nucleic acid binding [GO:0003676]; thiol-dependent ubiquitin-specific protease activity [GO:0004843]; ubiquitin protein ligase binding [GO:0031625]; ubiquitin-specific protease activity involved in negative regulation of retrograde protein transport, ER to cyto…	cytoplasm [GO:0005737]; cytosol [GO:0005829]; nucleus [GO:0005634]; Lys48-specific deubiquitinase activity [GO:1990380]; Lys63-specific deubiquitinase activity [GO:0061578]; metal ion binding [GO:0046872]; nucleic acid binding [GO:0003676]; thiol-dependent ubiquitin-specific protease activity [GO:0004843]; ubiquitin protein ligase binding [GO:0031625]; ubiquitin-specific protease activity involve…			Q8CB27	MGI:2442596	protein coding gene

## Sheet: Tissue expression and subcellul
UniProtKB AC/ID	Gene Name	Protein Name	Subcelllular location (HPA)	Tissue expression (HPA)				Tissue expression	Total	%
P49748	ACADVL	Very long-chain specific acyl-CoA dehydrogenase, mitochondrial (VLCAD) (EC 1.3.8.9)	Nucleus, nucleoli, mitochondria	Expressed in all				Expressed in all	79	81.4433
O95994	AGR2	Anterior gradient protein 2 homolog (AG-2) (hAG-2) (HPC8) (Secreted cement gland protein XAG-2 homolog)	cytosol	Tissue enhanced (rectum, stomach)				Mixed	4	4.12371	Testis
Q8N6T3	ARFGAP1	ADP-ribosylation factor GTPase-activating protein 1 (ARF GAP 1) (ADP-ribosylation factor 1 GTPase-activating protein) (ARF1 GAP) (ARF1-directed GTPase-activating protein)	Nuclear membrane, golgi apparatus, vesicles	Expressed in all				Tissue enhanced/enriched (5% testis enriched/enhanced)	10	10.3093	5	50
O43681	ASNA1	ATPase ASNA1 (EC 3.6.-.-) (Arsenical pump-driving ATPase) (Arsenite-stimulated ATPase) (Transmembrane domain recognition complex 40 kDa ATPase subunit) (hARSA-I) (hASNA-I)	Nucleus, nucleoli	Expressed in all				Group enriched	1	1.03093
P08243	ASNS	Asparagine synthetase [glutamine-hydrolyzing] (EC 6.3.5.4) (Cell cycle control protein TS11) (Glutamine-dependent asparagine synthetase)	Cytosol	Expressed in all				N.A.	3	3.09278
P61421	ATP6V0D1	V-type proton ATPase subunit d 1 (V-ATPase subunit d 1) (32 kDa accessory protein) (V-ATPase 40 kDa accessory protein) (V-ATPase AC39 subunit) (p39) (Vacuolar proton pump subunit d 1)		Expressed in all
Q07812	BAX	Apoptosis regulator BAX (Bcl-2-like protein 4) (Bcl2-L-4)		Expressed in all
P27797	CALR	Calreticulin (CRP55) (Calregulin) (Endoplasmic reticulum resident protein 60) (ERp60) (HACBP) (grp60)		Expressed in all				Subcellular location	Total	%
Q96JB5	CDK5RAP3	CDK5 regulatory subunit-associated protein 3 (CDK5 activator-binding protein C53) (LXXLL/leucine-zipper-containing ARF-binding protein) (Protein HSF-27)	Cytosol	Expressed in all				Cytosol	33	34.0206
Q92905	COPS5	COP9 signalosome complex subunit 5 (SGN5) (Signalosome subunit 5) (EC 3.4.-.-) (Jun activation domain-binding protein 1)	Nucleoplasm	Expressed in all				Nucleoplasm	20	20.6186
P32929	CTH	Cystathionine gamma-lyase (EC 4.4.1.1) (Cysteine-protein sulfhydrase) (Gamma-cystathionase)		Expressed in all				Endoplasmic reticulum	19	19.5876
Q14203	DCTN1	Dynactin subunit 1 (150 kDa dynein-associated polypeptide) (DAP-150) (DP-150) (p135) (p150-glued)	Intermediate filaments, Centrosome, cytosol	Expressed in all				Vesicles	12	12.3711
Q9BUN8	DERL1	Derlin-1 (Degradation in endoplasmic reticulum protein 1) (DERtrin-1) (Der1-like protein 1)	Endoplasmic reticulum	Expressed in all				Plasma membrane	7	7.21649
Q9GZP9	DERL2	Derlin-2 (Degradation in endoplasmic reticulum protein 2) (DERtrin-2) (Der1-like protein 2) (F-LAN-1) (F-LANa)	Endoplasmic reticulum	Expressed in all				Nucleus	6	6.18557
P31689	DNAJA1	DnaJ homolog subfamily A member 1 (DnaJ protein homolog 2) (HSDJ) (Heat shock 40 kDa protein 4) (Heat shock protein J2) (HSJ-2) (Human DnaJ protein 2) (hDj-2)	Microtubules, cytosol	Expressed in all				Golgi apparatus	5	5.15464
P25685	DNAJB1	DnaJ homolog subfamily B member 1 (DnaJ protein homolog 1) (Heat shock 40 kDa protein 1) (HSP40) (Heat shock protein 40) (Human DnaJ protein 1) (hDj-1)	Nucleus, cytosol	Expressed in all				Nucleoli	4	4.12371
Q9UBS4	DNAJB11	DnaJ homolog subfamily B member 11 (APOBEC1-binding protein 2) (ABBP-2) (DnaJ protein homolog 9) (ER-associated DNAJ) (ER-associated Hsp40 co-chaperone) (Endoplasmic reticulum DNA J domain-containing protein 3) (ER-resident protein ERdj3) (ERdj3) (ERj3p) (HEDJ) (Human DnaJ protein 9) (hDj-9) (PWP1-interacting protein 4)	Endoplasmic reticulum	Expressed in all				Mitochondria	3	3.09278
P25686	DNAJB2	DnaJ homolog subfamily B member 2 (Heat shock 40 kDa protein 3) (Heat shock protein J1) (HSJ-1)	Nuclear membrane	Expressed in all				Nuclear membrane	2	2.06186
Q9UDY4	DNAJB4	DnaJ homolog subfamily B member 4 (Heat shock 40 kDa protein 1 homolog) (HSP40 homolog) (Heat shock protein 40 homolog) (Human liver DnaJ-like protein)	Nucleoplasm, plasma membrane, cytosol	Expressed in all				Intermediate filaments	2	2.06186
Q9UBS3	DNAJB9	DnaJ homolog subfamily B member 9 (Endoplasmic reticulum DNA J domain-containing protein 4) (ER-resident protein ERdj4) (ERdj4) (Microvascular endothelial differentiation gene 1 protein) (Mdg-1)	Endoplasmic reticulum, cytosol	Expressed in all				Centrosome	2	2.06186
Q13217	DNAJC3	DnaJ homolog subfamily C member 3 (Endoplasmic reticulum DNA J domain-containing protein 6) (ER-resident protein ERdj6) (ERdj6) (Interferon-induced, double-stranded RNA-activated protein kinase inhibitor) (Protein kinase inhibitor of 58 kDa) (Protein kinase inhibitor p58)	Endoplasmic reticulum	Expressed in all				Microtubule organizing center	2	2.06186
Q92611	EDEM1	ER degradation-enhancing alpha-mannosidase-like protein 1	Endoplasmic reticulum	Expressed in all				Microtubules	1	1.03093
P19525	EIF2AK2	Interferon-induced, double-stranded RNA-activated protein kinase (EC 2.7.11.1) (Eukaryotic translation initiation factor 2-alpha kinase 2) (eIF-2A protein kinase 2) (Interferon-inducible RNA-dependent protein kinase) (P1/eIF-2A protein kinase) (Protein kinase RNA-activated) (PKR) (Protein kinase R) (Tyrosine-protein kinase EIF2AK2) (EC 2.7.10.2) (p68 kinase)	Cytosol	Expressed in all				Nucleoli fibrillar center	1	1.03093
P05198	EIF2S1	Eukaryotic translation initiation factor 2 subunit 1 (Eukaryotic translation initiation factor 2 subunit alpha) (eIF-2-alpha) (eIF-2A) (eIF-2alpha)	Nucleoplasm, cytosol	Expressed in all				Lipid droplets	1	1.03093
Q96HE7	ERO1A	ERO1-like protein alpha (ERO1-L) (ERO1-L-alpha) (EC 1.8.4.-) (Endoplasmic oxidoreductin-1-like protein) (Endoplasmic reticulum oxidoreductase alpha) (Oxidoreductin-1-L-alpha)		Expressed in all				Focal adesion sites	1	1.03093
Q9BS26	ERP44	Endoplasmic reticulum resident protein 44 (ER protein 44) (ERp44) (Thioredoxin domain-containing protein 4)		Expressed in all				Nuclear speckles	1	1.03093
Q96CS3	FAF2	FAS-associated factor 2 (Protein ETEA) (UBX domain-containing protein 3B) (UBX domain-containing protein 8)	Endoplasmic reticulum, lipid droplets	Expressed in all
Q9NRD1	FBXO6	F-box only protein 6 (F-box protein that recognizes sugar chains 2) (F-box/G-domain protein 2)		Expressed in all
Q06210	GFPT1	Glutamine--fructose-6-phosphate aminotransferase [isomerizing] 1 (EC 2.6.1.16) (D-fructose-6-phosphate amidotransferase 1) (Glutamine:fructose-6-phosphate amidotransferase 1) (GFAT 1) (GFAT1) (Hexosephosphate aminotransferase 1)	Nucleus, nucleoli	Expressed in all
O14653	GOSR2	Golgi SNAP receptor complex member 2 (27 kDa Golgi SNARE protein) (Membrin)	Nucleoplasm, golgi apparatus	Expressed in all
P49840	GSK3A	Glycogen synthase kinase-3 alpha (GSK-3 alpha) (EC 2.7.11.26) (Serine/threonine-protein kinase GSK3A) (EC 2.7.11.1)	Cytosol	Expressed in all
Q9BSE4	HERPUD2	Homocysteine-responsive endoplasmic reticulum-resident ubiquitin-like domain member 2 protein	Nucleoli	Expressed in all
P07900	HSP90AA1	Heat shock protein HSP 90-alpha (Heat shock 86 kDa) (HSP 86) (HSP86) (Lipopolysaccharide-associated protein 2) (LAP-2) (LPS-associated protein 2) (Renal carcinoma antigen NY-REN-38)	Cytosol	Expressed in all
P08238	HSP90AB1	Heat shock protein HSP 90-beta (HSP 90) (Heat shock 84 kDa) (HSP 84) (HSP84)	Cytosol	Expressed in all
P14625	HSP90B1	Endoplasmin (94 kDa glucose-regulated protein) (GRP-94) (Heat shock protein 90 kDa beta member 1) (Tumor rejection antigen 1) (gp96 homolog)	Endoplasmic reticulum	Expressed in all
P48723	HSPA13	Heat shock 70 kDa protein 13 (Microsomal stress-70 protein ATPase core) (Stress-70 protein chaperone microsome-associated 60 kDa protein)
Q0VDF9	HSPA14	Heat shock 70 kDa protein 14 (HSP70-like protein 1) (Heat shock protein HSP60)
P0DMV8	HSPA1A	Heat shock 70 kDa protein 1A (Heat shock 70 kDa protein 1) (HSP70-1) (HSP70.1)	Nucleoplasm, vesicles	Mixed
P0DMV9	HSPA1B	Heat shock 70 kDa protein 1B (Heat shock 70 kDa protein 2) (HSP70-2) (HSP70.2)	Nucleoplasm, vesicles	Tissue enhanced (adrenal gland)
P34931	HSPA1L	Heat shock 70 kDa protein 1-like (Heat shock 70 kDa protein 1L) (Heat shock 70 kDa protein 1-Hom) (HSP70-Hom)	Nucleoplasm, vesicles	Tissue enriched (testis)
P54652	HSPA2	Heat shock-related 70 kDa protein 2 (Heat shock 70 kDa protein 2)	Nucleoplasm, vesicles	Tissue enhanced (testis)
P34932	HSPA4	Heat shock 70 kDa protein 4 (HSP70RY) (Heat shock 70-related protein APG-2)	Nucleoplasm, cytosol	Expressed in all
O95757	HSPA4L	Heat shock 70 kDa protein 4L (Heat shock 70-related protein APG-1) (Osmotic stress protein 94)	Centrosome, cytosol	Tissue enriched (testis)
P11021	HSPA5	Endoplasmic reticulum chaperone BiP (EC 3.6.4.10) (78 kDa glucose-regulated protein) (GRP-78) (Binding-immunoglobulin protein) (BiP) (Heat shock protein 70 family protein 5) (HSP70 family protein 5) (Heat shock protein family A member 5) (Immunoglobulin heavy chain-binding protein)	Cytosol	Expressed in all
P17066	HSPA6	Heat shock 70 kDa protein 6 (Heat shock 70 kDa protein B')	Nucleoplasm, vesicles	Tissue enhanced (placenta)
P48741	HSPA7	Putative heat shock 70 kDa protein 7 (Heat shock 70 kDa protein B)
P11142	HSPA8	Heat shock cognate 71 kDa protein (Heat shock 70 kDa protein 8) (Lipopolysaccharide-associated protein 1) (LAP-1) (LPS-associated protein 1)	Nucleoplasm, vesicles	Expressed in all
P38646	HSPA9	Stress-70 protein, mitochondrial (75 kDa glucose-regulated protein) (GRP-75) (Heat shock 70 kDa protein 9) (Mortalin) (MOT) (Peptide-binding protein 74) (PBP74)	Mitochondria	Expressed in all
P04792	HSPB1	Heat shock protein beta-1 (HspB1) (28 kDa heat shock protein) (Estrogen-regulated 24 kDa protein) (Heat shock 27 kDa protein) (HSP 27) (Stress-responsive protein 27) (SRP27)	Plasma membrane, cytosol	Expressed in all
Q9UBY9	HSPB7	Heat shock protein beta-7 (HspB7) (Cardiovascular heat shock protein) (cvHsp)	Nucleoplasm	Tissue enhanced (heart muscle, skeletal muscle)
P10809	HSPD1	60 kDa heat shock protein, mitochondrial (EC 3.6.4.9) (60 kDa chaperonin) (Chaperonin 60) (CPN60) (Heat shock protein 60) (HSP-60) (Hsp60) (HuCHA60) (Mitochondrial matrix protein P1) (P60 lymphocyte protein)	Mitochondria	Expressed in all
P61604	HSPE1	10 kDa heat shock protein, mitochondrial (Hsp10) (10 kDa chaperonin) (Chaperonin 10) (CPN10) (Early-pregnancy factor) (EPF)		Expressed in all
Q92598	HSPH1	Heat shock protein 105 kDa (Antigen NY-CO-25) (Heat shock 110 kDa protein)	Nucleoplasm, cytosol	Expressed in all
Q9Y4L1	HYOU1	Hypoxia up-regulated protein 1 (150 kDa oxygen-regulated protein) (ORP-150) (170 kDa glucose-regulated protein) (GRP-170)		Expressed in all
Q9P055	JKAMP	JNK1/MAPK8-associated membrane protein (JKAMP) (JNK1-associated membrane protein) (JAMP) (Medulloblastoma antigen MU-MB-50.4)	Nucleoplasm, vesicles	Expressed in all
P02545	LMNA	Prelamin-A/C [Cleaved into: Lamin-A/C (70 kDa lamin) (Renal carcinoma antigen NY-REN-32)]		Expressed in all
P55145	MANF	Mesencephalic astrocyte-derived neurotrophic factor (Arginine-rich protein) (Protein ARMET)	Endoplasmic reticulum	Expressed in all
Q969H8	MYDGF	Myeloid-derived growth factor (MYDGF) (Interleukin-25) (IL-25) (Stromal cell-derived growth factor SF20)		Expressed in all
P16333	NCK1	Cytoplasmic protein NCK1 (NCK adaptor protein 1) (Nck-1) (SH2/SH3 adaptor protein NCK-alpha)	Plasma membrane, cytosol	Expressed in all
O43639	NCK2	Cytoplasmic protein NCK2 (Growth factor receptor-bound protein 4) (NCK adaptor protein 2) (Nck-2) (SH2/SH3 adaptor protein NCK-beta)		Expressed in all
Q96CV9	OPTN	Optineurin (E3-14.7K-interacting protein) (FIP-2) (Huntingtin yeast partner L) (Huntingtin-interacting protein 7) (HIP-7) (Huntingtin-interacting protein L) (NEMO-related protein) (Optic neuropathy-inducing protein) (Transcription factor IIIA-interacting protein) (TFIIIA-IntP)	Cytosol	Expressed in all
Q96M98	PACRG	Parkin coregulated gene protein (Molecular chaperone/chaperonin-binding protein) (PARK2 coregulated gene protein)		Tissue enhanced (fallopian tube, testis)
Q14554	PDIA5	Protein disulfide-isomerase A5 (EC 5.3.4.1) (Protein disulfide isomerase-related protein)	Nucleoplasm, nucleoli fibrillar center, golgi apparatus	Mixed
Q15084	PDIA6	Protein disulfide-isomerase A6 (EC 5.3.4.1) (Endoplasmic reticulum protein 5) (ER protein 5) (ERp5) (Protein disulfide isomerase P5) (Thioredoxin domain-containing protein 7)	Endoplasmic reticulum, cytosol	Expressed in all
P27986	PIK3R1	Phosphatidylinositol 3-kinase regulatory subunit alpha (PI3-kinase regulatory subunit alpha) (PI3K regulatory subunit alpha) (PtdIns-3-kinase regulatory subunit alpha) (Phosphatidylinositol 3-kinase 85 kDa regulatory subunit alpha) (PI3-kinase subunit p85-alpha) (PtdIns-3-kinase regulatory subunit p85-alpha)	Cytosol	Expressed in all
Q15173	PPP2R5B	Serine/threonine-protein phosphatase 2A 56 kDa regulatory subunit beta isoform (PP2A B subunit isoform B'-beta) (PP2A B subunit isoform B56-beta) (PP2A B subunit isoform PR61-beta) (PP2A B subunit isoform R5-beta)		Expressed in all
Q9HCU5	PREB	Prolactin regulatory element-binding protein (Mammalian guanine nucleotide exchange factor mSec12)	Endoplasmic reticulum	Expressed in all
P63244	RACK1	Receptor of activated protein C kinase 1 (Cell proliferation-inducing gene 21 protein) (Guanine nucleotide-binding protein subunit beta-2-like 1) (Guanine nucleotide-binding protein subunit beta-like protein 12.3) (Human lung cancer oncogene 7 protein) (HLC-7) (Receptor for activated C kinase) (Small ribosomal subunit protein RACK1) [Cleaved into: Receptor of activated protein C kinase 1, N-termi…	Nucleoplasm, cytosol	Expressed in all
Q9H920	RNF121	RING finger protein 121	Nucleus, golgi apparatus, vesicles	Expressed in all
O94979	SEC31A	Protein transport protein Sec31A (ABP125) (ABP130) (SEC31-like protein 1) (SEC31-related protein A) (Web1-like protein)	Vesicles, cytosol	Expressed in all
P60059	SEC61G	Protein transport protein Sec61 subunit gamma		Expressed in all
Q99442	SEC62	Translocation protein SEC62 (Translocation protein 1) (TP-1) (hTP-1)	Endoplasmic reticulum, intermediate filaments	Expressed in all
Q9UGP8	SEC63	Translocation protein SEC63 homolog	Endoplasmic reticulum	Expressed in all
P50454	SERPINH1	Serpin H1 (47 kDa heat shock protein) (Arsenic-transactivated protein 3) (AsTP3) (Cell proliferation-inducing gene 14 protein) (Collagen-binding protein) (Colligin) (Rheumatoid arthritis-related antigen RA-A47)	Endoplasmic reticulum	Expressed in all
P29353	SHC1	SHC-transforming protein 1 (SHC-transforming protein 3) (SHC-transforming protein A) (Src homology 2 domain-containing-transforming protein C1) (SH2 domain protein C1)	Cytosol	Expressed in all
P08240	SRPRA	Signal recognition particle receptor subunit alpha (SR-alpha) (Docking protein alpha) (DP-alpha)		Expressed in all
Q9Y5M8	SRPRB	Signal recognition particle receptor subunit beta (SR-beta) (Protein APMCF1)	Plasma membrane	Expressed in all
P43307	SSR1	Translocon-associated protein subunit alpha (TRAP-alpha) (Signal sequence receptor subunit alpha) (SSR-alpha)	Endoplasmic reticulum	Expressed in all
Q8TCJ2	STT3B	Dolichyl-diphosphooligosaccharide--protein glycosyltransferase subunit STT3B (Oligosaccharyl transferase subunit STT3B) (STT3-B) (EC 2.4.99.18) (Source of immunodominant MHC-associated peptides homolog)	Endoplasmic reticulum	Expressed in all
Q9UNE7	STUB1	E3 ubiquitin-protein ligase CHIP (EC 2.3.2.27) (Antigen NY-CO-7) (CLL-associated antigen KW-8) (Carboxy terminus of Hsp70-interacting protein) (RING-type E3 ubiquitin transferase CHIP) (STIP1 homology and U box-containing protein 1)	Nucleoplasm, cytosol	Expressed in all
Q86TM6	SYVN1	E3 ubiquitin-protein ligase synoviolin (EC 2.3.2.27) (RING-type E3 ubiquitin transferase synoviolin) (Synovial apoptosis inhibitor 1)	Nucleoplasm, endoplasmic reticulum, plasma membrane	Expressed in all
Q9Y4P3	TBL2	Transducin beta-like protein 2 (WS beta-transducin repeats protein) (WS-betaTRP) (Williams-Beuren syndrome chromosomal region 13 protein)	Cytosol	Tissue enriched (testis)
P35443	THBS4	Thrombospondin-4	Vesicles	Group enriched (adipose tissue, heart muscle, smooth muscle)
Q9Y490	TLN1	Talin-1	Plasma membrane, focal adhesion sites, microtubule organizing center, cytosol	Expressed in all
Q9NS93	TM7SF3	Transmembrane 7 superfamily member 3 (Seven span transmembrane protein)	Nucleus, cytosol	Expressed in all
P55061	TMBIM6	Bax inhibitor 1 (BI-1) (Testis-enhanced gene transcript protein) (Transmembrane BAX inhibitor motif-containing protein 6)		Expressed in all
P57088	TMEM33	Transmembrane protein 33 (Protein DB83) (SHINC-3)		Expressed in all
O14657	TOR1B	Torsin-1B (Torsin ATPase-1B) (EC 3.6.4.-) (Torsin family 1 member B)	Nuclear speckles, cytosol	Expressed in all
O14773	TPP1	Tripeptidyl-peptidase 1 (TPP-1) (EC 3.4.14.9) (Cell growth-inhibiting gene 1 protein) (Lysosomal pepstatin-insensitive protease) (LPIC) (Tripeptidyl aminopeptidase) (Tripeptidyl-peptidase I) (TPP-I)		Expressed in all
Q92575	UBXN4	UBX domain-containing protein 4 (Erasin) (UBX domain-containing protein 2)	Endoplasmic reticulum	Expressed in all
Q9NYU2	UGGT1	UDP-glucose:glycoprotein glucosyltransferase 1 (UGT1) (hUGT1) (EC 2.4.1.-) (UDP--Glc:glycoprotein glucosyltransferase) (UDP-glucose ceramide glucosyltransferase-like 1)	Cytosol	Expressed in all
Q9NYU1	UGGT2	UDP-glucose:glycoprotein glucosyltransferase 2 (UGT2) (hUGT2) (EC 2.4.1.-) (UDP--Glc:glycoprotein glucosyltransferase 2) (UDP-glucose ceramide glucosyltransferase-like 1)		Mixed
O95292	VAPB	Vesicle-associated membrane protein-associated protein B/C (VAMP-B/VAMP-C) (VAMP-associated protein B/C) (VAP-B/VAP-C)	Endoplasmic reticulum	Expressed in all
P55072	VCP	Transitional endoplasmic reticulum ATPase (TER ATPase) (EC 3.6.4.6) (15S Mg(2+)-ATPase p97 subunit) (Valosin-containing protein) (VCP)	Nucleoplasm, cytosol	Expressed in all
O76024	WFS1	Wolframin		Mixed
O95070	YIF1A	Protein YIF1A (54TMp) (YIP1-interacting factor homolog A)	Golgi apparatus, vesicles, microtubule organizing center	Expressed in all
Q5VVQ6	YOD1	Ubiquitin thioesterase OTU1 (EC 3.4.19.12) (DUBA-8) (HIV-1-induced protease 7) (HIN-7) (HsHIN7) (OTU domain-containing protein 2)	Nucleoplasm, plasma membrane, cytosol	Tissue enhanced (bone marrow)
