# Supplementary material for: First Insights on the Presence of the Unfolded Protein Response in Human Spermatozoa
Source: Int J Mol Sci. 2019 Nov 5;20(21):5518. doi: 10.3390/ijms20215518 (PMC6861958; doi:10.3390/ijms20215518)
Supplement: Supplementary file 1 [file ijms-20-05518-s001.zip › Supplementary files/Supplementary Data 4 - UPR-specific processes.xlsx]

## Sheet: response to heat GO_0009408
Supplementary Data 4. a) Proteins annotated in "response to heat" (GO:0009408) and present in human sperm (green).
Uniprot ID	Gene Name	GO term	Database	Pather ID
P49770	Translation initiation factor eIF-2B subunit beta	GO:0009408	UniProt	PANTHER:PTHR45859
P29475	Nitric oxide synthase, brain	GO:0009408	BHF-UCL	PANTHER:PTHR19384
Q6ZMJ2	Scavenger receptor class A member 5	GO:0034605	Ensembl	PANTHER:PTHR19331
A0A1B0GWH4	Heat shock transcription factor, X-linked member 3	GO:0034605	GO_Central	PANTHER:PTHR10015
Q9NR50	Translation initiation factor eIF-2B subunit gamma	GO:0009408	UniProt	PANTHER:PTHR45989
Q9NR00	Transcriptional and immune response regulator	GO:0034605	UniProt	PANTHER:PTHR32358
P0DMV9	Heat shock 70 kDa protein 1B	GO:0034605	UniProt	PANTHER:PTHR19375
P17612	cAMP-dependent protein kinase catalytic subunit alpha	GO:0034605	UniProt	PANTHER:PTHR24353
Q9UJY1	Heat shock protein beta-8	GO:1900034	Reactome	PANTHER:PTHR46906
Q16576	Histone-binding protein RBBP7	GO:0070370	UniProt	PANTHER:PTHR22850
Q96HA1	Nuclear envelope pore membrane protein POM 121	GO:1900034	Reactome	PANTHER:PTHR23193
Q96A56	Tumor protein p53-inducible nuclear protein 1	GO:0009408	Ensembl	PANTHER:PTHR31671
O75694	Nuclear pore complex protein Nup155	GO:1900034	Reactome	PANTHER:PTHR10350
O95391	Pre-mRNA-splicing factor SLU7	GO:0034605	UniProt	PANTHER:PTHR12942
P57740	Nuclear pore complex protein Nup107	GO:1900034	Reactome	PANTHER:PTHR13003
Q9UBG3	Cornulin	GO:0009408	UniProt	PANTHER:PTHR11639
Q14568	Heat shock protein HSP 90-alpha A2	GO:0009408	GO_Central	PANTHER:PTHR11528
Q9UBD0	Heat shock transcription factor, X-linked	GO:0061408	GO_Central	PANTHER:PTHR10015
Q9UL15	BAG family molecular chaperone regulator 5	GO:1900034	Reactome	PANTHER:PTHR12329
P27694	Replication protein A 70 kDa DNA-binding subunit	GO:1900034	Reactome	PANTHER:PTHR23273
P00441	Superoxide dismutase [Cu-Zn]	GO:0009408	UniProt	PANTHER:PTHR10003
Q9UDY4	DnaJ homolog subfamily B member 4	GO:0009408	PINC	PANTHER:PTHR24078
Q9UI10	Translation initiation factor eIF-2B subunit delta	GO:0009408	UniProt	PANTHER:PTHR10233
O75475	PC4 and SFRS1-interacting protein	GO:0009408	UniProt	PANTHER:PTHR12550
Q96EY1	DnaJ homolog subfamily A member 3, mitochondrial	GO:0009408	InterPro	PANTHER:PTHR44145
P10636	Microtubule-associated protein tau	GO:0034605	ParkinsonsUK-UCL	PANTHER:PTHR11501
Q9UHD1	Cysteine and histidine-rich domain-containing protein 1	GO:1900034	UniProt	PANTHER:PTHR12621
Q9UHC3	Acid-sensing ion channel 3	GO:0009408	Ensembl	PANTHER:PTHR11690
Q9Y5S1	Transient receptor potential cation channel subfamily V member 2	GO:0009408	InterPro	PANTHER:PTHR10582
P42345	Serine/threonine-protein kinase mTOR	GO:1900034	Reactome	PANTHER:PTHR11139
P0C851	Phosphoinositide-interacting protein	GO:0009408	Ensembl	PANTHER:PTHR16100
P12270	Nucleoprotein TPR	GO:0031990	UniProt	PANTHER:PTHR18898
P0DMV8	Heat shock 70 kDa protein 1A	GO:0034605	GO_Central	PANTHER:PTHR19375
Q96IY4	Carboxypeptidase B2	GO:0009408	Ensembl	PANTHER:PTHR11705
A0A1B0GTS1	Uncharacterized protein	GO:0034605	GO_Central	PANTHER:PTHR10015
Q9H2U1	ATP-dependent DNA/RNA helicase DHX36	GO:0034605	UniProt	PANTHER:PTHR18934
Q5VY09	Immediate early response gene 5 protein	GO:0034605	UniProt	PANTHER:PTHR15895
P54252	Ataxin-3	GO:0034605	ParkinsonsUK-UCL	PANTHER:PTHR14159
O43464	Serine protease HTRA2, mitochondrial	GO:0034605	UniProt	PANTHER:PTHR22939
Q96EB6	NAD-dependent protein deacetylase sirtuin-1	GO:1900034	Reactome	PANTHER:PTHR11085
Q96EE3	Nucleoporin SEH1	GO:1900034	Reactome	PANTHER:PTHR11024
Q8NFH5	Nucleoporin NUP35	GO:1900034	Reactome	PANTHER:PTHR21527
Q8NFH4	Nucleoporin Nup37	GO:1900034	Reactome	PANTHER:PTHR22806
Q8NFH3	Nucleoporin Nup43	GO:1900034	Reactome	PANTHER:PTHR22652
P27361	Mitogen-activated protein kinase 3	GO:1900034	Reactome	PANTHER:PTHR24055
P00156	Cytochrome b	GO:0009408	Ensembl	PANTHER:PTHR19271
P15927	Replication protein A 32 kDa subunit	GO:1900034	Reactome	PANTHER:PTHR13989
Q9UER7	Death domain-associated protein 6	GO:0034605	UniProt	PANTHER:PTHR12766
O75190	DnaJ homolog subfamily B member 6	GO:1900034	Reactome	PANTHER:PTHR43948
P17066	Heat shock 70 kDa protein 6	GO:0034605	UniProt	PANTHER:PTHR19375
Q8NET8	Transient receptor potential cation channel subfamily V member 3	GO:0009408	Ensembl	PANTHER:PTHR10582
O43294	Transforming growth factor beta-1-induced transcript 1 protein	GO:0009408	Ensembl	PANTHER:PTHR24216
P52948	Nuclear pore complex protein Nup98-Nup96	GO:1900034	Reactome	PANTHER:PTHR23198
Q96B36	Proline-rich AKT1 substrate 1	GO:1900034	Reactome	PANTHER:PTHR21844
Q8NER1	Transient receptor potential cation channel subfamily V member 1	GO:0034605	UniProt	PANTHER:PTHR10582
Q99543	DnaJ homolog subfamily C member 2	GO:1900034	Reactome	PANTHER:PTHR43999
P21359	Neurofibromin	GO:0034605	Ensembl	PANTHER:PTHR10194
P48741	Putative heat shock 70 kDa protein 7	GO:0034605	GO_Central	PANTHER:PTHR19375
P48506	Glutamate--cysteine ligase catalytic subunit	GO:0009408	UniProt	PANTHER:PTHR11164
Q92185	Alpha-N-acetylneuraminide alpha-2,8-sialyltransferase	GO:0034605	Ensembl	PANTHER:PTHR11987
Q8WW22	DnaJ homolog subfamily A member 4	GO:0009408	InterPro	PANTHER:PTHR43888
P11021	Endoplasmic reticulum chaperone BiP	GO:0034605	GO_Central	PANTHER:PTHR19375
Q53FT3	Protein Hikeshi	GO:0034605	UniProt	PANTHER:PTHR12925
Q03933	Heat shock factor protein 2	GO:0061408	GO_Central	PANTHER:PTHR10015
Q99567	Nuclear pore complex protein Nup88	GO:1900034	Reactome	PANTHER:PTHR13257
Q8TEM1	Nuclear pore membrane glycoprotein 210	GO:1900034	Reactome	PANTHER:PTHR23019
Q92621	Nuclear pore complex protein Nup205	GO:1900034	Reactome	PANTHER:PTHR31344
Q8TCF1	AN1-type zinc finger protein 1	GO:0034605	UniProt	PANTHER:PTHR14677
C9JCN9	Heat shock factor-binding protein 1-like protein 1	GO:0070370	GO_Central	PANTHER:PTHR19424
P78406	mRNA export factor	GO:1900034	Reactome	PANTHER:PTHR10971
P48723	Heat shock 70 kDa protein 13	GO:0034605	GO_Central	PANTHER:PTHR19375
Q99615	DnaJ homolog subfamily C member 7	GO:1900034	Reactome	PANTHER:PTHR44200
P31749	RAC-alpha serine/threonine-protein kinase	GO:0009408	PINC	PANTHER:PTHR24356
P16615	Sarcoplasmic/endoplasmic reticulum calcium ATPase 2	GO:0034605	Ensembl	PANTHER:PTHR42861
Q8WUM0	Nuclear pore complex protein Nup133	GO:1900034	Reactome	PANTHER:PTHR13405
P31415	Calsequestrin-1	GO:0009408	Ensembl	PANTHER:PTHR10033
Q8N1F7	Nuclear pore complex protein Nup93	GO:1900034	Reactome	PANTHER:PTHR11225
P28482	Mitogen-activated protein kinase 1	GO:1900034	Reactome	PANTHER:PTHR24055
P01258	Calcitonin	GO:0009408	Ensembl	PANTHER:PTHR10505
Q8N163	Cell cycle and apoptosis regulator protein 2	GO:1900034	Reactome	PANTHER:PTHR14304
Q8N122	Regulatory-associated protein of mTOR	GO:1900034	Reactome	PANTHER:PTHR12848
Q92769	Histone deacetylase 2	GO:0034605	Ensembl	PANTHER:PTHR10625
Q92598	Heat shock protein 105 kDa	GO:1900034	Reactome	PANTHER:PTHR45639
P28906	Hematopoietic progenitor cell antigen CD34	GO:1900035	UniProt	PANTHER:PTHR16677
Q7Z3B4	Nucleoporin p54	GO:1900034	Reactome	PANTHER:PTHR13000
Q9HBA0	Transient receptor potential cation channel subfamily V member 4	GO:0034605	UniProt	PANTHER:PTHR10582
Q58FG1	Putative heat shock protein HSP 90-alpha A4	GO:0009408	GO_Central	PANTHER:PTHR11528
Q13557	Calcium/calmodulin-dependent protein kinase type II subunit delta	GO:1900034	Reactome	PANTHER:PTHR24347
Q12798	Centrin-1	GO:0034605	Ensembl	PANTHER:PTHR23050
Q12769	Nuclear pore complex protein Nup160	GO:1900034	Reactome	PANTHER:PTHR21286
P05198	Eukaryotic translation initiation factor 2 subunit 1	GO:0034605	Ensembl	PANTHER:PTHR10602
Q14232	Translation initiation factor eIF-2B subunit alpha	GO:0009408	UniProt	PANTHER:PTHR45860
P05019	Insulin-like growth factor I	GO:0009408	AgBase	PANTHER:PTHR46845
P23443	Ribosomal protein S6 kinase beta-1	GO:0009408	Ensembl	PANTHER:PTHR24351
Q13535	Serine/threonine-protein kinase ATR	GO:1900034	Reactome	PANTHER:PTHR11139
Q13554	Calcium/calmodulin-dependent protein kinase type II subunit beta	GO:1900034	Reactome	PANTHER:PTHR24347
Q13555	Calcium/calmodulin-dependent protein kinase type II subunit gamma	GO:1900034	Reactome	PANTHER:PTHR24347
Q9UBL0	cAMP-regulated phosphoprotein 21	GO:0034605	Ensembl	PANTHER:PTHR15672
Q00613	Heat shock factor protein 1	GO:0034605	UniProt	PANTHER:PTHR10015
O95817	BAG family molecular chaperone regulator 3	GO:1900034	Reactome	PANTHER:PTHR12329
Q86VZ4	Low-density lipoprotein receptor-related protein 11	GO:0009408	Ensembl	PANTHER:PTHR46876
P63165	Small ubiquitin-related modifier 1	GO:0034605	UniProt	PANTHER:PTHR10562
Q9BTX1	Nucleoporin NDC1	GO:1900034	Reactome	PANTHER:PTHR13269
Q02790	Peptidyl-prolyl cis-trans isomerase FKBP4	GO:1900034	Reactome	PANTHER:PTHR10516
Q29983	MHC class I polypeptide-related sequence A	GO:0009408	UniProt	PANTHER:PTHR16675
Q29980	MHC class I polypeptide-related sequence B	GO:0009408	UniProt	PANTHER:PTHR16675
Q9NRG9	Aladin	GO:1900034	Reactome	PANTHER:PTHR14494
O60884	DnaJ homolog subfamily A member 2	GO:0009408	InterPro	PANTHER:PTHR43888
Q09472	Histone acetyltransferase p300	GO:1900034	Reactome	PANTHER:PTHR13808
P35658	Nuclear pore complex protein Nup214	GO:1900034	Reactome	PANTHER:PTHR23193
O14793	Growth/differentiation factor 8	GO:0009408	Ensembl	PANTHER:PTHR11848
P35354	Prostaglandin G/H synthase 2	GO:0034605	Ensembl	PANTHER:PTHR11903
O14733	Dual specificity mitogen-activated protein kinase kinase 7	GO:0009408	UniProt	PANTHER:PTHR24361
Q99469	SH3 and cysteine-rich domain-containing protein	GO:0034605	Ensembl	PANTHER:PTHR15135
P01583	Interleukin-1 alpha	GO:0034605	UniProt
P08238	Heat shock protein HSP 90-beta	GO:1900034	Reactome	PANTHER:PTHR11528
P55072	Transitional endoplasmic reticulum ATPase	GO:0034605	UniProt	PANTHER:PTHR23077
P02511	Alpha-crystallin B chain	GO:1900034	Reactome	PANTHER:PTHR45640
Q9UQM7	Calcium/calmodulin-dependent protein kinase type II subunit alpha	GO:1900034	Reactome	PANTHER:PTHR24347
O15514	DNA-directed RNA polymerase II subunit RPB4	GO:0031990	GO_Central	PANTHER:PTHR21297
O15504	Nucleoporin-like protein 2	GO:1900034	Reactome	PANTHER:PTHR46527
Q9UKX7	Nuclear pore complex protein Nup50	GO:1900034	Reactome	PANTHER:PTHR23138
P34931	Heat shock 70 kDa protein 1-like	GO:1900034	Reactome	PANTHER:PTHR19375
P61278	Somatostatin	GO:0009408	Ensembl	PANTHER:PTHR10558
Q13144	Translation initiation factor eIF-2B subunit epsilon	GO:0009408	UniProt	PANTHER:PTHR45887
P02778	C-X-C motif chemokine 10	GO:0034605	Ensembl	PANTHER:PTHR10179
Q5XXA6	Anoctamin-1	GO:0034605	UniProt	PANTHER:PTHR12308
Q5SRE5	Nucleoporin NUP188 homolog	GO:1900034	Reactome	PANTHER:PTHR31431
P07996	Thrombospondin-1	GO:0034605	BHF-UCL	PANTHER:PTHR10199
P07948	Tyrosine-protein kinase Lyn	GO:0034605	Ensembl	PANTHER:PTHR24418
P07900	Heat shock protein HSP 90-alpha	GO:0009408	AgBase	PANTHER:PTHR11528
Q13315	Serine-protein kinase ATM	GO:1900034	Reactome	PANTHER:PTHR11139
Q9BVL2	Nucleoporin p58/p45	GO:1900034	Reactome	PANTHER:PTHR13437
O14948	Transcription factor EC	GO:0034605	Ensembl	PANTHER:PTHR45776
P09601	Heme oxygenase 1	GO:0034605	UniProt	PANTHER:PTHR10720
Q9BVC4	Target of rapamycin complex subunit LST8	GO:1900034	Reactome	PANTHER:PTHR19842
P38936	Cyclin-dependent kinase inhibitor 1	GO:0034605	Ensembl	PANTHER:PTHR46778
P51617	Interleukin-1 receptor-associated kinase 1	GO:0034605	Ensembl	PANTHER:PTHR24419
Q15185	Prostaglandin E synthase 3	GO:1900034	Reactome	PANTHER:PTHR22932
Q9BW27	Nuclear pore complex protein Nup85	GO:1900034	Reactome	PANTHER:PTHR13373
Q4G112	Heat shock factor protein 5	GO:0061408	GO_Central	PANTHER:PTHR10015
P08571	Monocyte differentiation antigen CD14	GO:0009408	Ensembl	PANTHER:PTHR10630
Q9NZM1	Myoferlin	GO:0034605	Ensembl	PANTHER:PTHR12546
P31689	DnaJ homolog subfamily A member 1	GO:0009408	InterPro	PANTHER:PTHR43888
Q99933	BAG family molecular chaperone regulator 1	GO:1900034	Reactome	PANTHER:PTHR12329
P11142	Heat shock cognate 71 kDa protein	GO:1900034	Reactome	PANTHER:PTHR19375
A8CG34	Nuclear envelope pore membrane protein POM 121C	GO:1900034	Reactome	PANTHER:PTHR23193
P48061	Stromal cell-derived factor 1	GO:0009408	Ensembl	PANTHER:PTHR18837
P38646	Stress-70 protein, mitochondrial	GO:0034605	GO_Central	PANTHER:PTHR19375
Q92793	CREB-binding protein	GO:1900034	Reactome	PANTHER:PTHR13808
P37198	Nuclear pore glycoprotein p62	GO:1900034	Reactome	PANTHER:PTHR12084
P05230	Fibroblast growth factor 1	GO:0034605	UniProt	PANTHER:PTHR11486
P29474	Nitric oxide synthase, endothelial	GO:0009408	BHF-UCL	PANTHER:PTHR19384
Q9H3M9	Ataxin-3-like protein	GO:0034605	Ensembl	PANTHER:PTHR14159
Q9ULV5	Heat shock factor protein 4	GO:0034605	GO_Central	PANTHER:PTHR10015
P54652	Heat shock-related 70 kDa protein 2	GO:0034605	GO_Central	PANTHER:PTHR19375
P62258	14-3-3 protein epsilon	GO:0034605	UniProt	PANTHER:PTHR18860
P25685	DnaJ homolog subfamily B member 1	GO:1900034	Reactome	PANTHER:PTHR24078
P55735	Protein SEC13 homolog	GO:1900034	Reactome	PANTHER:PTHR11024
P35244	Replication protein A 14 kDa subunit	GO:1900034	Reactome	PANTHER:PTHR15114
Q16270	Insulin-like growth factor-binding protein 7	GO:0009408	Ensembl	PANTHER:PTHR14186
P49137	MAP kinase-activated protein kinase 2	GO:1900034	Reactome	PANTHER:PTHR24349
O95816	BAG family molecular chaperone regulator 2	GO:1900034	Reactome	PANTHER:PTHR12334
O75340	Programmed cell death protein 6	GO:0034605	UniProt	PANTHER:PTHR23064
Q0VDF9	Heat shock 70 kDa protein 14	GO:0034605	GO_Central	PANTHER:PTHR19375
P30613	Pyruvate kinase PKLR	GO:0009408	Ensembl	PANTHER:PTHR11817
O95429	BAG family molecular chaperone regulator 4	GO:1900034	Reactome	PANTHER:PTHR12329
P49790	Nuclear pore complex protein Nup153	GO:1900034	Reactome	PANTHER:PTHR23193
P49841	Glycogen synthase kinase-3 beta	GO:1900034	Reactome	PANTHER:PTHR24057
Q9UNE7	E3 ubiquitin-protein ligase CHIP	GO:0034605	ARUK-UCL	PANTHER:PTHR46803
Q9NQ40	Solute carrier family 52, riboflavin transporter, member 3	GO:0034605	Ensembl	PANTHER:PTHR12929
P49792	E3 SUMO-protein ligase RanBP2	GO:1900034	Reactome	PANTHER:PTHR23138
P30086	Phosphatidylethanolamine-binding protein 1	GO:0009408	GO_Central	PANTHER:PTHR11362
O75506	Heat shock factor-binding protein 1	GO:0070370	GO_Central	PANTHER:PTHR19424
P56373	P2X purinoceptor 3	GO:0009408	Ensembl	PANTHER:PTHR10125
Q9H078	Caseinolytic peptidase B protein homolog	GO:0034605	UniProt	PANTHER:PTHR11638

## Sheet: PERK-mediated UPR GO_0036499
Supplementary Data 4. b) Proteins annotated in "PERK-mediated UPR" (GO:0036499) and present in human sperm (green).
Uniprot ID	Gene Name	GO term	Database	Pather ID
O95994	Anterior gradient protein 2 homolog	GO:1903899	UniProt	PANTHER:PTHR15337
Q16236	Nuclear factor erythroid 2-related factor 2	GO:0036499	ParkinsonsUK-UCL	PANTHER:PTHR24411
O75807	Protein phosphatase 1 regulatory subunit 15A	GO:1903898	ParkinsonsUK-UCL	PANTHER:PTHR16489
P17706	Tyrosine-protein phosphatase non-receptor type 2	GO:1903899	Ensembl	PANTHER:PTHR46047
P18031	Tyrosine-protein phosphatase non-receptor type 1	GO:1903898	ParkinsonsUK-UCL	PANTHER:PTHR46047
P11021	Endoplasmic reticulum chaperone BiP	GO:0036499	Reactome	PANTHER:PTHR19375
Q15011	Homocysteine-responsive endoplasmic reticulum-resident ubiquitin-like domain member 1 protein	GO:0036499	Reactome	PANTHER:PTHR12943
Q5SWA1	Protein phosphatase 1 regulatory subunit 15B	GO:1903898	ParkinsonsUK-UCL	PANTHER:PTHR16489
P57088	Transmembrane protein 33	GO:1903899	UniProt	PANTHER:PTHR12703
P05198	Eukaryotic translation initiation factor 2 subunit 1	GO:0036499	ParkinsonsUK-UCL	PANTHER:PTHR10602
P08833	Insulin-like growth factor-binding protein 1	GO:0036499	Reactome	PANTHER:PTHR11551
P35638	DNA damage-inducible transcript 3 protein	GO:0036499	ParkinsonsUK-UCL	PANTHER:PTHR16833
P16333	Cytoplasmic protein NCK1	GO:1903898	ParkinsonsUK-UCL	PANTHER:PTHR19969
Q9NZJ5	Eukaryotic translation initiation factor 2-alpha kinase 3	GO:0036499	ParkinsonsUK-UCL	PANTHER:PTHR11042
P08243	Asparagine synthetase [glutamine-hydrolyzing]	GO:0036499	Reactome	PANTHER:PTHR11772
P18848	Cyclic AMP-dependent transcription factor ATF-4	GO:0036499	ParkinsonsUK-UCL	PANTHER:PTHR13044
P18847	Cyclic AMP-dependent transcription factor ATF-3	GO:0036499	Reactome	PANTHER:PTHR23351
P13500	C-C motif chemokine 2	GO:0036499	Reactome	PANTHER:PTHR12015
P10145	Interleukin-8	GO:0036499	Reactome	PANTHER:PTHR10179
Q9UMX3	Bcl-2-related ovarian killer protein	GO:1903899	UniProt	PANTHER:PTHR11256
O43639	Cytoplasmic protein NCK2	GO:1903898	Ensembl	PANTHER:PTHR19969

## Sheet: IRE1-mediated UPR GO_0036498
Supplementary Data 4. c) Proteins annotated in "IRE1-mediated UPR" (GO:0036498) and present in human sperm (green).
Uniprot ID	Gene Name	GO term	Database	Pather ID
Q93075	Putative deoxyribonuclease TATDN2	GO:0036498	Reactome	PANTHER:PTHR46363
Q9UBS4	DnaJ homolog subfamily B member 11	GO:0036498	Reactome	PANTHER:PTHR44298
P0DMM9	Sulfotransferase 1A3	GO:0036498	Reactome	PANTHER:PTHR11783
Q5VWQ8	Disabled homolog 2-interacting protein	GO:1903896	ParkinsonsUK-UCL	PANTHER:PTHR10194
O43521	Bcl-2-like protein 11	GO:1903896	ParkinsonsUK-UCL	PANTHER:PTHR12044
Q9UBS3	DnaJ homolog subfamily B member 9	GO:0036498	Reactome	PANTHER:PTHR44360
Q9UBQ6	Exostosin-like 2	GO:0036498	Reactome	PANTHER:PTHR11062
Q14554	Protein disulfide-isomerase A5	GO:0036498	Reactome	PANTHER:PTHR45672
Q9Y490	Talin-1	GO:0036498	Reactome	PANTHER:PTHR19981
O43731	ER lumen protein-retaining receptor 3	GO:0036498	Reactome	PANTHER:PTHR10585
Q96FC9	ATP-dependent DNA helicase DDX11	GO:0036498	Reactome	PANTHER:PTHR11472
O95994	Anterior gradient protein 2 homolog	GO:1903896	UniProt	PANTHER:PTHR15337
O75460	Serine/threonine-protein kinase/endoribonuclease IRE1	GO:0036498	WormBase	PANTHER:PTHR13954
Q9Y5M8	Signal recognition particle receptor subunit beta	GO:0036498	Reactome	PANTHER:PTHR11485
Q14999	Cullin-7	GO:0036498	Reactome	PANTHER:PTHR22771
P49748	Very long-chain specific acyl-CoA dehydrogenase, mitochondrial	GO:0036498	Reactome	PANTHER:PTHR43884
P17861	X-box-binding protein 1	GO:0036498	ParkinsonsUK-UCL	PANTHER:PTHR46542
P0C869	Cytosolic phospholipase A2 beta	GO:0036498	Reactome	PANTHER:PTHR10728
O43909	Exostosin-like 3	GO:0036498	Reactome	PANTHER:PTHR11062
Q16611	Bcl-2 homologous antagonist/killer	GO:1903896	ParkinsonsUK-UCL	PANTHER:PTHR11256
Q9H2G4	Testis-specific Y-encoded-like protein 2	GO:0036498	Reactome	PANTHER:PTHR11875
Q06210	Glutamine--fructose-6-phosphate aminotransferase [isomerizing] 1	GO:0036498	Reactome	PANTHER:PTHR10937
O43681	ATPase ASNA1	GO:0036498	Reactome	PANTHER:PTHR10803
Q9Y4L1	Hypoxia up-regulated protein 1	GO:0036498	Reactome	PANTHER:PTHR45639
P18031	Tyrosine-protein phosphatase non-receptor type 1	GO:0036498	Ensembl	PANTHER:PTHR46047
P11021	Endoplasmic reticulum chaperone BiP	GO:1903895	UniProt	PANTHER:PTHR19375
O94979	Protein transport protein Sec31A	GO:0036498	Reactome	PANTHER:PTHR13923
Q15084	Protein disulfide-isomerase A6	GO:0036498	Reactome	PANTHER:PTHR45815
Q86TM6	E3 ubiquitin-protein ligase synoviolin	GO:0036498	Reactome	PANTHER:PTHR22765
Q92935	Exostosin-like 1	GO:0036498	Reactome	PANTHER:PTHR11062
O76024	Wolframin	GO:0036498	Reactome	PANTHER:PTHR13098
Q92905	COP9 signalosome complex subunit 5	GO:1903894	ParkinsonsUK-UCL	PANTHER:PTHR10410
Q92611	ER degradation-enhancing alpha-mannosidase-like protein 1	GO:0036498	Reactome	PANTHER:PTHR45679
P51858	Hepatoma-derived growth factor	GO:0036498	Reactome	PANTHER:PTHR12550
P61421	V-type proton ATPase subunit d 1	GO:0036498	Reactome	PANTHER:PTHR11028
Q969H8	Myeloid-derived growth factor	GO:0036498	Reactome	PANTHER:PTHR31230
P57088	Transmembrane protein 33	GO:1903896	UniProt	PANTHER:PTHR12703
Q9NZS9	Bifunctional apoptosis regulator	GO:1903895	ParkinsonsUK-UCL	PANTHER:PTHR15898
O95070	Protein YIF1A	GO:0036498	Reactome	PANTHER:PTHR14083
Q14203	Dynactin subunit 1	GO:0036498	Reactome	PANTHER:PTHR18916
Q8N5Y8	Protein mono-ADP-ribosyltransferase PARP16	GO:0036498	UniProt	PANTHER:PTHR21328
O14595	Carboxy-terminal domain RNA polymerase II polypeptide A small phosphatase 2	GO:0036498	Reactome	PANTHER:PTHR12210
P35611	Alpha-adducin	GO:0036498	Reactome	PANTHER:PTHR10672
O14773	Tripeptidyl-peptidase 1	GO:0036498	Reactome	PANTHER:PTHR14218
P08240	Signal recognition particle receptor subunit alpha	GO:0036498	Reactome	PANTHER:PTHR43134
P02545	Prelamin-A/C	GO:0036498	Reactome	PANTHER:PTHR45721
Q76MJ5	Serine/threonine-protein kinase/endoribonuclease IRE2	GO:0036498	GO_Central	PANTHER:PTHR13954
Q9NWM8	Peptidyl-prolyl cis-trans isomerase FKBP14	GO:0036498	Reactome	PANTHER:PTHR46222
Q13105	Zinc finger and BTB domain-containing protein 17	GO:0036498	Reactome	PANTHER:PTHR24399
Q9BQ90	Kelch domain-containing protein 3	GO:0036498	Reactome	PANTHER:PTHR46461
Q9BVA6	Protein adenylyltransferase FICD	GO:1903894	UniProt	PANTHER:PTHR13504
Q15173	Serine/threonine-protein phosphatase 2A 56 kDa regulatory subunit beta isoform	GO:0036498	Reactome	PANTHER:PTHR10257
Q5MNZ9	WD repeat domain phosphoinositide-interacting protein 1	GO:0036498	Reactome	PANTHER:PTHR11227
Q9P0U4	CXXC-type zinc finger protein 1	GO:0036498	Reactome	PANTHER:PTHR46174
Q8N6T3	ADP-ribosylation factor GTPase-activating protein 1	GO:0036498	Reactome	PANTHER:PTHR46395
Q9HCU5	Prolactin regulatory element-binding protein	GO:0036498	Reactome	PANTHER:PTHR23284
P43307	Translocon-associated protein subunit alpha	GO:0036498	Reactome	PANTHER:PTHR12924
Q13217	DnaJ homolog subfamily C member 3	GO:0036498	Reactome	PANTHER:PTHR44140
O95292	Vesicle-associated membrane protein-associated protein B/C	GO:0036498	UniProt	PANTHER:PTHR10809
O14653	Golgi SNAP receptor complex member 2	GO:0036498	Reactome	PANTHER:PTHR21230
Q07812	Apoptosis regulator BAX	GO:1903896	ParkinsonsUK-UCL	PANTHER:PTHR11256
Q9Y6X1	Stress-associated endoplasmic reticulum protein 1	GO:0036498	Reactome	PANTHER:PTHR15601
P49840	Glycogen synthase kinase-3 alpha	GO:0036498	Reactome	PANTHER:PTHR24057
P29353	SHC-transforming protein 1	GO:0036498	Reactome	PANTHER:PTHR10337

## Sheet: ATF6-mediated UPR GO_0036500
Supplementary Data 4. d) Proteins annotated in "ATF6-mediated UPR" (GO:0036500) and present in human sperm (green).
Uniprot ID	Gene Name	GO term	Database	Pather ID
O43462	Membrane-bound transcription factor site-2 protease	GO:0036500	ParkinsonsUK-UCL	PANTHER:PTHR13325
Q14703	Membrane-bound transcription factor site-1 protease	GO:0036500	Reactome	PANTHER:PTHR43806
P17861	X-box-binding protein 1	GO:0036500	Reactome	PANTHER:PTHR46542
P27797	Calreticulin	GO:0036500	Reactome	PANTHER:PTHR11073
P11021	Endoplasmic reticulum chaperone BiP	GO:1903891	ParkinsonsUK-UCL	PANTHER:PTHR19375
O76024	Wolframin	GO:1903892	ParkinsonsUK-UCL	PANTHER:PTHR13098
P14625	Endoplasmin	GO:0036500	Reactome	PANTHER:PTHR11528
P35638	DNA damage-inducible transcript 3 protein	GO:0036500	Reactome	PANTHER:PTHR16833
P18850	Cyclic AMP-dependent transcription factor ATF-6 alpha	GO:1903893	UniProt	PANTHER:PTHR46164
Q99941	Cyclic AMP-dependent transcription factor ATF-6 beta	GO:1903892	UniProt	PANTHER:PTHR46164
