# Supplementary material for: First Insights on the Presence of the Unfolded Protein Response in Human Spermatozoa
Source: Int J Mol Sci. 2019 Nov 5;20(21):5518. doi: 10.3390/ijms20215518 (PMC6861958; doi:10.3390/ijms20215518)
Supplement: Supplementary file 1 [file ijms-20-05518-s001.zip › Supplementary files/Supplementary Data 5 - Impact of H2O2 on sperm motility, viability ans UPR-related protein levels.xlsx]

## Sheet: Sperm viability
	Supplementary Data 5. a. Comparison of percentage of viable cells by H2O2 concentration (comparison with negative control). * p<0.05
	H2O2 concentration	Mean	SD	Min	Max	Median	P25	P75	P
	0 µM	1	0	1.00	1.00	1.00	1.00	1.00
	120 µM	1.03	0.08	0.94	1.13	1.02	0.98	1.07	0.2186
	600 µM	0.77	0.15	0.63	0.94	0.76	0.64	0.9	0.0139
	1200 µM	0.71	0.1	0.6	0.84	0.71	0.64	0.79	0.0139

## Sheet: Sperm motility
	Supplementary Data 5. b. Comparison of spermatozoa motility by H2O2 concentration (comparison with negative control). *p < 0.05; # p < 0.01
		H2O2 concentration	Mean	SD	Min	Max	Median	P25	P75	P
	Progressive motility (%)	0 µM	34.18	12.22	15.13	48.14	33.78	33.43	40.43
		120 µM	35.89	18.79	19.76	63.10	24.80	23.86	47.92	0.9168
		600 µM	12.43	10.48	2.70	26.20	9.56	3.29	20.40	0.0283*
		1200 µM	7.42	7.41	0.80	19.28	3.77	3.40	9.83	0.0163*
	Non-progressive motility (%)	0 µM	27.37	6.22	19.06	33.55	30.01	22.64	31.61
		120 µM	22.21	3.3	18.00	27.05	22.36	20.83	22.82	0.1745
		600 µM	24.04	6.75	16.83	35.04	23.35	21.07	23.90	0.6015
		1200 µM	24.64	12.42	12.44	45.19	20.05	19.79	25.72	0.4647
	Immotility (%)	0 µM	38.45	10.58	27.96	51.33	36.21	29.23	47.51
		120 µM	41.9	18.9	14.08	57.88	49.09	31.25	57.20	0.4647
		600 µM	63.53	6.62	56.97	73.35	62.26	58.53	66.53	0.0090#
		1200 µM	67.95	15.9	44.98	86.76	70.51	60.93	76.55	0.0283*

## Sheet: UPR-related protein levels 
	Supplementary Data 5. c. Comparison of UPR-related protein levels by H2O2 concentration (comparison with negative control). *p < 0.05
		H2O2 concentration	Mean	SD	Min	Max	Median	P25	P75	P
	HSF1	0 µM	1	0	1.00	1.00	1.00	1.00	1.00
		120 µM	1.28	0.13	1.10	1.41	1.29	1.19	1.37	0.0139*
		600 µM	1.11	0.28	0.71	1.32	1.20	0.91	1.31	0.2186
		1200 µM	1.41	0.76	0.69	2.35	1.31	0.80	2.03	1
	HSP90	0 µM	1	0	1.00	1.00	1.00	1.00	1.00
		120 µM	1.45	0.35	1.01	1.82	1.49	1.19	1.72	0.0139*
		600 µM	1.28	0.48	0.58	1.65	1.43	0.95	1.60	0.2186
		1200 µM	1.59	1.26	0.58	3.41	1.20	0.78	2.41	1
	p-HSP27	0 µM	1	0	1.00	1.00	1.00	1.00	1.00
		120 µM	1.9	1.66	0.84	3.81	1.04	0.84	3.81	0.4867
		600 µM	1.96	1.72	0.86	3.94	1.09	0.86	3.94	0.4867
		1200 µM	1.97	1.82	0.89	4.08	0.96	0.89	4.08	0.4867
	HSP27	0 µM	1	0	1.00	1.00	1.00	1.00	1.00
		120 µM	2.86	1.47	1.78	4.54	2.25	1.78	4.54	0.0369*
		600 µM	2.37	0.31	2.06	2.69	2.36	2.06	2.69	0.0369*
		1200 µM	1.79	0.87	0.92	2.66	1.79	0.92	2.66	0.4867
	eIF2α	0 µM	1	0	1.00	1.00	1.00	1.00	1.00
		120 µM	1.99	0.74	1.42	3.08	1.73	1.54	2.44	0.0139*
		600 µM	1.76	0.61	1.17	2.59	1.63	1.34	2.17	0.0139*
		1200 µM	2.23	2	1.19	5.23	1.25	1.19	3.27	0.0139*
	HSP60	0 µM	1	0	1.00	1.00	1.00	1.00	1.00
		120 µM	2.81	2.38	1.32	6.34	1.78	1.37	4.25	0.0139*
		600 µM	3.84	5.04	1.19	11.39	1.40	1.19	6.50	0.0139*
		1200 µM	4.44	4.94	1.14	11.77	2.43	1.50	7.38	0.0139*
